# Supplementary material for: Altered Transcription Factor Expression Responses to Exercise in Insulin Resistance
Source: Front Physiol. 2021 Apr 7;12:649461. doi: 10.3389/fphys.2021.649461 (PMC8058368; doi:10.3389/fphys.2021.649461)
Supplement: Supplementary file 3 [file Table_3.XLSX]

## Sheet: Supplemental Table 2
Supplementary Table 3. Spectrum count and NSAF values for 2829 proteins assigned in at least half of the subjects
Mean and SE are given for Lean and Obese groups in Basal conditions
LB, Lean Basal; OB, Obese Basal.																												At least half subjects present
					Spectrum count																					No. subjects present in				NSAF (SAF/∑SAFs)
Protein name	Accession Number	Molecular Weight	aa length		LB_01	LB_02	LB_03	LB_04	LB_05	LB_06	LB_07		OB_01	OB_02	OB_03	OB_04	OB_05	OB_06	OB_07	OB_08	OB_09	OB_10	OB_11		Total spectra/protein	Lean Basal	Obese Basal	L&O		LB_01	LB_02	LB_03	LB_04	LB_05	LB_06	LB_07		OB_01	OB_02	OB_03	OB_04	OB_05	OB_06	OB_07	OB_08	OB_09	OB_10	OB_11
Glyceraldehyde-3-phosphate dehydrogenase OS=Homo sapiens GN=GAPDH PE=1 SV=3	G3P_HUMAN	36 kDa	335		1374	2100	1856	1539	2016	1122	1276		2498	1584	1479	363	2746	1815	930	1307	1489	1209	1359		56729	7	11	YES		0.0197076	0.0321598	0.0261232	0.0233538	0.0359119	0.0184936	0.0210708		0.0336938	0.0248919	0.0248438	0.00790722	0.0386325	0.0334348	0.0187929	0.0333725	0.0339021	0.0219813	0.0245854
Hemoglobin subunit beta OS=Homo sapiens GN=HBB PE=1 SV=2	HBB_HUMAN	16 kDa	147		1990	1390	2011	2057	716	1113	1741		1499	2090	2719	1275	1546	1338	1187	933	518	1744	1398		55973	7	11	YES		0.065047	0.0485106	0.0645041	0.0711345	0.0290662	0.0418072	0.0655174		0.0460773	0.0748474	0.104085	0.0632928	0.0495666	0.0561702	0.0546624	0.0542903	0.0268775	0.0722607	0.0576359
Myoglobin OS=Homo sapiens GN=MB PE=1 SV=2	MYG_HUMAN	17 kDa	154		1787	1752	1647	1355	1427	812	858		2092	1352	956	1089	2041	931	1603	529	708	802	685		44695	7	11	YES		0.0557565	0.058365	0.0504273	0.0447283	0.0552963	0.0291144	0.0308207		0.0613823	0.0462172	0.0349327	0.0516023	0.0624625	0.0373075	0.0704641	0.0293828	0.0350663	0.0317195	0.0269571
Hemoglobin subunit alpha OS=Homo sapiens GN=HBA1 PE=1 SV=2	HBA_HUMAN	15 kDa	142		1467	937	1568	1530	374	932	1362		1017	1508	2134	808	1038	1098	585	745	325	1642	1150		41933	7	11	YES		0.0496402	0.0338525	0.0520655	0.054773	0.0157172	0.0362411	0.0530596		0.032362	0.0559063	0.0845671	0.0415226	0.0344513	0.0477179	0.0278883	0.0448772	0.0174571	0.07043	0.0490809
Actin, alpha skeletal muscle OS=Homo sapiens GN=ACTA1 PE=1 SV=1	ACTS_HUMAN	42 kDa	377		1394	1185	1295	892	1226	855	736		1043	1115	1112	1254	1313	935	1037	493	869	631	883		37503	7	11	YES		0.017767	0.0161256	0.0161965	0.0120278	0.0194062	0.0125227	0.0107997		0.012501	0.0155697	0.0165981	0.0242727	0.0164142	0.0153052	0.0186205	0.0111857	0.0175815	0.0101944	0.0141946
Myosin regulatory light chain 2, skeletal muscle isoform OS=Homo sapiens GN=MYLPF PE=2 SV=1	MLRS_HUMAN	19 kDa	169		1390	1462	915	841	1589	701	986		1204	1030	670	1008	1595	923	1158	604	986	828	806		36981	7	11	YES		0.0395202	0.0443813	0.0255286	0.0252972	0.0561086	0.0229036	0.0322749		0.0321916	0.0320847	0.0223092	0.0435247	0.0444806	0.0337041	0.0463849	0.0305709	0.0445007	0.0298412	0.0289036
Creatine kinase M-type OS=Homo sapiens GN=CKM PE=1 SV=2	KCRM_HUMAN	43 kDa	381		1000	1278	1164	1044	1105	523	908		1328	1151	985	1048	1267	857	1014	652	742	945	774		35233	7	11	YES		0.0126115	0.0172086	0.0144052	0.0139296	0.0173073	0.00757966	0.0131837		0.0157498	0.0159037	0.0145481	0.0200723	0.0156729	0.0138811	0.0180164	0.014638	0.0148544	0.015107	0.0123117
Myosin light chain 1/3, skeletal muscle isoform OS=Homo sapiens GN=MYL1 PE=2 SV=3	MYL1_HUMAN	21 kDa	194		1137	1288	937	683	1263	641	863		1001	1052	590	917	1166	810	895	592	914	712	770		31626	7	11	YES		0.0281611	0.0340607	0.0227735	0.0178971	0.0388503	0.0182444	0.0246085		0.023315	0.0285471	0.0171138	0.0344929	0.0283266	0.0257662	0.0312303	0.0261023	0.0359353	0.0223538	0.0240543
Myosin-7 OS=Homo sapiens GN=MYH7 PE=1 SV=5	MYH7_HUMAN	223 kDa	1935		1979	768	683	967	806	1446	463		775	538	1299	827	345	408	787	797	692	932	849		30565	7	11	YES		0.00491424	0.0020362	0.0016643	0.00254044	0.00248569	0.0041263	0.00132366		0.00180977	0.00146369	0.00377766	0.00311879	0.000840302	0.00130121	0.00275327	0.00352319	0.00272773	0.00293365	0.00265907
Glycogen phosphorylase, muscle form OS=Homo sapiens GN=PYGM PE=1 SV=6	PYGM_HUMAN	97 kDa	842		833	843	994	753	945	425	699		954	818	717	695	807	865	676	436	585	855	813		28253	7	11	YES		0.00475362	0.00513635	0.0055663	0.00454618	0.00669749	0.00278708	0.00459241		0.00511963	0.00511433	0.00479184	0.0060233	0.00451709	0.00633974	0.00543488	0.00442927	0.00529933	0.00618482	0.00585169
Myosin-binding protein C, slow-type OS=Homo sapiens GN=MYBPC1 PE=1 SV=2	MYPC1_HUMAN	128 kDa	1141		1118	815	1024	904	914	533	547		1007	887	828	630	754	582	739	488	718	560	639		27249	7	11	YES		0.00470812	0.00366447	0.00423162	0.0040276	0.00478028	0.00257938	0.00265202		0.00398792	0.00409247	0.00408357	0.00402918	0.00311446	0.00314778	0.00438444	0.00365841	0.00479972	0.00298934	0.00339405
Myosin-2 OS=Homo sapiens GN=MYH2 PE=1 SV=1	MYH2_HUMAN	223 kDa	1941		1619	1137	353	521	908	644	426		555	401	725	626	582	503	614	411	607	631	857		23753	7	11	YES		0.00400786	0.00300521	0.000857515	0.00136451	0.0027916	0.00183203	0.00121411		0.00129202	0.00108759	0.00210188	0.00235348	0.00141317	0.00159923	0.0021414	0.00181123	0.00238528	0.00198005	0.00267583
Sarcoplasmic/endoplasmic reticulum calcium ATPase 1 OS=Homo sapiens GN=ATP2A1 PE=1 SV=1	AT2A1_HUMAN	110 kDa	1001		850	653	711	532	883	559	445		798	608	508	603	766	853	570	469	657	523	647		23501	7	11	YES		0.00408015	0.00334671	0.0033491	0.00270172	0.00526404	0.00308355	0.00245924		0.00360223	0.00319755	0.00285578	0.00439587	0.00360655	0.00525875	0.00385475	0.00400772	0.0050062	0.0031823	0.00391718
Myosin regulatory light chain 2, ventricular/cardiac muscle isoform OS=Homo sapiens GN=MYL2 PE=1 SV=3	MLRV_HUMAN	19 kDa	166		778	472	936	753	498	726	652		862	852	532	665	392	363	938	437	543	513	395		22128	7	11	YES		0.0225197	0.0145872	0.0265865	0.0230595	0.0179025	0.0241491	0.0217278		0.023464	0.0270196	0.0180343	0.0292331	0.0111295	0.0134948	0.0382516	0.0225181	0.0249499	0.0188227	0.0144209
Fructose-bisphosphate aldolase A OS=Homo sapiens GN=ALDOA PE=1 SV=2	ALDOA_HUMAN	39 kDa	364		727	702	651	451	792	664	557		836	558	438	580	806	693	476	457	628	568	549		21767	7	11	YES		0.00959676	0.00989407	0.00843281	0.00629852	0.0129842	0.0100726	0.00846504		0.0103778	0.00807013	0.00677124	0.0116276	0.0104359	0.011749	0.00885239	0.0107392	0.0131594	0.00950429	0.00914059
Beta-enolase OS=Homo sapiens GN=ENO3 PE=1 SV=5	ENOB_HUMAN	47 kDa	434		417	689	460	528	653	379	369		657	390	401	593	691	511	442	386	499	442	435		17805	7	11	YES		0.00461677	0.00814458	0.00499759	0.00618454	0.00897875	0.00482195	0.0047034		0.00684034	0.00473067	0.00519936	0.00997072	0.00750387	0.00726606	0.00689426	0.00760774	0.00876976	0.00620305	0.00607439
Tropomyosin beta chain OS=Homo sapiens GN=TPM2 PE=1 SV=1	TPM2_HUMAN	33 kDa	284		523	493	438	392	463	338	335		491	358	490	189	516	406	408	222	372	234	378		14712	7	11	YES		0.00884861	0.0089057	0.00727191	0.00701667	0.00972871	0.00657161	0.00652532		0.00781206	0.00663609	0.00970896	0.0048563	0.00856305	0.00882217	0.00972516	0.00668641	0.00999083	0.00501846	0.00806634
Serum albumin OS=Homo sapiens GN=ALB PE=1 SV=2	ALBU_HUMAN	69 kDa	609		614	297	579	566	171	288	457		393	555	417	387	418	318	277	173	116	534	442		14069	7	11	YES		0.00484443	0.00250195	0.00448285	0.00472457	0.0016756	0.00261125	0.00415121		0.00291593	0.00479759	0.00385313	0.0046372	0.00323486	0.00322238	0.00307905	0.00242989	0.00145284	0.00534068	0.00439854
Pyruvate kinase PKM OS=Homo sapiens GN=PKM PE=1 SV=4	KPYM_HUMAN	58 kDa	531		328	469	367	373	389	289	317		546	304	346	412	414	441	265	271	342	361	368		13105	7	11	YES		0.00296805	0.00453125	0.00325885	0.0035709	0.00437167	0.00300522	0.00330248		0.00464623	0.00301389	0.00366671	0.00566193	0.00367454	0.00512521	0.00337836	0.00436549	0.00491257	0.00414081	0.00420007
ATP synthase subunit beta, mitochondrial OS=Homo sapiens GN=ATP5B PE=1 SV=3	ATPB_HUMAN	57 kDa	529		352	381	437	571	272	337	370		491	406	389	294	370	245	291	244	284	276	325		12704	7	11	YES		0.00319726	0.00369495	0.0038951	0.00548711	0.00306836	0.00351761	0.0038692		0.004194	0.00404034	0.00413799	0.00405558	0.00329642	0.0028581	0.00372385	0.00394541	0.00409486	0.0031778	0.00372332
Carbonic anhydrase 3 OS=Homo sapiens GN=CA3 PE=1 SV=3	CAH3_HUMAN	30 kDa	260		423	448	429	316	390	332	283		514	394	357	140	472	304	254	265	268	283	257		12215	7	11	YES		0.00781733	0.00883983	0.00777995	0.00617842	0.00895125	0.00705079	0.00602127		0.00893289	0.00797757	0.00772663	0.00392931	0.0085559	0.00721552	0.00661326	0.00871828	0.0078621	0.00662958	0.0059905
Myomesin-2 OS=Homo sapiens GN=MYOM2 PE=1 SV=2	MYOM2_HUMAN	165 kDa	1465		467	416	310	350	478	247	166		378	248	376	341	328	293	240	211	286	231	308		11446	7	11	YES		0.00153169	0.00145678	0.000997739	0.00121449	0.00194708	0.000930963	0.000626824		0.00116589	0.000891172	0.00144426	0.00169855	0.0010552	0.00123423	0.00110899	0.00123198	0.00148904	0.000960389	0.00127414
Myosin light chain 3 OS=Homo sapiens GN=MYL3 PE=1 SV=3	MYL3_HUMAN	22 kDa	195		378	227	347	422	299	284	399		392	342	344	301	282	203	423	294	293	314	252		11238	7	11	YES		0.00931427	0.00597215	0.00839049	0.0110012	0.00915017	0.00804187	0.0113191		0.00908351	0.00923292	0.00992702	0.011264	0.00681572	0.00642435	0.0146846	0.0128965	0.0114607	0.00980772	0.00783193
ATP synthase subunit alpha, mitochondrial OS=Homo sapiens GN=ATP5A1 PE=1 SV=1	ATPA_HUMAN	60 kDa	553		289	262	380	440	204	259	292		412	334	307	229	294	185	238	143	220	246	287		10053	7	11	YES		0.0025111	0.00243061	0.00324005	0.00404474	0.00220139	0.00258612	0.00292101		0.00336647	0.00317957	0.00312398	0.00302184	0.00250564	0.0020645	0.00291344	0.00221192	0.00303441	0.00270946	0.00314528
ATP-dependent 6-phosphofructokinase, muscle type OS=Homo sapiens GN=PFKM PE=1 SV=2	PFKAM_HUMAN	85 kDa	780		259	285	252	228	299	194	219		270	226	252	332	316	278	266	227	295	255	262		9391	7	11	YES		0.0015955	0.00187452	0.00152335	0.00148595	0.00228754	0.00137335	0.00155319		0.00156412	0.00152532	0.00181803	0.00310603	0.00190937	0.00219947	0.00230856	0.00248937	0.00288472	0.00199122	0.00203568
Myosin-binding protein C, fast-type OS=Homo sapiens GN=MYBPC2 PE=1 SV=2	MYPC2_HUMAN	128 kDa	1141		231	291	237	180	384	164	145		329	216	198	307	358	352	195	215	296	211	228		9208	7	11	YES		0.000972787	0.00130842	0.000979389	0.000801956	0.00200834	0.000793654	0.000703004		0.0013029	0.000996588	0.000976506	0.00196343	0.00147875	0.00190381	0.00115692	0.0016118	0.00197871	0.00112634	0.00121102
Troponin I, fast skeletal muscle OS=Homo sapiens GN=TNNI2 PE=1 SV=2	TNNI2_HUMAN	21 kDa	182		329	404	126	103	387	137	192		330	137	126	376	380	343	176	127	213	155	338		8783	7	11	YES		0.00868592	0.0113881	0.00326431	0.00287693	0.0126891	0.00415645	0.00583586		0.00819304	0.00396275	0.00389578	0.0150757	0.00984032	0.0116303	0.00654631	0.00596885	0.00892658	0.0051872	0.0112551
Triosephosphate isomerase OS=Homo sapiens GN=TPI1 PE=1 SV=3	TPIS_HUMAN	31 kDa	286		201	376	240	327	349	172	186		336	227	222	215	306	285	137	163	151	266	295		8750	7	11	YES		0.00337693	0.00674468	0.00395674	0.00581226	0.00728202	0.00332075	0.00359768		0.00530855	0.00417838	0.004368	0.00548573	0.00504258	0.00614959	0.00324272	0.00487506	0.00402706	0.00566485	0.00625114
Phosphoglucomutase-1 OS=Homo sapiens GN=PGM1 PE=1 SV=3	PGM1_HUMAN	61 kDa	562		239	300	250	234	223	186	188		323	216	219	301	273	251	202	160	231	228	217		8478	7	11	YES		0.0020434	0.00273857	0.00209747	0.00211662	0.00236789	0.00182747	0.00185053		0.00259698	0.00202332	0.00219282	0.00390834	0.00228941	0.00275616	0.00243316	0.00243524	0.00313511	0.00247099	0.00234006
Troponin T, fast skeletal muscle OS=Homo sapiens GN=TNNT3 PE=1 SV=3	TNNT3_HUMAN	32 kDa	269		247	286	162	152	269	150	199		275	159	226	66	379	287	146	154	243	115	270		8167	7	11	YES		0.00441201	0.00545448	0.00283959	0.00287247	0.0059675	0.00307902	0.00409238		0.00461937	0.00311166	0.00472772	0.00179041	0.00664024	0.00658411	0.00367414	0.00489696	0.00689019	0.00260386	0.00608295
Calsequestrin-1 OS=Homo sapiens GN=CASQ1 PE=1 SV=3	CASQ1_HUMAN	45 kDa	396		245	242	234	167	251	225	164		223	207	183	214	265	297	208	221	275	198	186		7874	7	11	YES		0.00297278	0.00313516	0.00278621	0.0021438	0.00378243	0.00313733	0.00229099		0.00254456	0.00275184	0.00260047	0.00394349	0.0031539	0.00462838	0.00355568	0.0047737	0.00529681	0.00304539	0.00284656
Phosphoglycerate mutase 2 OS=Homo sapiens GN=PGAM2 PE=1 SV=3	PGAM2_HUMAN	29 kDa	253		165	305	230	268	267	172	203		283	116	224	115	307	278	127	158	149	188	226		7770	7	11	YES		0.00313368	0.0061847	0.00428647	0.0053849	0.00629772	0.00375389	0.00443865		0.00505438	0.00241371	0.00498222	0.00331695	0.00571893	0.00678097	0.00339812	0.00534189	0.00449203	0.00452595	0.00541366
Sarcoplasmic/endoplasmic reticulum calcium ATPase 2 OS=Homo sapiens GN=ATP2A2 PE=1 SV=1	AT2A2_HUMAN	115 kDa	1042		272	124	376	289	151	211	174		260	273	248	157	135	138	246	198	195	169	141		7599	7	11	YES		0.00125427	0.000610511	0.00170142	0.00140992	0.000864772	0.00111812	0.000923755		0.00112748	0.00137925	0.0013393	0.0010995	0.000610609	0.000817295	0.00159817	0.00162538	0.00142739	0.000987852	0.000820077
Trifunctional enzyme subunit alpha, mitochondrial OS=Homo sapiens GN=HADHA PE=1 SV=2	ECHA_HUMAN	83 kDa	763		215	205	244	296	132	162	233		235	344	294	229	165	143	220	135	209	160	168		7493	7	11	YES		0.00135396	0.00137838	0.00150785	0.00197211	0.00103239	0.00117237	0.0016893		0.0013917	0.00237346	0.00216829	0.00219014	0.00101919	0.00115659	0.00195188	0.00151345	0.00208929	0.00127723	0.00133441
Tropomyosin alpha-1 chain OS=Homo sapiens GN=TPM1 PE=1 SV=2	TPM1_HUMAN	33 kDa	284		245	271	188	191	236	179	157		224	181	229	68	264	214	213	130	213	113	182		7394	7	11	YES		0.00414514	0.00489542	0.00312128	0.00341884	0.00495891	0.00348023	0.00305813		0.00356395	0.00335512	0.00453746	0.00174724	0.00438109	0.00465011	0.00507711	0.00391546	0.00572056	0.00242344	0.00388379
Aconitate hydratase, mitochondrial OS=Homo sapiens GN=ACO2 PE=1 SV=2	ACON_HUMAN	85 kDa	780		189	199	274	320	164	190	133		280	266	231	168	166	159	223	171	162	176	220		7379	7	11	YES		0.00116428	0.00130887	0.00165634	0.00208554	0.00125471	0.00134503	0.000943262		0.00162206	0.00179529	0.00166653	0.00157172	0.00100302	0.00125797	0.00193538	0.00187525	0.00158415	0.00137433	0.00170935
Glycogen debranching enzyme OS=Homo sapiens GN=AGL PE=1 SV=3	GDE_HUMAN	175 kDa	1532		206	221	150	238	246	178	138		259	85	221	206	248	237	193	167	186	210	197		7122	7	11	YES		0.0006461	0.00074007	0.000461663	0.000789736	0.000958228	0.000641556	0.000498305		0.000763912	0.000292084	0.000811762	0.000981229	0.000762939	0.000954678	0.000852812	0.000932429	0.000926043	0.000834898	0.000779311
L-lactate dehydrogenase A chain OS=Homo sapiens GN=LDHA PE=1 SV=2	LDHA_HUMAN	37 kDa	332		138	212	198	142	260	94	252		267	151	194	41	359	215	100	123	196	253	197		6978	7	11	YES		0.00199725	0.00327595	0.00281203	0.00217427	0.00467334	0.00156337	0.00419892		0.00363392	0.00239434	0.0032882	0.000901172	0.00509628	0.00399639	0.002039	0.00316902	0.00450293	0.00464147	0.0035961
LIM domain-binding protein 3 OS=Homo sapiens GN=LDB3 PE=1 SV=2	LDB3_HUMAN	77 kDa	727		225	216	221	184	186	216	176		209	200	197	146	214	187	138	154	217	175	173		6944	7	11	YES		0.0014871	0.00152426	0.00143334	0.00128661	0.00152676	0.00164056	0.00133923		0.00129901	0.00144825	0.00152485	0.00146548	0.00138732	0.00158736	0.00128499	0.00181194	0.00227668	0.00146614	0.00144216
Phosphoglycerate kinase 1 OS=Homo sapiens GN=PGK1 PE=1 SV=3	PGK1_HUMAN	45 kDa	417		155	237	192	177	243	159	187		269	140	189	247	261	222	133	105	171	192	191		6803	7	11	YES		0.00178602	0.00291576	0.00217099	0.00215775	0.00347746	0.0021054	0.00248074		0.00291487	0.00176742	0.00255047	0.00432238	0.00294986	0.00328537	0.00215909	0.00215383	0.00312779	0.00280439	0.00277588
Alpha-crystallin B chain OS=Homo sapiens GN=CRYAB PE=1 SV=2	CRYAB_HUMAN	20 kDa	175		227	247	260	238	194	193	179		254	220	142	180	205	113	160	120	148	153	184		6634	7	11	YES		0.00623274	0.007241	0.00700532	0.00691357	0.0066154	0.00608965	0.00565836		0.0065584	0.00661808	0.0045661	0.00750579	0.00552094	0.00398481	0.00618923	0.00586545	0.00645061	0.00532508	0.0063721
Myomesin-1 OS=Homo sapiens GN=MYOM1 PE=1 SV=2	MYOM1_HUMAN	188 kDa	1685		280	236	119	244	271	199	63		227	76	230	218	203	138	158	134	150	144	175		6619	7	11	YES		0.000798454	0.000718541	0.000332997	0.000736128	0.000959758	0.000652118	0.000206831		0.000608735	0.000237444	0.000768109	0.000944101	0.000567797	0.000505413	0.000634764	0.000680242	0.000678998	0.000520518	0.000629421
Glucose-6-phosphate isomerase OS=Homo sapiens GN=GPI PE=1 SV=4	G6PI_HUMAN	63 kDa	558		163	232	178	206	180	154	137		234	149	167	169	181	182	132	120	171	178	178		6162	7	11	YES		0.00140361	0.00213301	0.00150411	0.00187671	0.001925	0.00152391	0.00135819		0.00189489	0.00140572	0.00168414	0.00221011	0.00152877	0.00201282	0.00160138	0.00183952	0.00233743	0.00194294	0.00193325
MICOS complex subunit MIC60 OS=Homo sapiens GN=IMMT PE=1 SV=1	MIC60_HUMAN	84 kDa	758		158	194	218	263	137	167	130		246	197	202	140	212	135	142	118	91	154	185		6153	7	11	YES		0.00100157	0.00131302	0.00135606	0.0017638	0.00107856	0.00121652	0.000948745		0.00146645	0.00136818	0.00149961	0.00134778	0.00131815	0.00109909	0.00126816	0.00133159	0.000915691	0.00123744	0.00147913
Creatine kinase S-type, mitochondrial OS=Homo sapiens GN=CKMT2 PE=1 SV=2	KCRS_HUMAN	48 kDa	419		176	167	193	267	113	147	183		319	200	160	121	212	101	139	119	126	112	223		6057	7	11	YES		0.00201832	0.00204476	0.00217188	0.00323937	0.00160937	0.00193721	0.00241609		0.00344016	0.00251283	0.00214883	0.00210733	0.00238462	0.00148756	0.00224572	0.00242936	0.00229368	0.00162808	0.00322548
Heat shock cognate 71 kDa protein OS=Homo sapiens GN=HSPA8 PE=1 SV=1	HSP7C_HUMAN	71 kDa	646		156	172	194	190	191	162	132		179	178	199	179	190	143	179	121	174	135	139		5998	7	11	YES		0.00116034	0.00136595	0.001416	0.00149515	0.00176438	0.0013847	0.00113036		0.00125205	0.00145056	0.00173347	0.00202201	0.00138618	0.00136606	0.00187575	0.00160218	0.00205444	0.00127284	0.00130402
Adenylate kinase isoenzyme 1 OS=Homo sapiens GN=AK1 PE=1 SV=3	KAD1_HUMAN	22 kDa	194		151	253	155	180	175	138	141		250	116	125	160	250	210	114	104	106	144	203		5864	7	11	YES		0.00373996	0.00669049	0.00376723	0.00471666	0.00538305	0.00392781	0.00402062		0.00582292	0.00314778	0.0036258	0.00601839	0.00607345	0.00668013	0.00397794	0.00458553	0.00416755	0.00452099	0.00634158
Troponin I, slow skeletal muscle OS=Homo sapiens GN=TNNI1 PE=1 SV=3	TNNI1_HUMAN	22 kDa	187		210	110	244	173	148	195	156		201	175	183	160	115	101	181	68	74	121	131		5679	7	11	YES		0.00539597	0.0030178	0.00615235	0.00470292	0.00472294	0.00575793	0.00461486		0.00485687	0.00492656	0.00550687	0.00624367	0.00289837	0.00333309	0.00655227	0.00311047	0.00301833	0.00394109	0.00424554
Tropomyosin alpha-3 chain OS=Homo sapiens GN=TPM3 PE=1 SV=2	TPM3_HUMAN	33 kDa	285		206	103	233	183	128	202	122		187	214	204	50	124	130	176	79	113	94	107		5540	7	11	YES		0.00347307	0.00185409	0.00385482	0.00326415	0.00268014	0.00391363	0.00236805		0.00296482	0.00395291	0.00402792	0.00128023	0.00205057	0.00281492	0.00418045	0.00237105	0.0030242	0.00200889	0.00227532
Heat shock protein beta-1 OS=Homo sapiens GN=HSPB1 PE=1 SV=2	HSPB1_HUMAN	23 kDa	205		142	165	197	172	234	152	136		163	195	183	58	187	130	159	111	117	111	121		5431	7	11	YES		0.00332833	0.00412923	0.00453111	0.00426519	0.00681168	0.00409414	0.00366995		0.00359282	0.00500759	0.00502334	0.0020646	0.00429917	0.00391343	0.00525047	0.00463156	0.0043532	0.00329793	0.00357713
Alpha-actinin-2 OS=Homo sapiens GN=ACTN2 PE=1 SV=1	ACTN2_HUMAN	104 kDa	894		151	126	208	150	163	109	140		142	135	182	148	127	134	165	98	136	170	116		5428	7	11	YES		0.000811579	0.000723057	0.00109703	0.000852938	0.00108803	0.000673228	0.000866295		0.000717717	0.000794957	0.00114559	0.00120805	0.000669519	0.000924985	0.0012494	0.000937663	0.00116032	0.0011582	0.000786364
Voltage-dependent anion-selective channel protein 1 OS=Homo sapiens GN=VDAC1 PE=1 SV=2	VDAC1_HUMAN	31 kDa	283		159	134	203	187	134	169	189		189	166	121	47	182	171	89	85	110	147	175		5403	7	11	YES		0.00269962	0.00242917	0.00338222	0.00335907	0.0028256	0.00329741	0.00369446		0.00301771	0.00308794	0.00240599	0.00121192	0.00303097	0.00372887	0.00212892	0.00256916	0.00296472	0.00316376	0.00374761
ADP/ATP translocase 1 OS=Homo sapiens GN=SLC25A4 PE=1 SV=4	ADT1_HUMAN	33 kDa	298		115	159	166	264	137	153	153		262	167	161	69	164	125	104	93	90	132	174		5254	7	11	YES		0.00185427	0.00273729	0.00262654	0.00450351	0.00274345	0.00283497	0.00284021		0.00397271	0.00295018	0.00304022	0.00168964	0.00259373	0.00258858	0.0023625	0.00266947	0.00230358	0.00269793	0.00353864
Aspartate aminotransferase, cytoplasmic OS=Homo sapiens GN=GOT1 PE=1 SV=3	AATC_HUMAN	46 kDa	413		106	181	158	201	141	128	160		215	165	187	120	148	129	97	104	105	145	131		5141	7	11	YES		0.00123324	0.00224837	0.00180385	0.00247406	0.00203733	0.00171133	0.00214311		0.00235229	0.0021032	0.00254793	0.00212028	0.00168892	0.00192756	0.00158993	0.00215398	0.00193917	0.00213841	0.00192231
Complement C3 OS=Homo sapiens GN=C3 PE=1 SV=2	CO3_HUMAN	187 kDa	1663		121	98	183	189	64	138	162		141	191	191	167	131	148	114	88	67	197	142		5047	7	11	YES		0.000349611	0.000302324	0.000518862	0.000577741	0.000229657	0.000458205	0.000538887		0.000383115	0.000604629	0.000646303	0.000732801	0.000371258	0.000549208	0.000464053	0.000452636	0.000307298	0.000721517	0.000517487
Isocitrate dehydrogenase [NADP], mitochondrial OS=Homo sapiens GN=IDH2 PE=1 SV=2	IDHP_HUMAN	51 kDa	452		109	131	159	221	122	127	195		196	197	159	133	143	87	135	59	99	122	152		5019	7	11	YES		0.00115872	0.00148687	0.00165864	0.00248552	0.0016107	0.00155145	0.00238656		0.00195939	0.00229443	0.00197949	0.00214721	0.00149106	0.00118781	0.00202186	0.00111653	0.0016706	0.00164397	0.00203802
Myosin-1 OS=Homo sapiens GN=MYH1 PE=1 SV=3	MYH1_HUMAN	223 kDa	1939		267	107	46	30	230	131	55		127	44	76	249	176	231	120	146	165	146	145		5000	7	11	YES		0.000661645	0.000283104	0.000111859	7.86515e-05	0.000707852	0.00037305	0.000156913		0.000295957	0.00011946	0.000220562	0.000937094	0.000427791	0.000735194	0.000418946	0.00064407	0.000649057	0.000458615	0.000453204
Vinculin OS=Homo sapiens GN=VCL PE=1 SV=4	VINC_HUMAN	124 kDa	1134		108	136	169	141	182	119	112		142	142	147	153	160	128	136	94	106	118	109		4873	7	11	YES		0.000457617	0.000615269	0.000702694	0.000632076	0.000957747	0.000579438	0.000546362		0.000565819	0.000659209	0.000729457	0.000984555	0.000664973	0.00069657	0.000811859	0.000709044	0.000712967	0.000633785	0.000582528
Titin OS=Homo sapiens GN=TTN PE=1 SV=4	TITIN_HUMAN	3816 kDa	34350		143	148	217	90	158	170	114		126	124	230	64	97	87	104	68	105	90	105		4836	7	11	YES		2.00033e-05	2.21042e-05	2.97869e-05	1.33192e-05	2.74488e-05	2.73272e-05	1.83592e-05		1.65747e-05	1.90039e-05	3.76787e-05	1.35961e-05	1.33089e-05	1.563e-05	2.04956e-05	1.69333e-05	2.33152e-05	1.59584e-05	1.85253e-05
Very long-chain specific acyl-CoA dehydrogenase, mitochondrial OS=Homo sapiens GN=ACADVL PE=1 SV=1	ACADV_HUMAN	70 kDa	655		120	118	158	207	110	102	140		151	183	148	131	132	96	144	102	143	110	112		4814	7	11	YES		0.000880302	0.00092423	0.00113739	0.00160654	0.00100218	0.000859869	0.00118239		0.00104169	0.00147081	0.0012715	0.00145946	0.000949795	0.000904477	0.00148825	0.00133204	0.00166522	0.00102288	0.00103629
Annexin A6 OS=Homo sapiens GN=ANXA6 PE=1 SV=3	ANXA6_HUMAN	76 kDa	673		138	147	156	130	132	117	128		158	151	148	153	128	103	145	108	139	98	98		4806	7	11	YES		0.000985271	0.00112058	0.00109295	0.000981956	0.00117045	0.00095994	0.00105213		0.00106083	0.00118116	0.00123749	0.00165897	0.00089638	0.000944473	0.0014585	0.00137267	0.00157535	0.000886919	0.000882499
Sarcalumenin OS=Homo sapiens GN=SRL PE=2 SV=2	SRCA_HUMAN	101 kDa	932		148	121	155	150	116	135	132		147	135	133	134	123	105	142	95	149	107	118		4691	7	11	YES		0.000763023	0.000666053	0.000784167	0.000818161	0.000742736	0.000799818	0.00078349		0.000712695	0.000762545	0.000803028	0.00104918	0.000621994	0.00069525	0.0010314	0.000871899	0.0012194	0.000699263	0.000767307
NAD(P) transhydrogenase, mitochondrial OS=Homo sapiens GN=NNT PE=1 SV=3	NNTM_HUMAN	114 kDa	1086		116	92	184	225	102	111	106		165	159	126	89	127	90	127	93	137	120	143		4628	7	11	YES		0.000513239	0.000434608	0.000798878	0.00105321	0.000560483	0.000564373	0.000539947		0.000686525	0.000770752	0.000652884	0.000598029	0.000551151	0.000511423	0.000791642	0.000732506	0.000962205	0.000673014	0.000798012
PDZ and LIM domain protein 3 OS=Homo sapiens GN=PDLIM3 PE=1 SV=1	PDLI3_HUMAN	39 kDa	364		133	170	127	104	181	155	135		130	130	103	173	149	126	115	84	128	106	94		4536	7	11	YES		0.00175567	0.002396	0.00164511	0.00145243	0.00296736	0.00235128	0.00205167		0.00161378	0.00188014	0.00159232	0.00346822	0.00192922	0.00213617	0.00213871	0.00197395	0.00268217	0.00177369	0.00156505
ATP synthase F(0) complex subunit B1, mitochondrial OS=Homo sapiens GN=ATP5F1 PE=1 SV=2	AT5F1_HUMAN	29 kDa	256		139	130	136	173	101	108	143		182	142	109	90	177	88	102	69	79	125	150		4460	7	11	YES		0.00260895	0.00260521	0.00250491	0.00343534	0.00235437	0.00232947	0.00309009		0.00321243	0.00292009	0.00239597	0.00256545	0.00325859	0.00212134	0.00269721	0.00230551	0.00235377	0.00297401	0.00355103
Hemoglobin subunit delta OS=Homo sapiens GN=HBD PE=1 SV=2	HBD_HUMAN	16 kDa	147		156	114	159	146	58	83	130		109	175	197	114	128	118	119	58	28	149	127		4433	7	11	YES		0.00509916	0.00397857	0.00510003	0.00504893	0.00235452	0.0031177	0.00489217		0.00335051	0.00626712	0.00754126	0.00565912	0.00410383	0.00495373	0.00548005	0.00337496	0.00145284	0.00617365	0.00523588
Heat shock protein HSP 90-beta OS=Homo sapiens GN=HSP90AB1 PE=1 SV=4	HS90B_HUMAN	83 kDa	724		95	103	148	117	150	159	94		130	152	122	114	112	138	121	84	102	115	138		4349	7	11	YES		0.000630488	0.000729857	0.000963864	0.000821506	0.00123636	0.00121264	0.000718232		0.000811348	0.00110523	0.000948236	0.00114902	0.000729082	0.00117627	0.00113136	0.000992428	0.00107458	0.000967458	0.00115516
Malate dehydrogenase, mitochondrial OS=Homo sapiens GN=MDH2 PE=1 SV=3	MDHM_HUMAN	36 kDa	338		109	130	146	172	94	112	140		173	179	134	43	111	107	86	83	87	110	115		4250	7	11	YES		0.00154953	0.00197318	0.00203671	0.00258687	0.0016596	0.00182968	0.00229132		0.00231277	0.00278794	0.00223092	0.000928354	0.00154776	0.0019536	0.00172241	0.00210049	0.00196327	0.00198221	0.00206198
Elongation factor 1-alpha 2 OS=Homo sapiens GN=EEF1A2 PE=1 SV=1	EF1A2_HUMAN	50 kDa	463		147	143	155	109	102	129	126		150	109	112	112	196	94	66	55	108	92	91		4125	7	11	YES		0.00152556	0.00158451	0.0015785	0.00119677	0.00131465	0.00153844	0.00150544		0.0014639	0.00123935	0.00136123	0.00176522	0.00199513	0.00125289	0.000964979	0.00101611	0.00177918	0.00121026	0.00119114
Troponin C, skeletal muscle OS=Homo sapiens GN=TNNC2 PE=1 SV=2	TNNC2_HUMAN	18 kDa	160		123	138	81	80	153	73	88		101	93	65	177	142	125	146	70	121	74	121		3922	7	11	YES		0.00369383	0.00442485	0.00238703	0.00254175	0.00570642	0.00251928	0.00304255		0.00285236	0.00305992	0.00228606	0.00807263	0.00418278	0.00482123	0.00617715	0.00374228	0.00576823	0.00281699	0.0045832
Alpha-enolase OS=Homo sapiens GN=ENO1 PE=1 SV=2	ENOA_HUMAN	47 kDa	434		119	145	123	107	111	89	82		124	121	115	134	136	94	111	61	101	75	67		3895	7	11	YES		0.00131749	0.00171403	0.00133631	0.00125331	0.00152625	0.00113233	0.0010452		0.00129102	0.00146772	0.00149109	0.00225308	0.00147688	0.00133661	0.00173136	0.00120226	0.00177504	0.00105255	0.000935596
2-oxoglutarate dehydrogenase, mitochondrial OS=Homo sapiens GN=OGDH PE=1 SV=3	ODO1_HUMAN	116 kDa	1023		94	97	166	166	85	98	106		157	147	121	63	94	92	70	80	77	101	116		3889	7	11	YES		0.000441513	0.000486447	0.000765112	0.00082489	0.000495833	0.000528961	0.000573199		0.000693468	0.000756466	0.000665587	0.000449393	0.000433061	0.000554983	0.000463209	0.000668918	0.000574106	0.000601338	0.000687204
Trifunctional enzyme subunit beta, mitochondrial OS=Homo sapiens GN=HADHB PE=1 SV=3	ECHB_HUMAN	51 kDa	474		128	104	149	153	75	95	125		120	157	126	100	104	71	99	57	114	80	84		3828	7	11	YES		0.00129755	0.00112563	0.00148218	0.00164088	0.000944225	0.00110667	0.00145884		0.00114395	0.00174369	0.00149585	0.00153951	0.00103407	0.000924374	0.00141388	0.00102862	0.00183444	0.00102798	0.001074
Myc box-dependent-interacting protein 1 OS=Homo sapiens GN=BIN1 PE=1 SV=1	BIN1_HUMAN	65 kDa	593		93	111	119	106	104	100	100		106	96	108	102	101	124	86	95	108	118	102		3743	7	11	YES		0.000753563	0.000960302	0.000946204	0.000908688	0.00104658	0.000931148	0.000932869		0.000807706	0.000852244	0.00102486	0.00125518	0.000802719	0.00129043	0.000981745	0.00137034	0.00138914	0.00121199	0.00104243
Cytochrome c oxidase subunit 4 isoform 1, mitochondrial OS=Homo sapiens GN=COX4I1 PE=1 SV=1	COX41_HUMAN	20 kDa	169		106	123	114	150	114	89	121		192	114	79	79	115	75	100	56	75	88	102		3735	7	11	YES		0.00301377	0.00373386	0.00318061	0.00451199	0.00402541	0.00290788	0.00396072		0.00513354	0.00355112	0.00263048	0.00341116	0.00320707	0.00273869	0.00400561	0.00283439	0.00338494	0.00317153	0.00365777
Heat shock 70 kDa protein 1A OS=Homo sapiens GN=HSPA1A PE=1 SV=1	HS71A_HUMAN (+1)	70 kDa	641		120	126	110	123	114	85	98		100	136	144	121	81	76	111	77	117	80	76		3724	7	11	YES		0.000899528	0.00100844	0.000809147	0.000975463	0.0010613	0.000732207	0.000845753		0.000704927	0.00111694	0.00126415	0.00137749	0.000595558	0.000731683	0.00117225	0.00102752	0.00139221	0.00076016	0.000718553
Aspartate aminotransferase, mitochondrial OS=Homo sapiens GN=GOT2 PE=1 SV=3	AATM_HUMAN	48 kDa	430		84	98	103	149	99	113	144		164	120	96	81	114	72	73	50	77	105	153		3716	7	11	YES		0.000938647	0.00116922	0.00112944	0.00176149	0.00137391	0.00145105	0.00185255		0.00172337	0.00146913	0.00125631	0.00137461	0.00124949	0.00103331	0.00114924	0.000994626	0.00136584	0.00148728	0.00215638
Nebulin OS=Homo sapiens GN=NEB PE=1 SV=5	NEBU_HUMAN	773 kDa	6669		97	75	89	102	52	128	11		106	76	77	62	80	110	41	42	114	26	117		3696	7	11	YES		6.9888e-05	5.76952e-05	6.29248e-05	7.77505e-05	4.65302e-05	0.00010598	9.12446e-06		7.18203e-05	5.9993e-05	6.49718e-05	6.78411e-05	5.65362e-05	0.000101789	4.16177e-05	5.387e-05	0.000130383	2.37457e-05	0.000106323
Malate dehydrogenase, cytoplasmic OS=Homo sapiens GN=MDH1 PE=1 SV=4	MDHC_HUMAN	36 kDa	334		90	96	122	157	81	79	76		158	119	132	20	137	75	91	81	77	89	82		3671	7	11	YES		0.00129475	0.00147457	0.00172229	0.00238955	0.00144721	0.00130603	0.00125876		0.00213753	0.00187563	0.00222394	0.000436964	0.00193317	0.00138574	0.00184438	0.00207442	0.00175841	0.00162299	0.00148789
NADH-ubiquinone oxidoreductase 75 kDa subunit, mitochondrial OS=Homo sapiens GN=NDUFS1 PE=1 SV=3	NDUS1_HUMAN	79 kDa	727		86	106	130	156	86	69	121		134	138	125	91	89	64	69	80	90	91	92		3607	7	11	YES		0.000568402	0.000748016	0.000843144	0.00109082	0.000705922	0.000524068	0.000920717		0.000832861	0.000999292	0.000967544	0.000913416	0.000576969	0.000543267	0.000642495	0.000941269	0.000944246	0.000762395	0.000766931
Calcium-binding mitochondrial carrier protein Aralar1 OS=Homo sapiens GN=SLC25A12 PE=1 SV=2	CMC1_HUMAN	75 kDa	678		95	91	119	159	83	89	105		131	109	110	86	97	81	94	76	97	83	95		3577	7	11	YES		0.000673264	0.000688575	0.00082758	0.00119215	0.000730535	0.000724826	0.000856712		0.00087306	0.000846339	0.000912974	0.000925615	0.000674278	0.000737264	0.000938541	0.000958831	0.00109124	0.000745626	0.000849175
60 kDa heat shock protein, mitochondrial OS=Homo sapiens GN=HSPD1 PE=1 SV=2	CH60_HUMAN	61 kDa	573		87	90	128	166	58	103	98		115	140	123	86	70	61	78	89	93	78	96		3545	7	11	YES		0.000729552	0.0008058	0.00105329	0.00147271	0.00060404	0.000992558	0.000946121		0.000906871	0.00128624	0.00120794	0.00109523	0.000575759	0.000656966	0.000921499	0.0013286	0.00123796	0.000829111	0.00101536
Myotilin OS=Homo sapiens GN=MYOT PE=1 SV=2	MYOTI_HUMAN	55 kDa	498		102	114	141	120	73	127	94		108	135	110	83	94	83	76	57	68	87	95		3524	7	11	YES		0.000984152	0.0011744	0.001335	0.00122494	0.000874754	0.00140815	0.00104418		0.000979934	0.00142709	0.00124296	0.00121622	0.000889602	0.00102853	0.00103309	0.000979047	0.00104149	0.00106405	0.00115611
Puromycin-sensitive aminopeptidase OS=Homo sapiens GN=NPEPPS PE=1 SV=2	PSA_HUMAN	103 kDa	919		88	92	129	107	126	65	66		104	103	121	97	128	94	106	64	90	72	78		3469	7	11	YES		0.000460107	0.000513584	0.000661861	0.000591877	0.000818177	0.000390545	0.000397286		0.000511352	0.000590024	0.000740909	0.000770226	0.000656435	0.000631219	0.00078081	0.000595693	0.000746971	0.000477188	0.000514378
Transitional endoplasmic reticulum ATPase OS=Homo sapiens GN=VCP PE=1 SV=4	TERA_HUMAN	89 kDa	806		84	81	131	121	116	86	83		102	104	120	94	106	86	101	69	71	77	71		3435	7	11	YES		0.000500767	0.000515572	0.000766353	0.000763157	0.000858846	0.000589165	0.000569663		0.000571831	0.000679275	0.000837802	0.000851049	0.000619823	0.000658462	0.000848284	0.000732272	0.000671893	0.000581873	0.000533859
Peroxiredoxin-6 OS=Homo sapiens GN=PRDX6 PE=1 SV=3	PRDX6_HUMAN	25 kDa	224		86	98	111	103	116	76	112		100	88	124	65	98	86	69	103	92	113	91		3384	7	11	YES		0.00184477	0.00224449	0.00233651	0.00233751	0.00309031	0.00187344	0.00276596		0.00201722	0.00206815	0.00311508	0.00211752	0.00206194	0.00236929	0.00208524	0.00393321	0.00313268	0.00307258	0.00246205
Tubulin beta chain OS=Homo sapiens GN=TUBB PE=1 SV=2	TBB5_HUMAN	50 kDa	444		90	92	110	99	92	122	107		107	101	94	107	111	84	90	46	78	84	91		3369	7	11	YES		0.000973982	0.00106303	0.00116816	0.00113349	0.00123651	0.00151723	0.00133314		0.00108894	0.00119753	0.00119135	0.00175858	0.00117825	0.00116752	0.00137219	0.000886203	0.00133995	0.00115231	0.00124211
PDZ and LIM domain protein 5 OS=Homo sapiens GN=PDLIM5 PE=1 SV=5	PDLI5_HUMAN	64 kDa	596		109	101	93	85	90	94	83		96	99	78	60	98	106	73	78	90	78	88		3273	7	11	YES		0.000878763	0.00086939	0.000735748	0.000724997	0.000901133	0.000870873	0.000770384		0.000727825	0.000874453	0.00073645	0.000734627	0.000774956	0.00109756	0.000829147	0.00111945	0.00115179	0.000797115	0.000894828
Elongation factor 2 OS=Homo sapiens GN=EEF2 PE=1 SV=4	EF2_HUMAN	95 kDa	858		75	75	113	118	94	76	67		111	98	100	73	97	101	70	79	84	77	76		3246	7	11	YES		0.000420016	0.000448449	0.000620989	0.000699131	0.000653782	0.000489102	0.000431979		0.000584572	0.000601293	0.000655855	0.000620865	0.000532821	0.000726443	0.000552288	0.000787586	0.000746739	0.000546608	0.000536821
Apolipoprotein A-I OS=Homo sapiens GN=APOA1 PE=1 SV=1	APOA1_HUMAN	31 kDa	267		86	86	92	139	56	63	138		103	101	118	83	97	68	72	38	45	113	93		3213	7	11	YES		0.00154767	0.00165244	0.00162469	0.00264647	0.00125161	0.00130287	0.00285919		0.00174312	0.0019914	0.00248694	0.00226845	0.00171221	0.00157168	0.00182548	0.00121739	0.00128552	0.00257775	0.00211093
Glycogen [starch] synthase, muscle OS=Homo sapiens GN=GYS1 PE=1 SV=2	GYS1_HUMAN	84 kDa	737		82	70	98	97	80	111	79		105	79	78	68	76	89	77	60	68	83	122		3195	7	11	YES		0.000534611	0.00048727	0.000626976	0.000669064	0.000647761	0.000831627	0.000592973		0.00064376	0.000564296	0.000595556	0.000673292	0.000486008	0.00074523	0.000707259	0.000696373	0.00070375	0.000685936	0.00100322
UTP--glucose-1-phosphate uridylyltransferase OS=Homo sapiens GN=UGP2 PE=1 SV=5	UGPA_HUMAN	57 kDa	508		93	120	93	96	83	111	79		120	75	104	100	91	85	72	60	91	70	76		3167	7	11	YES		0.000879652	0.00121187	0.000863201	0.000960663	0.000975005	0.00120651	0.000860278		0.00106738	0.000777222	0.00115203	0.00143647	0.000844257	0.00103258	0.000959453	0.00101029	0.00136633	0.000839281	0.000906678
Cytochrome b-c1 complex subunit 2, mitochondrial OS=Homo sapiens GN=UQCRC2 PE=1 SV=3	QCR2_HUMAN	48 kDa	453		81	81	111	125	87	91	106		124	108	92	82	102	51	69	43	96	74	78		3132	7	11	YES		0.000859169	0.000917331	0.00115536	0.00140273	0.00114608	0.00110922	0.00129444		0.00123687	0.00125509	0.00114284	0.00132092	0.0010612	0.000694768	0.00103111	0.000811949	0.0016164	0.000994962	0.00104352
Phosphatidylethanolamine-binding protein 1 OS=Homo sapiens GN=PEBP1 PE=1 SV=3	PEBP1_HUMAN	21 kDa	187		95	110	98	99	92	80	83		111	89	81	88	101	74	74	76	88	77	84		3121	7	11	YES		0.00244103	0.0030178	0.00247102	0.00269127	0.00293588	0.00236223	0.00245534		0.00268215	0.00250551	0.00243747	0.00343402	0.00254552	0.00244207	0.00267883	0.0034764	0.00358937	0.00250797	0.00272233
Fatty acid-binding protein, heart OS=Homo sapiens GN=FABP3 PE=1 SV=4	FABPH_HUMAN	15 kDa	133		88	105	88	115	68	44	77		124	103	69	77	151	70	93	51	71	57	73		3090	7	11	YES		0.00317923	0.00405021	0.00311978	0.00439551	0.00305105	0.00182673	0.00320269		0.00421281	0.00407693	0.00291939	0.00422475	0.00535084	0.00324798	0.00473354	0.00328002	0.00407177	0.00261033	0.0033264
Cytochrome b-c1 complex subunit 1, mitochondrial OS=Homo sapiens GN=UQCRC1 PE=1 SV=3	QCR1_HUMAN	53 kDa	480		73	110	106	136	72	86	115		129	107	103	64	89	56	56	35	70	80	83		3083	7	11	YES		0.000730757	0.00117568	0.00104126	0.00144033	0.000895125	0.000989305	0.00132535		0.00121437	0.00117352	0.00120751	0.000972972	0.000873868	0.00071997	0.000789772	0.000623713	0.00111233	0.00101513	0.00104795
Alpha-1-antitrypsin OS=Homo sapiens GN=SERPINA1 PE=1 SV=3	A1AT_HUMAN	47 kDa	418		80	84	125	142	42	86	95		94	86	114	100	69	73	54	61	55	132	88		3074	7	11	YES		0.000919613	0.00103096	0.00141002	0.00172693	0.000599605	0.00113604	0.00125725		0.00101614	0.0010831	0.0015347	0.00174576	0.000777983	0.00107774	0.000874525	0.00124828	0.00100361	0.0019234	0.00127588
Tripartite motif-containing protein 72 OS=Homo sapiens GN=TRIM72 PE=1 SV=2	TRI72_HUMAN	53 kDa	477		85	93	98	101	83	95	114		98	94	127	73	80	67	94	46	67	85	74		3061	7	11	YES		0.000856233	0.00100024	0.000968725	0.00107638	0.00103837	0.00109971	0.00132209		0.000928346	0.00103743	0.00149824	0.00111678	0.000790439	0.00086681	0.00133403	0.000824893	0.00107135	0.00108536	0.000940192
Desmin OS=Homo sapiens GN=DES PE=1 SV=3	DESM_HUMAN	54 kDa	470		70	83	130	78	64	84	69		110	87	57	66	71	79	71	42	82	79	81		3037	7	11	YES		0.000715635	0.000905982	0.00130418	0.000843646	0.000812596	0.000986858	0.000812132		0.00105754	0.000974471	0.000682452	0.00102473	0.000711963	0.00103728	0.00102262	0.000764381	0.00133074	0.00102377	0.00104446
Troponin T, slow skeletal muscle OS=Homo sapiens GN=TNNT1 PE=1 SV=4	TNNT1_HUMAN	33 kDa	278		122	34	109	103	62	92	77		110	91	129	17	47	59	79	58	88	51	67		2986	7	11	YES		0.00210866	0.000627442	0.00184873	0.00188346	0.00133088	0.00182733	0.00153222		0.00178793	0.00172323	0.0026112	0.000446237	0.000796801	0.00130971	0.0019237	0.0017846	0.00241443	0.00111737	0.00146061
Acetyl-CoA acetyltransferase, mitochondrial OS=Homo sapiens GN=ACAT1 PE=1 SV=1	THIL_HUMAN	45 kDa	427		83	97	115	82	75	97	89		121	124	91	67	77	43	75	69	78	80	84		2966	7	11	YES		0.000933989	0.00116542	0.00126988	0.000976224	0.00104816	0.00125435	0.00115302		0.00128044	0.00152877	0.00119925	0.00114501	0.000849884	0.000621453	0.00118902	0.00138223	0.0013933	0.00114113	0.00119221
Histone-lysine N-methyltransferase SMYD1 OS=Homo sapiens GN=SMYD1 PE=1 SV=1	SMYD1_HUMAN	57 kDa	490		99	93	104	79	79	92	57		107	102	89	80	87	68	88	33	76	66	70		2963	7	11	YES		0.000970802	0.000973702	0.00100076	0.000819586	0.000962107	0.00103673	0.000643508		0.000986711	0.00109585	0.00102209	0.00119139	0.000836797	0.000856407	0.00121574	0.000576071	0.00118303	0.000820391	0.000865775
Band 3 anion transport protein OS=Homo sapiens GN=SLC4A1 PE=1 SV=3	B3AT_HUMAN	102 kDa	911		67	57	101	111	36	61	76		59	95	200	85	47	98	73	47	22	102	103		2955	7	11	YES		0.000353385	0.000320993	0.000522752	0.000619396	0.000235818	0.00036973	0.000461499		0.000292642	0.000548975	0.0012354	0.000680867	0.000243151	0.000663858	0.00054245	0.000441304	0.000184196	0.000681953	0.000685207
Heat shock protein beta-6 OS=Homo sapiens GN=HSPB6 PE=1 SV=2	HSPB6_HUMAN	17 kDa	160		82	105	86	128	78	118	86		102	86	101	74	68	43	93	51	55	75	71		2910	7	11	YES		0.00246255	0.00336673	0.00253438	0.00406681	0.00290916	0.00407226	0.0029734		0.0028806	0.00282961	0.00355219	0.003375	0.00200302	0.0016585	0.00393476	0.00272652	0.00262192	0.00285505	0.00268931
Pyruvate dehydrogenase E1 component subunit beta, mitochondrial OS=Homo sapiens GN=PDHB PE=1 SV=3	ODPB_HUMAN	39 kDa	359		73	82	107	111	70	81	99		125	116	90	28	94	66	53	43	71	69	68		2893	7	11	YES		0.000977057	0.00117181	0.00140534	0.00157178	0.00116358	0.00124584	0.00152551		0.00157332	0.00170103	0.00141073	0.000569148	0.00123404	0.00113453	0.000999393	0.00102455	0.00150848	0.00117065	0.00114794
Carbonic anhydrase 1 OS=Homo sapiens GN=CA1 PE=1 SV=2	CAH1_HUMAN	29 kDa	261		75	74	91	99	42	67	77		71	108	222	6	71	76	51	48	28	116	74		2871	7	11	YES		0.00138074	0.00145456	0.00164397	0.00192823	0.000960287	0.00141745	0.00163202		0.00122919	0.00217837	0.00478639	0.000167754	0.00128208	0.00179697	0.00132277	0.00157311	0.000818266	0.00270701	0.00171828
Serotransferrin OS=Homo sapiens GN=TF PE=1 SV=3	TRFE_HUMAN	77 kDa	698		64	64	110	112	28	75	115		61	106	88	102	71	70	62	60	58	84	80		2841	7	11	YES		0.000440571	0.000470396	0.00074307	0.000815692	0.000239384	0.000593306	0.000911418		0.000394891	0.000799462	0.000709451	0.00106637	0.000479402	0.000618885	0.0006013	0.000735282	0.000633796	0.000732988	0.000694605
Myosin light chain 6B OS=Homo sapiens GN=MYL6B PE=1 SV=1	MYL6B_HUMAN	23 kDa	208		123	96	120	121	55	98	70		85	67	75	77	71	66	78	45	27	75	86		2815	7	11	YES		0.00284141	0.00236781	0.00272026	0.00295723	0.00157794	0.00260157	0.0018617		0.00184654	0.00169574	0.00202905	0.0027014	0.00160876	0.00195816	0.00253855	0.00185058	0.000990096	0.00219619	0.00250575
Stress-70 protein, mitochondrial OS=Homo sapiens GN=HSPA9 PE=1 SV=2	GRP75_HUMAN	74 kDa	679		71	74	92	110	59	86	86		88	115	93	66	83	53	71	50	70	65	75		2760	7	11	YES		0.000502435	0.000559115	0.000638867	0.000823543	0.000518531	0.000699362	0.000700655		0.000585619	0.000891612	0.000770741	0.00070931	0.00057611	0.000481697	0.000707854	0.000629881	0.000786331	0.000583064	0.000669414
ATP synthase subunit O, mitochondrial OS=Homo sapiens GN=ATP5O PE=1 SV=1	ATPO_HUMAN	23 kDa	213		86	95	97	120	71	68	79		105	91	68	69	95	54	57	52	53	71	85		2754	7	11	YES		0.00194004	0.00228814	0.00214726	0.00286395	0.00198917	0.0017628	0.00205174		0.00222747	0.0022491	0.00179649	0.00236391	0.00210204	0.00156452	0.00181155	0.00208825	0.0018979	0.00203026	0.00241848
Dihydrolipoyl dehydrogenase, mitochondrial OS=Homo sapiens GN=DLD PE=1 SV=2	DLDH_HUMAN	54 kDa	509		80	69	92	106	63	76	78		93	97	82	55	75	65	58	58	76	71	89		2740	7	11	YES		0.000755203	0.000695458	0.000852242	0.00105865	0.00073861	0.000824459	0.000847719		0.000825596	0.00100323	0.000906549	0.000788509	0.000694449	0.000788067	0.000771374	0.000974694	0.00113887	0.000849598	0.00105968
Citrate synthase, mitochondrial OS=Homo sapiens GN=CS PE=1 SV=2	CISY_HUMAN	52 kDa	466		85	64	98	115	67	77	109		108	95	100	54	73	46	44	36	68	67	71		2737	7	11	YES		0.000876445	0.000704585	0.000991592	0.00125451	0.000857988	0.000912385	0.00129395		0.00104723	0.00107321	0.00120756	0.000845609	0.000738302	0.000609171	0.000639178	0.000660807	0.00111301	0.000875713	0.000923369
Keratin, type II cytoskeletal 1 OS=Homo sapiens GN=KRT1 PE=1 SV=6	K2C1_HUMAN	66 kDa	644		72	113	41	115	71	43	126		45	16	107	28	116	36	58	71	38	103	109		2723	7	11	YES		0.000537203	0.000900185	0.000300186	0.000907769	0.000657908	0.000368685	0.00108233		0.00031574	0.000130792	0.00093496	0.000317274	0.000848925	0.000344972	0.000609673	0.000943041	0.000450064	0.000974146	0.00102576
Ubiquitin-like modifier-activating enzyme 1 OS=Homo sapiens GN=UBA1 PE=1 SV=3	UBA1_HUMAN	118 kDa	1058		63	65	107	91	86	67	59		77	86	91	81	85	67	83	50	63	51	53		2701	7	11	YES		0.000286119	0.000315186	0.00047686	0.000437239	0.000485071	0.000349673	0.00030849		0.000328857	0.000427918	0.000484006	0.000558677	0.000378643	0.000390802	0.000531065	0.000404243	0.000454184	0.000293601	0.000303594
Cofilin-2 OS=Homo sapiens GN=CFL2 PE=1 SV=1	COF2_HUMAN	19 kDa	166		84	106	97	77	86	61	76		111	83	71	58	87	66	57	52	73	66	69		2698	7	11	YES		0.00243144	0.00327595	0.00275522	0.00235801	0.0030916	0.00202906	0.00253268		0.00302146	0.00263219	0.00240683	0.00254966	0.00247006	0.0024536	0.00232446	0.0026795	0.00335422	0.00242163	0.00251909
Myomesin-3 OS=Homo sapiens GN=MYOM3 PE=2 SV=1	MYOM3_HUMAN	162 kDa	1437		72	78	111	100	74	79	41		96	87	77	72	78	74	74	52	55	47	58		2693	7	11	YES		0.000240751	0.000278469	0.000364216	0.000353758	0.000307303	0.000303559	0.000157835		0.000301868	0.000318721	0.000301529	0.000365626	0.00025582	0.000317792	0.000348602	0.000309531	0.000291933	0.000199211	0.00024461
14-3-3 protein epsilon OS=Homo sapiens GN=YWHAE PE=1 SV=1	1433E_HUMAN	29 kDa	255		76	79	80	100	93	82	74		74	77	84	43	89	89	50	55	57	74	73		2685	7	11	YES		0.00143207	0.00158937	0.00147925	0.00199353	0.00217638	0.00177561	0.00160534		0.00131128	0.00158964	0.00185368	0.00123052	0.00164493	0.00215386	0.00132735	0.00184493	0.00170495	0.00176752	0.00173495
Peroxiredoxin-2 OS=Homo sapiens GN=PRDX2 PE=1 SV=5	PRDX2_HUMAN	22 kDa	198		70	79	74	86	69	52	74		82	79	125	76	81	66	77	40	55	78	87		2682	7	11	YES		0.00169873	0.00204692	0.00176222	0.00220799	0.00207958	0.00145014	0.00206748		0.00187133	0.00210044	0.00355255	0.00280098	0.00192804	0.00205706	0.00263257	0.00172804	0.00211872	0.0023994	0.00266291
Leucine-rich PPR motif-containing protein, mitochondrial OS=Homo sapiens GN=LRPPRC PE=1 SV=3	LPPRC_HUMAN	158 kDa	1394		63	56	109	118	56	94	47		92	86	72	58	71	55	68	55	65	49	70		2632	7	11	YES		0.000217155	0.000206094	0.000368686	0.000430311	0.000239727	0.000372339	0.000186514		0.000298214	0.000324776	0.000290646	0.000303618	0.000240045	0.000243482	0.000330218	0.000337488	0.000355654	0.000214095	0.000304326
Sodium/potassium-transporting ATPase subunit alpha-2 OS=Homo sapiens GN=ATP1A2 PE=1 SV=1	AT1A2_HUMAN	112 kDa	1020		67	71	119	89	80	75	61		79	88	62	61	64	80	73	56	63	59	65		2623	7	11	YES		0.000315621	0.000357106	0.000550097	0.000443561	0.000468039	0.000406008	0.00033083		0.000349969	0.000454182	0.000342048	0.000436407	0.000295717	0.000484013	0.000484482	0.000469619	0.000471105	0.00035231	0.000386204
Medium-chain specific acyl-CoA dehydrogenase, mitochondrial OS=Homo sapiens GN=ACADM PE=1 SV=1	ACADM_HUMAN	47 kDa	421		77	55	101	107	58	86	87		104	91	77	56	80	61	62	49	57	54	73		2617	7	11	YES		0.00087882	0.000670224	0.00113118	0.00129201	0.000822126	0.00112795	0.00114317		0.00111623	0.00113791	0.00102921	0.000970661	0.000895581	0.00089416	0.00099693	0.000995571	0.00103269	0.00078124	0.00105086
Protein-arginine deiminase type-2 OS=Homo sapiens GN=PADI2 PE=1 SV=2	PADI2_HUMAN	76 kDa	665		54	76	92	70	61	93	81		62	79	89	74	71	39	73	63	99	65	59		2601	7	11	YES		0.000390179	0.000586315	0.000652317	0.000535106	0.000547395	0.000772208	0.000673812		0.000421281	0.000625393	0.000753119	0.00081203	0.000503192	0.000361918	0.000743115	0.000810358	0.00113551	0.000595339	0.000537692
Catalase OS=Homo sapiens GN=CAT PE=1 SV=3	CATA_HUMAN	60 kDa	527		88	48	71	89	24	53	71		71	91	163	64	47	85	59	40	41	88	82		2600	7	11	YES		0.00080235	0.000467272	0.000635244	0.000858505	0.000271765	0.000555314	0.000745286		0.000608765	0.00090903	0.00174049	0.000886199	0.000420324	0.00099535	0.000757873	0.000649244	0.000593404	0.00101706	0.000942988
Long-chain-fatty-acid--CoA ligase 1 OS=Homo sapiens GN=ACSL1 PE=1 SV=1	ACSL1_HUMAN	78 kDa	698		63	63	74	117	54	47	95		76	99	104	71	63	44	77	43	70	56	69		2545	7	11	YES		0.000433687	0.000463046	0.000499884	0.000852107	0.000461669	0.000371805	0.000752911		0.000491995	0.000746668	0.000838442	0.000742275	0.000425385	0.000389014	0.000746776	0.000526952	0.000764926	0.000488658	0.000599096
Peroxiredoxin-1 OS=Homo sapiens GN=PRDX1 PE=1 SV=1	PRDX1_HUMAN	22 kDa	199		89	80	69	57	87	56	62		84	69	59	83	113	68	89	43	68	69	59		2536	7	11	YES		0.00214896	0.00206242	0.00163489	0.00145608	0.00260891	0.00155385	0.00172351		0.00190734	0.00182534	0.00166838	0.00304359	0.00267622	0.00210874	0.00302755	0.0018483	0.00260635	0.00211188	0.00179681
Probable C->U-editing enzyme APOBEC-2 OS=Homo sapiens GN=APOBEC2 PE=1 SV=1	ABEC2_HUMAN	26 kDa	224		78	75	75	61	86	87	62		91	93	50	9	87	71	40	65	59	74	68		2524	7	11	YES		0.00167316	0.00171772	0.00157872	0.00138435	0.00229109	0.00214459	0.00153115		0.00183567	0.00218566	0.00125608	0.000293195	0.00183049	0.00195604	0.00120883	0.00248212	0.002009	0.00201213	0.00183977
78 kDa glucose-regulated protein OS=Homo sapiens GN=HSPA5 PE=1 SV=2	GRP78_HUMAN	72 kDa	654		72	70	87	64	64	76	67		73	63	71	72	69	67	72	45	73	73	55		2515	7	11	YES		0.000528989	0.00054911	0.000627241	0.000497469	0.000583976	0.000641666	0.000566725		0.000504368	0.00050712	0.000610908	0.000803372	0.000497243	0.000632215	0.000745263	0.000588563	0.000851377	0.000679858	0.000509669
Glycerol-3-phosphate dehydrogenase [NAD(+)], cytoplasmic OS=Homo sapiens GN=GPD1 PE=1 SV=4	GPDA_HUMAN	38 kDa	349		55	77	85	67	82	57	73		78	62	68	17	110	76	52	50	58	85	63		2501	7	11	YES		0.000757232	0.00113189	0.00114838	0.000975917	0.00140211	0.000901826	0.0011571		0.00100988	0.00093522	0.00109642	0.000355456	0.00148547	0.00134387	0.00100863	0.00122547	0.00126759	0.00148343	0.001094
Synaptopodin-2 OS=Homo sapiens GN=SYNPO2 PE=1 SV=2	SYNP2_HUMAN	118 kDa	1093		84	62	79	76	62	70	60		66	79	92	55	76	58	62	65	94	54	55		2497	7	11	YES		0.000369276	0.000291012	0.0003408	0.000353474	0.000338504	0.000353632	0.000303673		0.000272851	0.0003805	0.000473656	0.000367201	0.000327711	0.000327473	0.000383996	0.000508688	0.000655971	0.000300917	0.000304962
Xin actin-binding repeat-containing protein 1 OS=Homo sapiens GN=XIRP1 PE=1 SV=1	XIRP1_HUMAN	199 kDa	1843		68	61	107	83	69	84	62		68	65	82	58	79	59	65	88	64	37	53		2483	7	11	YES		0.000177286	0.000169802	0.000273748	0.000228937	0.000223417	0.000251668	0.000186098		0.000166719	0.000185667	0.000250371	0.000229649	0.000202022	0.000197558	0.00023875	0.000408428	0.000264869	0.000122278	0.000174282
Cytochrome c oxidase subunit 2 OS=Homo sapiens GN=MT-CO2 PE=1 SV=1	COX2_HUMAN	26 kDa	227		62	62	77	128	59	64	92		93	60	60	62	60	54	60	49	51	80	97		2476	7	11	YES		0.00131237	0.00140122	0.0015994	0.00286647	0.00155102	0.00155678	0.00224201		0.00185123	0.00139147	0.00148738	0.00199309	0.00124573	0.00146803	0.00178929	0.00184641	0.00171365	0.00214653	0.0025897
Tubulin alpha-1B chain OS=Homo sapiens GN=TUBA1B PE=1 SV=1	TBA1B_HUMAN	50 kDa	451		68	69	70	74	57	86	73		82	70	76	75	83	60	66	39	63	61	58		2462	7	11	YES		0.000724476	0.000784896	0.000731837	0.000834101	0.000754207	0.00105292	0.000895409		0.000821561	0.000817089	0.000948271	0.00121352	0.000867358	0.000820998	0.000990655	0.000739684	0.00106547	0.000823808	0.000779389
Sarcoplasmic reticulum histidine-rich calcium-binding protein OS=Homo sapiens GN=HRC PE=1 SV=1	SRCH_HUMAN	80 kDa	699		94	96	101	28	73	104	54		100	68	35	45	56	80	41	59	62	79	71		2453	7	11	YES		0.000646163	0.000704585	0.000681298	0.000203631	0.000623215	0.000821541	0.000427358		0.000646435	0.000512129	0.000281764	0.000469783	0.000377579	0.000706286	0.000397065	0.000721993	0.000676537	0.000688371	0.00061558
Gelsolin OS=Homo sapiens GN=GSN PE=1 SV=1	GELS_HUMAN	86 kDa	782		68	66	88	76	89	101	47		76	67	65	65	48	66	47	35	61	64	65		2452	7	11	YES		0.000417824	0.000432989	0.000530602	0.000494049	0.000679166	0.000713161	0.000332481		0.000439146	0.000451041	0.000467737	0.000606552	0.000289289	0.00052084	0.000406861	0.000382842	0.000594977	0.000498478	0.000503744
Troponin C, slow skeletal and cardiac muscles OS=Homo sapiens GN=TNNC1 PE=1 SV=1	TNNC1_HUMAN	18 kDa	161		91	25	85	78	43	97	61		47	83	63	53	44	52	101	68	95	50	55		2450	7	11	YES		0.00271586	0.000796624	0.00248935	0.00246282	0.0015938	0.00332674	0.00209594		0.00131909	0.00271394	0.00220196	0.00240221	0.00128802	0.00199317	0.00424669	0.00361278	0.00450064	0.00189155	0.00207033
Pyruvate dehydrogenase E1 component subunit alpha, somatic form, mitochondrial OS=Homo sapiens GN=PDHA1 PE=1 SV=3	ODPA_HUMAN	43 kDa	390		69	76	82	80	49	74	93		113	92	66	55	69	61	38	24	49	67	67		2435	7	11	YES		0.000850112	0.000999743	0.000991384	0.00104277	0.000749763	0.00104771	0.00131915		0.00130923	0.00124185	0.000952302	0.00102911	0.000833838	0.000965234	0.00065959	0.000526387	0.000958315	0.00104636	0.00104115
Protein disulfide-isomerase OS=Homo sapiens GN=P4HB PE=1 SV=3	PDIA1_HUMAN	57 kDa	508		74	69	83	70	53	79	56		69	60	63	74	52	72	71	56	73	76	60		2418	7	11	YES		0.000699938	0.000696827	0.000770384	0.000700483	0.000622594	0.00085869	0.000609817		0.000613745	0.000621778	0.000697866	0.00106299	0.000482433	0.000874654	0.000946127	0.000942937	0.00109606	0.000911219	0.000715798
Cytochrome b-c1 complex subunit Rieske, mitochondrial OS=Homo sapiens GN=UQCRFS1 PE=1 SV=2	UCRI_HUMAN	30 kDa	274		62	74	77	110	64	62	89		109	80	63	33	79	55	34	63	43	66	82		2409	7	11	YES		0.00108726	0.00138554	0.00132505	0.00204082	0.00139387	0.00124944	0.00179686		0.00179754	0.00153705	0.00129385	0.000878871	0.00135886	0.00123874	0.000840008	0.00196675	0.001197	0.00146712	0.0018137
Atypical kinase ADCK3, mitochondrial OS=Homo sapiens GN=ADCK3 PE=1 SV=1	ADCK3_HUMAN	72 kDa	647		66	68	97	92	66	74	60		104	96	70	51	67	53	62	55	66	53	49		2390	7	11	YES		0.000490152	0.000539193	0.000706903	0.000722848	0.00060874	0.00063154	0.000513006		0.000726326	0.000781114	0.00060882	0.000575212	0.000488054	0.000505521	0.000648698	0.000727138	0.000778066	0.000498936	0.000458981
Fructose-1,6-bisphosphatase isozyme 2 OS=Homo sapiens GN=FBP2 PE=1 SV=2	F16P2_HUMAN	37 kDa	339		43	92	57	76	86	57	84		94	65	54	17	96	81	41	28	64	42	69		2361	7	11	YES		0.000609481	0.00139228	0.000792808	0.00113967	0.00151388	0.000928428	0.00137074		0.00125294	0.0010094	0.000896374	0.000365941	0.00133465	0.00147453	0.000818727	0.000706507	0.00143998	0.00075461	0.00123354
ATP synthase subunit d, mitochondrial OS=Homo sapiens GN=ATP5H PE=1 SV=3	ATP5H_HUMAN	18 kDa	161		71	73	76	104	49	58	63		91	77	51	47	75	42	58	42	53	55	77		2344	7	11	YES		0.00211897	0.00232614	0.00222577	0.00328376	0.0018162	0.00198919	0.00216466		0.00255398	0.00251775	0.00178254	0.00213027	0.00219549	0.00160987	0.00243869	0.00223142	0.00251089	0.0020807	0.00289846
Flavin reductase (NADPH) OS=Homo sapiens GN=BLVRB PE=1 SV=3	BLVRB_HUMAN	22 kDa	206		69	71	68	61	54	51	77		65	67	91	71	78	64	52	32	31	81	81		2344	7	11	YES		0.00160943	0.0017682	0.00155645	0.00150531	0.0015643	0.00136702	0.00206775		0.00142577	0.0017122	0.00248582	0.00251509	0.00178453	0.00191726	0.0017088	0.00132874	0.00114781	0.00239492	0.00238298
Glutathione S-transferase Mu 2 OS=Homo sapiens GN=GSTM2 PE=1 SV=2	GSTM2_HUMAN	26 kDa	218		70	59	57	73	85	65	58		68	65	56	72	63	80	63	62	49	73	79		2339	7	11	YES		0.00154288	0.00138846	0.00123285	0.00170228	0.00232678	0.00164638	0.00147179		0.00140947	0.00156966	0.00144553	0.00241011	0.00136201	0.00226465	0.00195632	0.00243273	0.00171442	0.00203957	0.00219621
Phosphate carrier protein, mitochondrial OS=Homo sapiens GN=SLC25A3 PE=1 SV=2	MPCP_HUMAN	40 kDa	362		45	50	83	126	57	77	86		79	82	90	16	56	54	54	38	31	72	75		2302	7	11	YES		0.000597304	0.000708599	0.00108109	0.0017694	0.000939634	0.00117451	0.00131421		0.0009861	0.00119248	0.00139904	0.000322532	0.000729082	0.000920561	0.00100981	0.000897911	0.000653176	0.00121143	0.00125561
Carbonic anhydrase 2 OS=Homo sapiens GN=CA2 PE=1 SV=2	CAH2_HUMAN	29 kDa	260		56	67	90	84	59	47	57		72	83	125	10	69	62	38	55	38	59	49		2282	7	11	YES		0.00103492	0.00132203	0.00163216	0.00164236	0.00135416	0.000998154	0.00121277		0.0012513	0.00168055	0.0027054	0.000280665	0.00125076	0.00147159	0.000989385	0.00180945	0.00111477	0.00138214	0.00114216
Prelamin-A/C OS=Homo sapiens GN=LMNA PE=1 SV=1	LMNA_HUMAN	74 kDa	664		77	65	115	53	48	91	35		79	66	63	66	52	58	55	38	68	34	43		2279	7	11	YES		0.000557204	0.000502209	0.000816625	0.000405762	0.000431386	0.00075674	0.000291592		0.000537603	0.000523267	0.00053391	0.000725333	0.00036909	0.000539048	0.000560725	0.000489524	0.00078112	0.000311877	0.000392467
Heat shock-related 70 kDa protein 2 OS=Homo sapiens GN=HSPA2 PE=1 SV=1	HSP72_HUMAN	70 kDa	639		56	76	63	35	66	57	55		79	81	74	85	70	88	62	48	55	65	47		2272	7	11	YES		0.000421094	0.000610172	0.000464871	0.000278439	0.000616362	0.000492546	0.000476143		0.000558635	0.000667316	0.000651667	0.000970688	0.000516291	0.000849864	0.000656819	0.000642538	0.000656506	0.000619563	0.000445759
Protein deglycase DJ-1 OS=Homo sapiens GN=PARK7 PE=1 SV=2	PARK7_HUMAN	20 kDa	189		73	73	66	60	74	53	55		79	57	58	71	100	66	56	41	36	63	61		2258	7	11	YES		0.00185589	0.00198153	0.00164655	0.00161381	0.00233648	0.00154841	0.00160982		0.00188872	0.00158767	0.00172688	0.00274131	0.00249365	0.00215501	0.00200577	0.00185558	0.00145284	0.00203026	0.00195601
Calsequestrin-2 OS=Homo sapiens GN=CASQ2 PE=1 SV=2	CASQ2_HUMAN	46 kDa	399		86	55	88	80	52	77	69		78	85	94	50	39	29	52	31	90	47	51		2239	7	11	YES		0.00103566	0.000707179	0.00103993	0.00101925	0.000777719	0.00106559	0.000956646		0.000883332	0.00112149	0.00132571	0.000914448	0.000460669	0.000448531	0.000882237	0.00066458	0.00172047	0.00071746	0.000774641
Succinate dehydrogenase [ubiquinone] flavoprotein subunit, mitochondrial OS=Homo sapiens GN=SDHA PE=1 SV=2	SDHA_HUMAN	73 kDa	664		62	54	74	93	46	51	64		78	74	69	58	45	39	57	63	59	50	54		2196	7	11	YES		0.000448658	0.00041722	0.00052548	0.000711997	0.000413411	0.000424107	0.000533196		0.000530797	0.000586694	0.000584758	0.000637414	0.000319405	0.000362463	0.000581115	0.000811579	0.000677736	0.000458643	0.000492866
Keratin, type I cytoskeletal 10 OS=Homo sapiens GN=KRT10 PE=1 SV=6	K1C10_HUMAN	59 kDa	584		73	127	20	90	61	24	102		58	15	82	30	82	24	46	63	44	92	73		2165	7	11	YES		0.000600622	0.00111566	0.000161477	0.000783417	0.000623318	0.000226919	0.00096619		0.000448763	0.000135215	0.000790126	0.000374861	0.000661756	0.00025361	0.000533212	0.000922754	0.000574668	0.000959506	0.000757553
Dihydrolipoyllysine-residue acetyltransferase component of pyruvate dehydrogenase complex, mitochondrial OS=Homo sapiens GN=DLAT PE=1 SV=3	ODP2_HUMAN	69 kDa	647		60	51	67	95	49	50	55		73	85	70	61	66	47	58	37	38	50	67		2134	7	11	YES		0.000445593	0.000404395	0.000488274	0.000746419	0.000451944	0.000426716	0.000470255		0.000509825	0.000691612	0.00060882	0.000687998	0.000480769	0.000448292	0.000606846	0.000489165	0.000447978	0.000470694	0.000627587
Prolyl endopeptidase OS=Homo sapiens GN=PREP PE=1 SV=2	PPCE_HUMAN	81 kDa	710		48	58	49	79	54	49	52		51	56	84	81	68	56	66	54	67	55	46		2128	7	11	YES		0.000324844	0.000419092	0.00032541	0.00056563	0.000453866	0.000381075	0.000405154		0.000324574	0.000415219	0.000665758	0.000832508	0.000451385	0.00048674	0.000629275	0.000650569	0.000719769	0.000471821	0.000392647
Myosin light chain kinase 2, skeletal/cardiac muscle OS=Homo sapiens GN=MYLK2 PE=1 SV=3	MYLK2_HUMAN	65 kDa	596		64	48	64	35	73	66	56		69	56	45	83	72	65	55	41	79	57	31		2121	7	11	YES		0.000515971	0.000413175	0.000506322	0.000298528	0.000730919	0.000611464	0.000519777		0.000523125	0.00049464	0.000424875	0.00101623	0.000569355	0.00067303	0.0006247	0.000588431	0.00101102	0.000582507	0.000315223
Four and a half LIM domains protein 1 OS=Homo sapiens GN=FHL1 PE=1 SV=4	FHL1_HUMAN	36 kDa	323		64	66	66	60	63	50	74		70	69	62	25	73	63	57	32	36	69	51		2057	7	11	YES		0.00095207	0.00104829	0.000963461	0.000944305	0.00116394	0.000854753	0.00126737		0.00097926	0.00112459	0.00108015	0.000564806	0.00106517	0.00120366	0.00119461	0.000847434	0.000850113	0.00130113	0.000956909
Adenylosuccinate synthetase isozyme 1 OS=Homo sapiens GN=ADSSL1 PE=1 SV=1	PURA1_HUMAN	50 kDa	457		61	58	57	57	52	65	81		78	61	58	50	69	54	47	29	58	52	37		2055	7	11	YES		0.000641365	0.000651105	0.0005881	0.000634048	0.000679015	0.000785363	0.000980492		0.000771224	0.000702686	0.000714179	0.000798391	0.00071159	0.000729197	0.000696204	0.0005428	0.00096803	0.000693043	0.000490669
Fumarate hydratase, mitochondrial OS=Homo sapiens GN=FH PE=1 SV=3	FUMH_HUMAN	55 kDa	510		49	56	55	89	48	65	65		78	67	68	48	57	32	49	38	52	49	48		2047	7	11	YES		0.000461655	0.000563323	0.000508493	0.000887122	0.000561647	0.000703747	0.000705048		0.000691077	0.000691596	0.000750298	0.000686804	0.000526747	0.000387211	0.0006504	0.000637341	0.000777696	0.000585192	0.000570393
Protein-L-isoaspartate(D-aspartate) O-methyltransferase OS=Homo sapiens GN=PCMT1 PE=1 SV=4	PIMT_HUMAN	25 kDa	227		62	65	63	61	71	50	61		58	60	56	47	70	62	50	49	47	51	48		2042	7	11	YES		0.00131237	0.00146902	0.0013086	0.00136605	0.00186649	0.00121623	0.00148655		0.00115453	0.00139147	0.00138822	0.00151089	0.00145335	0.00168552	0.00149107	0.00184641	0.00157924	0.00136841	0.0012815
Phosphorylase b kinase regulatory subunit alpha, skeletal muscle isoform OS=Homo sapiens GN=PHKA1 PE=1 SV=2	KPB1_HUMAN	137 kDa	1223		42	60	66	77	74	54	56		72	33	43	49	57	60	48	43	37	59	58		2041	7	11	YES		0.000165012	0.000251689	0.000254455	0.000320057	0.000361075	0.000243804	0.000253301		0.000266016	0.000142048	0.000197851	0.000292369	0.000219657	0.000302756	0.000265687	0.000300746	0.000230756	0.000293832	0.000287412
Histone H2B type 2-E OS=Homo sapiens GN=HIST2H2BE PE=1 SV=3	H2B2E_HUMAN	14 kDa	126		86	83	93	52	64	53	31		82	86	42	52	67	36	60	26	41	17	30		2015	7	11	YES		0.00327959	0.00337946	0.00348021	0.00209796	0.00303111	0.00232262	0.00136103		0.00294067	0.00359315	0.00187575	0.00301158	0.00250612	0.00176319	0.00322356	0.00176507	0.00248193	0.000821772	0.00144296
FH1/FH2 domain-containing protein 1 OS=Homo sapiens GN=FHOD1 PE=1 SV=3	FHOD1_HUMAN	127 kDa	1164		54	75	66	64	78	56	27		73	46	46	51	74	61	43	40	39	47	56		2007	7	11	YES		0.000222911	0.000330558	0.000267352	0.000279506	0.000399884	0.000265649	0.000128318		0.000283382	0.000208043	0.000222382	0.000319727	0.000299623	0.000323403	0.000250075	0.000293944	0.000255557	0.000245934	0.000291567
Cytochrome c OS=Homo sapiens GN=CYCS PE=1 SV=2	CYC_HUMAN	12 kDa	105		59	64	70	80	52	45	50		96	67	46	36	69	41	34	38	39	41	54		2000	7	11	YES		0.00269994	0.00312702	0.00314341	0.00387315	0.00295533	0.00236645	0.00263424		0.00413128	0.00335918	0.00246527	0.00250193	0.00309711	0.0024097	0.00219202	0.00309565	0.00283304	0.0023783	0.00311679
Keratin, type II cytoskeletal 2 epidermal OS=Homo sapiens GN=KRT2 PE=1 SV=2	K22E_HUMAN	65 kDa	639		58	147	20	78	68	20	84		33	9	67	32	68	17	44	76	35	64	70		1989	7	11	YES		0.000436133	0.0011802	0.000147578	0.000620522	0.000635039	0.000172823	0.0007272		0.000233354	7.41463e-05	0.000590023	0.000365436	0.000501539	0.000164178	0.00046613	0.00101735	0.000417777	0.000610031	0.000663896
Ig kappa chain C region OS=Homo sapiens GN=IGKC PE=1 SV=1	IGKC_HUMAN	12 kDa	106		57	42	61	64	39	44	74		53	67	54	46	52	52	50	38	28	84	68		1987	7	11	YES		0.00258381	0.00203274	0.00271342	0.00306929	0.00219559	0.00229203	0.0038619		0.00225929	0.00332749	0.00286671	0.00316675	0.00231204	0.00302737	0.00319315	0.00306645	0.00201479	0.00482665	0.00388782
Carnitine O-acetyltransferase OS=Homo sapiens GN=CRAT PE=1 SV=5	CACP_HUMAN	71 kDa	626		51	42	54	86	45	50	56		73	68	77	57	51	39	53	48	54	43	53		1973	7	11	YES		0.00039146	0.000344203	0.000406736	0.000698373	0.000428974	0.000441031	0.000494868		0.000526927	0.00057185	0.000692168	0.00066445	0.000383966	0.000384466	0.000573134	0.000655881	0.000657955	0.000418376	0.000513103
Moesin OS=Homo sapiens GN=MSN PE=1 SV=3	MOES_HUMAN	68 kDa	577		51	71	57	62	50	75	56		52	44	61	43	60	53	36	32	37	54	57		1957	7	11	YES		0.000424704	0.00063128	0.000465792	0.000546235	0.000517114	0.000717726	0.000536893		0.000407221	0.000401444	0.000594907	0.000543819	0.000490086	0.000566849	0.000422359	0.000474387	0.000489106	0.000570021	0.00059869
Fructose-bisphosphate aldolase C OS=Homo sapiens GN=ALDOC PE=1 SV=2	ALDOC_HUMAN	39 kDa	364		56	57	50	45	71	52	52		54	47	45	68	70	51	64	48	56	51	40		1951	7	11	YES		0.000739228	0.000803365	0.000647681	0.000628456	0.00116399	0.000788815	0.000790273		0.000670339	0.000679742	0.000695675	0.00136323	0.000906345	0.000864642	0.00119024	0.00112797	0.00117345	0.000853378	0.000665981
Mitochondrial 2-oxoglutarate/malate carrier protein OS=Homo sapiens GN=SLC25A11 PE=1 SV=3	M2OM_HUMAN	34 kDa	314		54	60	59	84	55	59	51		74	68	74	4	64	42	49	40	32	45	39		1931	7	11	YES		0.000826334	0.000980305	0.000885962	0.00135992	0.00104526	0.00103752	0.000898495		0.00106489	0.00114006	0.00132616	9.29591e-05	0.000960611	0.000825443	0.00105638	0.00108965	0.000777315	0.000872882	0.000752728
NADH dehydrogenase [ubiquinone] 1 alpha subcomplex subunit 9, mitochondrial OS=Homo sapiens GN=NDUFA9 PE=1 SV=2	NDUA9_HUMAN	43 kDa	377		45	63	67	90	48	52	56		86	80	69	4	64	46	27	34	31	42	55		1922	7	11	YES		0.000573539	0.000857311	0.000837965	0.00121357	0.000759788	0.000761614	0.000821716		0.00103076	0.00111711	0.00102992	7.74249e-05	0.000800084	0.000752981	0.000484816	0.000771429	0.000627187	0.000678548	0.000884147
Filamin-C OS=Homo sapiens GN=FLNC PE=1 SV=3	FLNC_HUMAN	291 kDa	2725		54	50	66	49	66	84	54		34	33	70	45	35	45	49	34	39	56	65		1913	7	11	YES		9.52179e-05	9.41332e-05	0.000114201	9.14099e-05	0.000144534	0.00017021	0.000109623		5.63787e-05	6.37522e-05	0.000144553	0.000120506	6.05339e-05	0.000101909	0.000121726	0.000106726	0.000109163	0.000125168	0.000144561
Hexokinase-1 OS=Homo sapiens GN=HK1 PE=1 SV=3	HXK1_HUMAN	102 kDa	917		34	40	78	75	54	63	48		70	78	49	39	52	50	51	23	32	41	48		1901	7	11	YES		0.000178156	0.000223785	0.000401068	0.000415772	0.000351412	0.000379354	0.000289566		0.00034493	0.000447788	0.000300692	0.000310354	0.000267258	0.000336487	0.000376492	0.000214544	0.000266169	0.000272325	0.000317231
Voltage-dependent calcium channel subunit alpha-2/delta-1 OS=Homo sapiens GN=CACNA2D1 PE=1 SV=3	CA2D1_HUMAN	125 kDa	1103		67	50	64	46	62	45	43		60	51	55	58	61	53	56	39	51	38	40		1865	7	11	YES		0.000291871	0.000232559	0.000273588	0.000212005	0.000335435	0.000225274	0.000215659		0.000245798	0.000243412	0.000280597	0.00038372	0.000260646	0.00029653	0.00034369	0.000302446	0.000352672	0.000209836	0.00021978
Heat shock protein HSP 90-alpha OS=Homo sapiens GN=HSP90AA1 PE=1 SV=5	HS90A_HUMAN	85 kDa	732		36	51	65	59	48	59	42		73	50	53	47	44	59	47	38	48	51	56		1863	7	11	YES		0.00023631	0.000357436	0.000418692	0.000409736	0.000391312	0.000445055	0.000317405		0.000450624	0.000359589	0.000407437	0.000468542	0.000283295	0.000497403	0.000434652	0.000444049	0.000500158	0.000424358	0.000463639
Phosphorylase b kinase regulatory subunit beta OS=Homo sapiens GN=PHKB PE=1 SV=3	KPBB_HUMAN	125 kDa	1093		38	50	56	48	79	57	42		61	40	34	44	58	55	40	35	40	51	69		1852	7	11	YES		0.000167053	0.000234687	0.00024158	0.000223246	0.00043132	0.000287957	0.000212571		0.000252181	0.000192658	0.000175047	0.000293761	0.000250095	0.000310535	0.000247739	0.000273909	0.000279137	0.000284199	0.000382589
Calpain-3 OS=Homo sapiens GN=CAPN3 PE=1 SV=2	CAN3_HUMAN	94 kDa	821		69	71	58	52	55	62	46		80	51	43	28	56	29	42	29	72	38	49		1823	7	11	YES		0.000403829	0.000443664	0.000333102	0.000321976	0.000399772	0.000416986	0.000309949		0.0004403	0.00032702	0.000294727	0.000248872	0.000321471	0.000217983	0.000346307	0.000302143	0.000668908	0.000281912	0.000361706
Annexin A2 OS=Homo sapiens GN=ANXA2 PE=1 SV=2	ANXA2_HUMAN	39 kDa	339		54	59	73	56	48	57	54		67	59	46	8	58	33	45	27	41	42	38		1810	7	11	YES		0.000765395	0.000892877	0.00101535	0.000839754	0.000844956	0.000928428	0.00088119		0.000893053	0.00091622	0.000763578	0.000172207	0.000806353	0.000600733	0.000898603	0.000681275	0.000922489	0.00075461	0.00067934
Protein unc-45 homolog B OS=Homo sapiens GN=UNC45B PE=1 SV=1	UN45B_HUMAN	104 kDa	931		33	63	64	55	60	64	37		62	64	48	36	57	53	39	32	40	29	52		1810	7	11	YES		0.000170316	0.00034716	0.000324133	0.000300315	0.000384587	0.00037958	0.00021985		0.000300915	0.000361891	0.000290126	0.000282172	0.000288551	0.000351313	0.000283576	0.000294008	0.000327708	0.000189724	0.000338499
Keratin, type I cytoskeletal 9 OS=Homo sapiens GN=KRT9 PE=1 SV=3	K1C9_HUMAN	62 kDa	623		59	37	30	80	54	34	105		20	15	64	19	64	24	41	47	22	65	70		1809	7	11	YES		0.000455046	0.000304686	0.000227052	0.000652778	0.000517247	0.000301345	0.000932345		0.000145059	0.000126751	0.000578079	0.00022255	0.00048416	0.000237734	0.000445503	0.000645309	0.000269347	0.000635475	0.000680947
Stress-induced-phosphoprotein 1 OS=Homo sapiens GN=STIP1 PE=1 SV=1	STIP1_HUMAN	63 kDa	543		49	49	51	37	42	64	42		54	60	68	37	56	57	48	41	62	48	45		1780	7	11	YES		0.000433599	0.000462952	0.000442856	0.00034639	0.000461575	0.000650809	0.000427883		0.000449362	0.0005817	0.0007047	0.000497237	0.000486055	0.000647802	0.000598407	0.000645866	0.000870901	0.000538411	0.000502245
Ankyrin repeat domain-containing protein 2 OS=Homo sapiens GN=ANKRD2 PE=1 SV=3	ANKR2_HUMAN	40 kDa	360		40	62	75	59	33	76	53		66	59	64	38	46	42	28	29	37	48	41		1774	7	11	YES		0.000533887	0.000883545	0.000982316	0.000833131	0.000547021	0.00116569	0.00081442		0.000828407	0.000862774	0.0010004	0.00077027	0.000602216	0.00071997	0.000526515	0.000689055	0.000783928	0.000812104	0.000690215
Glutathione S-transferase P OS=Homo sapiens GN=GSTP1 PE=1 SV=2	GSTP1_HUMAN	23 kDa	210		47	45	49	57	57	46	50		47	48	53	51	63	43	47	49	52	54	47		1773	7	11	YES		0.0010754	0.00109934	0.00110019	0.00137981	0.00161975	0.00120952	0.00131712		0.0010113	0.00120329	0.00142021	0.0017722	0.0014139	0.00126362	0.00151507	0.00199588	0.00188869	0.0015662	0.00135638
Complement C4-B OS=Homo sapiens GN=C4B PE=1 SV=2	CO4B_HUMAN	193 kDa	1744		56	33	38	76	11	65	59		47	59	51	70	55	39	33	36	20	83	71		1765	7	11	YES		0.000154288	9.70749e-05	0.000102738	0.000221529	3.76391e-05	0.000205797	0.000187146		0.000121774	0.000178096	0.000164558	0.000292896	0.000148632	0.000138002	0.000128092	0.000176569	8.74703e-05	0.000289871	0.000246726
Ig gamma-1 chain C region OS=Homo sapiens GN=IGHG1 PE=1 SV=1	IGHG1_HUMAN	36 kDa	330		29	45	37	61	37	40	64		54	60	58	58	36	54	32	48	29	66	56		1743	7	11	YES		0.000422256	0.000699581	0.000528665	0.000939679	0.000669083	0.000669298	0.00107286		0.000739405	0.000957161	0.00098903	0.00128255	0.000514145	0.00100983	0.000656434	0.00124419	0.000670287	0.00121816	0.00102844
Voltage-dependent anion-selective channel protein 3 OS=Homo sapiens GN=VDAC3 PE=1 SV=1	VDAC3_HUMAN	31 kDa	283		54	49	55	75	50	45	55		66	61	61	13	61	40	41	26	42	43	37		1738	7	11	YES		0.000916851	0.000888278	0.000916366	0.00134722	0.00105433	0.00087801	0.00107511		0.0010538	0.00113473	0.00121294	0.000335211	0.00101588	0.00087225	0.000980737	0.00078586	0.00113198	0.000925454	0.000792352
Smoothelin-like protein 1 OS=Homo sapiens GN=SMTNL1 PE=1 SV=1	SMTL1_HUMAN	49 kDa	457		51	66	70	44	76	55	30		56	52	37	54	68	58	51	41	43	34	32		1736	7	11	YES		0.000536223	0.000740913	0.000722228	0.000489441	0.000992407	0.000664538	0.000363145		0.000553699	0.000599011	0.000455597	0.000862262	0.000701277	0.000783212	0.000755456	0.000767407	0.000717677	0.000453143	0.000424362
cAMP-dependent protein kinase type II-alpha regulatory subunit OS=Homo sapiens GN=PRKAR2A PE=1 SV=2	KAP2_HUMAN	46 kDa	404		55	60	45	46	56	57	46		43	60	55	57	53	45	58	21	41	41	34		1727	7	11	YES		0.000654143	0.00076192	0.000525199	0.000578815	0.000827178	0.000779052	0.000629871		0.000480938	0.000781839	0.000766084	0.00102957	0.000618289	0.000687383	0.000971855	0.000444627	0.000774069	0.000618124	0.000510036
Kelch-like protein 41 OS=Homo sapiens GN=KLHL41 PE=1 SV=2	KLH41_HUMAN	68 kDa	606		39	62	55	49	54	61	38		53	50	44	48	37	39	42	59	54	35	37		1725	7	11	YES		0.000309231	0.000524878	0.00042794	0.000411043	0.000531757	0.000555815	0.000346886		0.00039519	0.000434355	0.000408578	0.000578003	0.000287757	0.000397155	0.000469171	0.000832794	0.00067967	0.000351778	0.000370026
Apoptosis-inducing factor 1, mitochondrial OS=Homo sapiens GN=AIFM1 PE=1 SV=1	AIFM1_HUMAN	67 kDa	613		40	40	51	60	44	44	59		50	58	66	47	47	43	42	36	44	41	46		1720	7	11	YES		0.000313539	0.000334764	0.000392286	0.00049757	0.000428336	0.000396338	0.000532435		0.000368563	0.000498098	0.000605869	0.000559499	0.000361355	0.000432888	0.000463814	0.000502343	0.000547481	0.000407377	0.000454779
14-3-3 protein gamma OS=Homo sapiens GN=YWHAG PE=1 SV=2	1433G_HUMAN	28 kDa	247		53	76	66	61	58	33	49		60	58	52	6	58	38	36	28	24	42	39		1718	7	11	YES		0.00103103	0.00157854	0.00125991	0.00125544	0.00140128	0.000737718	0.00109742		0.00109763	0.00123617	0.00118468	0.000177262	0.0011067	0.000949411	0.000986644	0.00096966	0.000741125	0.00103568	0.000956909
Acyl-coenzyme A thioesterase 2, mitochondrial OS=Homo sapiens GN=ACOT2 PE=1 SV=6	ACOT2_HUMAN	53 kDa	483		44	37	62	65	52	38	65		54	60	63	40	53	36	41	32	51	44	38		1706	7	11	YES		0.000437721	0.000393001	0.000605253	0.000684116	0.000642464	0.00043442	0.00074446		0.000505183	0.000653961	0.000733987	0.000604331	0.000517161	0.000459963	0.000574634	0.00056671	0.000805378	0.000554854	0.000476804
Cardiac phospholamban OS=Homo sapiens GN=PLN PE=1 SV=1	PPLA_HUMAN	6 kDa	52		77	41	47	18	22	71	73		61	35	20	26	72	74	7	44	32	70	66		1706	7	11	YES		0.00711507	0.00404501	0.00426174	0.00175968	0.00252471	0.00753925	0.00776595		0.00530065	0.00354334	0.00216432	0.00364865	0.00652569	0.00878205	0.000911275	0.00723782	0.00469379	0.00819913	0.00769208
Ubiquitin-60S ribosomal protein L40 OS=Homo sapiens GN=UBA52 PE=1 SV=2	RL40_HUMAN	15 kDa	128		63	62	47	37	26	56	67		60	39	40	20	66	64	21	39	41	41	39		1702	7	11	YES		0.00236495	0.00248497	0.00173133	0.00146945	0.00121215	0.00241575	0.00289561		0.00211809	0.00160399	0.00175851	0.0011402	0.00243014	0.00308559	0.00111062	0.00260623	0.00244315	0.00195095	0.00184654
Dihydrolipoyllysine-residue succinyltransferase component of 2-oxoglutarate dehydrogenase complex, mitochondrial OS=Homo sapiens GN=DLST PE=1 SV=4	ODO2_HUMAN	49 kDa	453		41	59	57	68	47	36	56		65	66	58	38	47	33	43	20	24	47	50		1701	7	11	YES		0.000434888	0.00066818	0.000593293	0.000763087	0.000619145	0.000438811	0.000683857		0.000648362	0.000766996	0.000720485	0.000612135	0.000488986	0.000449555	0.000642577	0.00037765	0.000404101	0.000631935	0.000668921
3-ketoacyl-CoA thiolase, mitochondrial OS=Homo sapiens GN=ACAA2 PE=1 SV=2	THIM_HUMAN	42 kDa	397		52	46	65	88	39	46	57		49	69	56	44	39	25	46	25	37	39	41		1693	7	11	YES		0.000629368	0.000594438	0.000771997	0.00112682	0.000586228	0.000639795	0.000794254		0.000557709	0.000914969	0.000793766	0.000808768	0.000462989	0.000388613	0.000784372	0.000538651	0.000710867	0.000598338	0.000625888
Protein NipSnap homolog 2 OS=Homo sapiens GN=GBAS PE=1 SV=1	NIPS2_HUMAN	34 kDa	286		38	43	54	57	59	49	51		68	58	52	32	51	40	34	33	38	39	50		1689	7	11	YES		0.000638424	0.000771333	0.000890267	0.00101315	0.00123106	0.000946026	0.00098646		0.00107435	0.0010676	0.00102313	0.00081648	0.000840429	0.000863101	0.000804763	0.000986975	0.00101343	0.000830561	0.00105951
Aldose reductase OS=Homo sapiens GN=AKR1B1 PE=1 SV=3	ALDR_HUMAN	36 kDa	316		44	56	50	62	49	37	38		72	50	62	24	52	38	36	35	45	33	39		1686	7	11	YES		0.000669048	0.00090916	0.000746063	0.000997397	0.00092534	0.000646529	0.00066523		0.00102955	0.000832972	0.00110408	0.000554225	0.000775556	0.000742103	0.000771206	0.000947413	0.00108618	0.000636062	0.000747964
LIM and cysteine-rich domains protein 1 OS=Homo sapiens GN=LMCD1 PE=1 SV=1	LMCD1_HUMAN	41 kDa	365		50	60	46	50	40	48	67		56	68	51	44	51	47	41	11	39	40	40		1682	7	11	YES		0.000658216	0.00084333	0.000594234	0.000696371	0.000653973	0.000726142	0.00101545		0.000693262	0.000980762	0.000786271	0.000879674	0.000658528	0.000794644	0.000760407	0.000257785	0.000814983	0.000667483	0.000664156
NADH dehydrogenase [ubiquinone] iron-sulfur protein 3, mitochondrial OS=Homo sapiens GN=NDUFS3 PE=1 SV=1	NDUS3_HUMAN	30 kDa	264		40	51	60	93	50	48	39		61	59	59	20	45	23	27	43	30	37	45		1678	7	11	YES		0.000728027	0.000991073	0.00107162	0.00179078	0.00113021	0.00100395	0.000817214		0.00104407	0.00117651	0.0012576	0.000552825	0.000803352	0.00053764	0.000692333	0.00139323	0.000866751	0.000853632	0.00103303
Vimentin OS=Homo sapiens GN=VIM PE=1 SV=4	VIME_HUMAN	54 kDa	466		55	73	102	31	13	86	25		70	47	29	31	32	24	32	11	34	23	33		1677	7	11	YES		0.000567111	0.000803667	0.00103206	0.000338173	0.000166475	0.00101903	0.000296776		0.000678757	0.000530957	0.000350193	0.000485442	0.000323639	0.000317829	0.000464857	0.000201913	0.000556506	0.000300618	0.000429172
Alpha-2-macroglobulin OS=Homo sapiens GN=A2M PE=1 SV=3	A2MG_HUMAN	163 kDa	1474		63	44	16	111	35	58	7		49	2	61	63	38	20	21	25	6	90	76		1659	7	11	YES		0.000205369	0.000153142	5.11818e-05	0.000382815	0.000141698	0.000217272	2.6271e-05		0.000150211	7.14299e-06	0.000232878	0.000311892	0.000121502	8.37337e-05	9.64443e-05	0.000145078	3.10478e-05	0.000371893	0.000312478
NADH dehydrogenase [ubiquinone] iron-sulfur protein 2, mitochondrial OS=Homo sapiens GN=NDUFS2 PE=1 SV=2	NDUS2_HUMAN	53 kDa	463		41	45	80	84	35	45	54		73	60	54	33	44	27	29	27	36	39	43		1652	7	11	YES		0.000425495	0.000498621	0.000814707	0.000922278	0.000451107	0.000536667	0.000645191		0.000712433	0.00068221	0.000656308	0.000520109	0.000447887	0.000359874	0.000424006	0.000498817	0.00059306	0.000513046	0.000562847
Calpain-1 catalytic subunit OS=Homo sapiens GN=CAPN1 PE=1 SV=1	CAN1_HUMAN	82 kDa	714		45	42	59	40	34	48	44		35	52	53	50	49	50	45	35	44	49	41		1649	7	11	YES		0.000302835	0.00030178	0.000389625	0.00028479	0.000284167	0.000371207	0.000340902		0.000221499	0.000383401	0.000417708	0.000511015	0.000323441	0.000432155	0.000426648	0.000419303	0.000470036	0.000417995	0.000348008
NADH dehydrogenase [ubiquinone] 1 alpha subcomplex subunit 12 OS=Homo sapiens GN=NDUFA12 PE=1 SV=1	NDUAC_HUMAN	17 kDa	145		52	61	66	62	45	41	43		87	61	32	34	62	30	37	20	37	32	40		1641	7	11	YES		0.00172317	0.00215825	0.00214619	0.00217364	0.00185198	0.00156131	0.0016405		0.00271115	0.00221467	0.00124187	0.00171109	0.00201521	0.00127679	0.00172738	0.00117983	0.0019463	0.00134417	0.00167184
Histone H4 OS=Homo sapiens GN=HIST1H4A PE=1 SV=2	H4_HUMAN	11 kDa	103		84	58	72	35	51	35	21		71	56	30	37	58	32	44	25	50	20	26		1610	7	11	YES		0.00391862	0.00288888	0.00329601	0.00172741	0.00295478	0.00187631	0.00112787		0.00311475	0.00286219	0.001639	0.00262136	0.00265392	0.00191726	0.00289181	0.00207616	0.00370262	0.00118268	0.00152982
ATP synthase subunit gamma, mitochondrial OS=Homo sapiens GN=ATP5C1 PE=1 SV=1	ATPG_HUMAN	33 kDa	298		46	36	57	93	32	39	62		61	70	54	1	43	36	28	22	18	51	51		1606	7	11	YES		0.000741708	0.000619763	0.000901885	0.00158646	0.000640805	0.000722639	0.00115093		0.000924945	0.0012366	0.0010197	2.44876e-05	0.000680063	0.000745511	0.000636058	0.000631487	0.000460716	0.00104238	0.00103719
C-1-tetrahydrofolate synthase, cytoplasmic OS=Homo sapiens GN=MTHFD1 PE=1 SV=3	C1TC_HUMAN	102 kDa	935		49	43	46	51	51	40	35		44	51	49	44	36	47	48	37	36	39	36		1598	7	11	YES		0.000251812	0.000235937	0.000231974	0.000277282	0.0003255	0.000236223	0.000207077		0.000212639	0.000287148	0.000294903	0.000343402	0.000181463	0.000310209	0.000347524	0.000338492	0.000293676	0.000254054	0.000233343
Heat shock protein beta-7 OS=Homo sapiens GN=HSPB7 PE=1 SV=1	HSPB7_HUMAN	19 kDa	170		48	55	61	49	47	53	50		52	54	42	30	52	35	28	30	32	45	38		1597	7	11	YES		0.0013567	0.00165979	0.0016919	0.00146525	0.00164984	0.00172147	0.00162703		0.00138215	0.00167222	0.00139026	0.00128776	0.00144162	0.00127054	0.00111497	0.00150949	0.00143575	0.00161226	0.00135468
L-lactate dehydrogenase B chain OS=Homo sapiens GN=LDHB PE=1 SV=2	LDHB_HUMAN	37 kDa	334		51	23	76	83	30	48	61		59	62	76	1	40	15	41	27	31	43	40		1589	7	11	YES		0.000733694	0.000353281	0.0010729	0.00126327	0.000536003	0.000793538	0.00101032		0.000798193	0.000977221	0.00128045	2.18482e-05	0.000564431	0.000277148	0.000830983	0.000691473	0.000707933	0.000784142	0.000725799
Rab GDP dissociation inhibitor beta OS=Homo sapiens GN=GDI2 PE=1 SV=2	GDIB_HUMAN	51 kDa	445		49	53	51	47	42	49	54		54	45	49	48	47	38	36	23	38	33	32		1581	7	11	YES		0.000529088	0.00061102	0.000540384	0.00053691	0.000563225	0.000608008	0.000671288		0.000548322	0.000532354	0.000619628	0.000787124	0.000497777	0.000526976	0.000547643	0.000442106	0.000651329	0.000451676	0.000435806
Cullin-associated NEDD8-dissociated protein 2 OS=Homo sapiens GN=CAND2 PE=1 SV=3	CAND2_HUMAN	135 kDa	1236		52	52	42	52	49	43	23		60	44	37	37	64	33	28	38	48	28	47		1572	7	11	YES		0.000202151	0.000215836	0.000160222	0.000213869	0.000236576	0.000192098	0.00010294		0.000219349	0.000187405	0.000168453	0.000218446	0.000244039	0.000164764	0.000153354	0.00026298	0.00029621	0.000137979	0.000230453
Protein-cysteine N-palmitoyltransferase HHAT-like protein OS=Homo sapiens GN=HHATL PE=2 SV=1	HHATL_HUMAN	57 kDa	504		47	55	41	45	36	54	49		49	36	50	46	35	47	39	17	58	43	39		1549	7	11	YES		0.000448083	0.00055985	0.000383571	0.000453885	0.00042625	0.000591611	0.000537825		0.000439307	0.000376027	0.000558258	0.000666023	0.000327291	0.000575486	0.000523828	0.00028852	0.000877757	0.00051965	0.000468961
Nucleoside diphosphate kinase B OS=Homo sapiens GN=NME2 PE=1 SV=1	NDKB_HUMAN	17 kDa	152		34	50	52	65	41	33	34		56	48	40	24	49	33	51	30	32	29	41		1540	7	11	YES		0.0010748	0.00168759	0.00161307	0.00217387	0.00160965	0.00119879	0.0012374		0.00166474	0.00166244	0.00148085	0.0011522	0.00151932	0.00133979	0.00227134	0.00168825	0.00160577	0.00116206	0.00163472
26S proteasome non-ATPase regulatory subunit 2 OS=Homo sapiens GN=PSMD2 PE=1 SV=3	PSMD2_HUMAN	100 kDa	908		40	38	51	39	49	51	33		49	53	41	38	41	52	47	30	36	38	36		1534	7	11	YES		0.000211673	0.000214703	0.000264836	0.000218345	0.000322035	0.00031014	0.00020105		0.000243844	0.000307282	0.000254093	0.000305393	0.000212811	0.000353415	0.000350402	0.000282614	0.000302408	0.0002549	0.000240281
WD repeat-containing protein 1 OS=Homo sapiens GN=WDR1 PE=1 SV=4	WDR1_HUMAN	66 kDa	606		38	36	41	41	46	43	39		41	34	48	43	46	46	40	42	48	46	38		1520	7	11	YES		0.000301302	0.000304768	0.00031901	0.000343934	0.000452979	0.000391804	0.000356014		0.000305713	0.000295362	0.000445722	0.000517795	0.000357752	0.000468439	0.00044683	0.000592836	0.000604151	0.000462336	0.000380027
Microtubule-associated protein tau OS=Homo sapiens GN=MAPT PE=1 SV=5	TAU_HUMAN	79 kDa	758		36	40	44	43	43	72	40		47	38	34	30	59	43	31	29	36	38	46		1518	7	11	YES		0.000228205	0.000270726	0.000273701	0.000288378	0.000338526	0.000524489	0.000291921		0.000280176	0.000263914	0.000252409	0.000288811	0.000366843	0.00035008	0.000276852	0.000327256	0.000362252	0.000305342	0.000367783
Elongation factor Tu, mitochondrial OS=Homo sapiens GN=TUFM PE=1 SV=2	EFTU_HUMAN	50 kDa	452		35	41	54	67	40	51	53		54	56	49	45	39	28	36	10	33	40	32		1509	7	11	YES		0.000372067	0.000465355	0.000563311	0.000753529	0.000528097	0.000623024	0.000648653		0.000539831	0.000652225	0.000610032	0.0007265	0.000406652	0.000382285	0.000539162	0.000189243	0.000556868	0.000539007	0.000429057
Radixin OS=Homo sapiens GN=RDX PE=1 SV=1	RADI_HUMAN	69 kDa	583		39	53	50	32	31	51	36		51	49	42	30	64	44	33	39	47	38	34		1503	7	11	YES		0.000321431	0.000466387	0.000404384	0.000279026	0.000317311	0.000483031	0.000341593		0.000395279	0.000442461	0.000405393	0.000375504	0.000517379	0.000465749	0.000383178	0.000572208	0.000614902	0.000396998	0.000353438
Voltage-dependent anion-selective channel protein 2 OS=Homo sapiens GN=VDAC2 PE=1 SV=2	VDAC2_HUMAN	32 kDa	294		42	34	46	68	39	40	66		51	47	58	9	51	34	37	21	30	41	38		1497	7	11	YES		0.000686426	0.000593295	0.00073774	0.00117578	0.000791607	0.000751252	0.00124186		0.000783836	0.000841585	0.00111014	0.000223387	0.00081756	0.000713673	0.000851941	0.000610985	0.000778307	0.000849394	0.00078332
Prenylcysteine oxidase 1 OS=Homo sapiens GN=PCYOX1 PE=1 SV=3	PCYOX_HUMAN	57 kDa	505		45	43	50	39	41	51	32		48	46	44	36	45	50	42	20	38	35	35		1492	7	11	YES		0.000428166	0.000436834	0.000466843	0.000392588	0.00048449	0.000557638	0.000350537		0.000429489	0.000479528	0.000490294	0.000520203	0.00041997	0.000611007	0.000563006	0.000338764	0.000573943	0.000422133	0.000420029
Serine/threonine-protein phosphatase 2A 65 kDa regulatory subunit A alpha isoform OS=Homo sapiens GN=PPP2R1A PE=1 SV=4	2AAA_HUMAN	65 kDa	589		44	47	51	46	35	43	39		42	41	58	43	35	39	35	36	51	32	28		1492	7	11	YES		0.000358946	0.000409376	0.00040827	0.000397014	0.000354605	0.000403113	0.00036629		0.000322208	0.000366451	0.000554125	0.00053274	0.000280059	0.000408617	0.000402261	0.000522812	0.000660438	0.000330908	0.000288102
Cytochrome c oxidase subunit 5A, mitochondrial OS=Homo sapiens GN=COX5A PE=1 SV=2	COX5A_HUMAN	17 kDa	150		57	49	53	58	40	35	42		61	43	34	33	52	31	29	29	27	37	36		1491	7	11	YES		0.00182589	0.00167589	0.00166601	0.00196562	0.00159133	0.0012884	0.00154894		0.00183756	0.00150912	0.00127551	0.0016054	0.00163384	0.00127538	0.00130877	0.00165373	0.00137293	0.00150239	0.0014545
Isocitrate dehydrogenase [NAD] subunit alpha, mitochondrial OS=Homo sapiens GN=IDH3A PE=1 SV=1	IDH3A_HUMAN	40 kDa	366		47	45	57	61	27	59	40		80	40	48	12	56	23	23	24	45	28	34		1482	7	11	YES		0.000617033	0.00063077	0.000734322	0.000847251	0.000440225	0.000890111	0.000604581		0.000987668	0.000575343	0.000737998	0.000239255	0.000721114	0.000387806	0.000425404	0.000560904	0.000937796	0.000465961	0.00056299
DNA damage-binding protein 1 OS=Homo sapiens GN=DDB1 PE=1 SV=1	DDB1_HUMAN	127 kDa	1140		36	38	57	43	47	35	33		50	46	41	43	36	37	44	36	41	34	37		1470	7	11	YES		0.000151736	0.000171009	0.000235756	0.000191746	0.000246029	0.000169526	0.000160134		0.000198183	0.000212423	0.000202383	0.000275249	0.000148831	0.000200292	0.000261278	0.000270119	0.000274319	0.000181655	0.000196698
Polymerase I and transcript release factor OS=Homo sapiens GN=PTRF PE=1 SV=1	PTRF_HUMAN	43 kDa	390		69	52	74	28	25	62	35		54	45	35	36	35	32	39	16	43	30	39		1461	7	11	YES		0.000850112	0.000684035	0.000894664	0.00036497	0.000382532	0.00087781	0.000496454		0.00062565	0.000607429	0.000505008	0.000673596	0.000422961	0.000506352	0.000676947	0.000350924	0.00084097	0.000468521	0.000606043
GTP:AMP phosphotransferase AK3, mitochondrial OS=Homo sapiens GN=AK3 PE=1 SV=4	KAD3_HUMAN	26 kDa	227		35	42	45	79	28	35	29		53	43	45	23	46	22	38	29	25	36	64		1440	7	11	YES		0.000740856	0.000949211	0.000934715	0.00176915	0.000736079	0.000851364	0.00070672		0.001055	0.000997218	0.00111553	0.000739373	0.000955056	0.000598087	0.00113322	0.00109277	0.000840023	0.000965938	0.00170867
cAMP-dependent protein kinase catalytic subunit alpha OS=Homo sapiens GN=PRKACA PE=1 SV=2	KAPCA_HUMAN	41 kDa	351		40	48	44	35	46	49	44		45	41	55	40	39	40	29	18	39	40	35		1439	7	11	YES		0.000547576	0.000701574	0.000591069	0.000506903	0.000782066	0.000770836	0.000693459		0.000579306	0.000614928	0.000881761	0.0008316	0.000523666	0.000703267	0.000559301	0.000438656	0.00084749	0.000694106	0.000604316
Heat shock 70 kDa protein 4 OS=Homo sapiens GN=HSPA4 PE=1 SV=4	HSP74_HUMAN	94 kDa	840		35	40	52	37	47	52	36		47	42	43	32	46	50	32	27	24	46	43		1433	7	11	YES		0.000200207	0.000244298	0.000291888	0.000223916	0.000333896	0.00034182	0.000237082		0.000252825	0.000263219	0.000288061	0.000277992	0.000258093	0.000367332	0.000257885	0.000274943	0.000217926	0.000333543	0.000310236
Protein NDRG2 OS=Homo sapiens GN=NDRG2 PE=1 SV=2	NDRG2_HUMAN	41 kDa	371		40	53	45	27	44	50	47		47	33	40	41	50	51	28	18	38	36	34		1427	7	11	YES		0.000518057	0.000732894	0.000571915	0.000369959	0.000707736	0.000744165	0.000700808		0.000572435	0.000468261	0.00060671	0.000806439	0.000635175	0.000848328	0.000510904	0.000415008	0.000781244	0.000591019	0.000555403
Cytochrome c oxidase subunit 6C OS=Homo sapiens GN=COX6C PE=1 SV=2	COX6C_HUMAN	9 kDa	75		57	44	42	49	29	39	43		64	37	25	17	57	41	12	41	22	46	38		1426	7	11	YES		0.00365178	0.00300975	0.00264047	0.00332123	0.00230743	0.00287129	0.00317163		0.00385586	0.0025971	0.00187575	0.00165405	0.00358188	0.00337357	0.00108312	0.00467607	0.00223737	0.00373568	0.00307062
Cytochrome c1, heme protein, mitochondrial OS=Homo sapiens GN=CYC1 PE=1 SV=3	CY1_HUMAN	35 kDa	325		34	31	55	73	36	37	40		51	47	50	9	41	30	23	38	33	32	51		1426	7	11	YES		0.000502675	0.000489348	0.000797943	0.00114183	0.000661015	0.000628625	0.000680851		0.00070907	0.000761311	0.000865729	0.000202079	0.000594563	0.000569647	0.000479071	0.00100013	0.000774475	0.000599707	0.000951021
Prohibitin-2 OS=Homo sapiens GN=PHB2 PE=1 SV=2	PHB2_HUMAN	33 kDa	299		42	40	56	59	38	33	37		57	53	47	2	50	29	33	23	24	27	27		1419	7	11	YES		0.000674947	0.000686322	0.000883099	0.0010031	0.000758411	0.000609419	0.000684551		0.000861402	0.000933152	0.000884549	4.88113e-05	0.000788126	0.000598542	0.000747133	0.000657983	0.000612233	0.000550003	0.000547262
Importin subunit beta-1 OS=Homo sapiens GN=KPNB1 PE=1 SV=2	IMB1_HUMAN	97 kDa	876		37	32	50	44	46	42	29		45	42	42	37	39	47	38	26	31	29	42		1415	7	11	YES		0.00020295	0.000187407	0.000269128	0.000255336	0.000313362	0.000264739	0.000183134		0.000232119	0.000252402	0.000269799	0.000308219	0.000209825	0.000331102	0.000293653	0.000253879	0.00026992	0.000201635	0.000290568
Peptidyl-prolyl cis-trans isomerase A OS=Homo sapiens GN=PPIA PE=1 SV=2	PPIA_HUMAN	18 kDa	165		42	50	54	37	37	36	29		48	42	35	41	45	39	35	31	44	31	21		1414	7	11	YES		0.00122309	0.00155462	0.00154313	0.00113994	0.00133817	0.00120474	0.000972276		0.0013145	0.00134003	0.00119366	0.00181327	0.00128536	0.00145864	0.00143595	0.00160707	0.00203398	0.00114433	0.000771327
Cytoplasmic aconitate hydratase OS=Homo sapiens GN=ACO1 PE=1 SV=3	ACOC_HUMAN	98 kDa	889		33	35	49	48	37	33	35		40	35	36	30	52	43	42	38	28	35	34		1406	7	11	YES		0.000178363	0.000201979	0.000259888	0.000274475	0.000248366	0.000204968	0.000217792		0.000203311	0.000207259	0.000227875	0.000246253	0.000275676	0.000298493	0.000319818	0.000365629	0.000240233	0.000239794	0.000231782
Triadin OS=Homo sapiens GN=TRDN PE=1 SV=4	TRDN_HUMAN	82 kDa	729		51	78	42	22	48	53	36		61	26	19	30	65	42	11	22	25	51	39		1400	7	11	YES		0.000336151	0.000548917	0.000271653	0.000153412	0.000392922	0.000401441	0.000273181		0.000378098	0.000187756	0.000146663	0.0003003	0.000420226	0.000355541	0.000102146	0.000258139	0.000261571	0.000426104	0.00032422
Carboxymethylenebutenolidase homolog OS=Homo sapiens GN=CMBL PE=1 SV=1	CMBL_HUMAN	28 kDa	245		39	44	37	29	51	33	42		52	30	34	27	53	42	29	33	32	35	43		1395	7	11	YES		0.000764874	0.000921353	0.000712079	0.000601721	0.00124221	0.00074374	0.000948328		0.000959046	0.000644619	0.000780923	0.000804191	0.00101955	0.00105791	0.000801285	0.00115214	0.000996233	0.000870111	0.00106367
Dynamin-1-like protein OS=Homo sapiens GN=DNM1L PE=1 SV=2	DNM1L_HUMAN	82 kDa	736		42	40	50	46	21	49	45		42	42	47	33	38	35	26	37	34	30	34		1395	7	11	YES		0.000274197	0.000278818	0.000320321	0.000317719	0.000170268	0.000367614	0.000338228		0.000257854	0.000300413	0.000359348	0.000327188	0.000243334	0.000293466	0.000239139	0.000430014	0.000352353	0.000248265	0.000279965
Delta-1-pyrroline-5-carboxylate dehydrogenase, mitochondrial OS=Homo sapiens GN=ALDH4A1 PE=1 SV=3	AL4A1_HUMAN	62 kDa	563		52	38	54	58	34	46	38		44	48	37	37	23	21	32	36	41	32	40		1394	7	11	YES		0.000443799	0.00034627	0.000452249	0.000523701	0.000360382	0.000451152	0.00037338		0.00035314	0.000448829	0.000369818	0.000479573	0.000192538	0.000230186	0.000384766	0.000546956	0.000555459	0.00034619	0.000430581
Calmodulin OS=Homo sapiens GN=CALM1 PE=1 SV=2	CALM_HUMAN	17 kDa	149		50	38	51	31	42	42	39		46	42	23	36	52	37	40	36	48	27	26		1390	7	11	YES		0.00161241	0.00130839	0.0016139	0.00105764	0.00168211	0.00155645	0.00144795		0.001395	0.00148392	0.000868634	0.0017631	0.0016448	0.00153244	0.00181731	0.00206669	0.00245715	0.0011037	0.00105752
EH domain-containing protein 2 OS=Homo sapiens GN=EHD2 PE=1 SV=2	EHD2_HUMAN	61 kDa	543		45	37	46	42	29	38	41		39	40	39	36	35	35	37	28	42	37	34		1379	7	11	YES		0.000398203	0.000349576	0.000399439	0.0003932	0.000318706	0.000386418	0.000417695		0.000324539	0.0003878	0.000404166	0.000483798	0.000303784	0.000397773	0.000461272	0.000441079	0.000589965	0.000415025	0.000379474
Enoyl-CoA hydratase, mitochondrial OS=Homo sapiens GN=ECHS1 PE=1 SV=4	ECHM_HUMAN	31 kDa	290		30	31	45	68	47	46	36		44	58	40	22	32	30	24	35	30	41	43		1371	7	11	YES		0.000497067	0.000548407	0.000731656	0.001192	0.000967147	0.000875857	0.00068672		0.000685578	0.00105288	0.000776171	0.000553588	0.000520055	0.000638397	0.000560232	0.00103235	0.000789042	0.00086111	0.000898615
Histone H1.2 OS=Homo sapiens GN=HIST1H1C PE=1 SV=2	H12_HUMAN	21 kDa	213		51	46	50	38	38	42	30		55	35	31	43	42	34	49	14	16	33	30		1371	7	11	YES		0.00115049	0.00110794	0.00110684	0.000906917	0.00106462	0.00108879	0.000779143		0.00116677	0.00086504	0.000818988	0.00147316	0.000929323	0.000985069	0.0015573	0.00056222	0.000572951	0.000943642	0.000853581
NADH dehydrogenase [ubiquinone] 1 alpha subcomplex subunit 13 OS=Homo sapiens GN=NDUFA13 PE=1 SV=3	NDUAD_HUMAN	17 kDa	144		41	59	65	58	45	39	38		70	58	25	21	39	23	31	15	24	28	33		1368	7	11	YES		0.00136808	0.00210198	0.00212835	0.00204752	0.00186484	0.00149546	0.00145981		0.00219653	0.00212038	0.000976951	0.00106419	0.00127644	0.000985673	0.00145732	0.000891019	0.00127123	0.00118432	0.00138885
Adenylyl cyclase-associated protein 2 OS=Homo sapiens GN=CAP2 PE=1 SV=1	CAP2_HUMAN	53 kDa	477		43	49	41	42	47	56	28		46	37	37	30	36	46	34	21	31	26	33		1368	7	11	YES		0.000433153	0.000527008	0.000405283	0.000447605	0.000587993	0.00064825	0.000324724		0.000435754	0.000408349	0.000436494	0.000458949	0.000355698	0.000595123	0.00048252	0.000376582	0.000495701	0.000331992	0.000419275
Cytochrome b-c1 complex subunit 7 OS=Homo sapiens GN=UQCRB PE=1 SV=2	QCR7_HUMAN	14 kDa	111		42	35	49	61	42	35	33		46	46	43	35	53	22	38	21	34	28	26		1368	7	11	YES		0.0018181	0.00161765	0.00208145	0.00279364	0.00225797	0.00174108	0.00164462		0.00187257	0.00218164	0.00217992	0.00230095	0.00225035	0.00122311	0.00231748	0.00161828	0.00233632	0.00153641	0.00141956
Glycerol-3-phosphate dehydrogenase, mitochondrial OS=Homo sapiens GN=GPD2 PE=1 SV=3	GPDM_HUMAN	81 kDa	727		45	48	34	24	37	40	44		42	41	38	36	52	35	31	33	52	39	36		1366	7	11	YES		0.00029742	0.000338724	0.000220515	0.000167819	0.00030371	0.000303808	0.000334806		0.000261046	0.000296891	0.000294133	0.000361351	0.000337106	0.000297099	0.000288657	0.000388274	0.000545564	0.000326741	0.000300104
Thioredoxin-dependent peroxide reductase, mitochondrial OS=Homo sapiens GN=PRDX3 PE=1 SV=3	PRDX3_HUMAN	28 kDa	256		34	37	48	53	37	35	41		55	46	34	27	42	27	37	27	32	37	47		1356	7	11	YES		0.000638161	0.000741483	0.000884085	0.00105245	0.00086249	0.000754921	0.00088597		0.000970789	0.000945944	0.000747367	0.000769636	0.000773226	0.000650866	0.000978401	0.000902157	0.000953426	0.000880308	0.00111266
Junctophilin-1 OS=Homo sapiens GN=JPH1 PE=1 SV=2	JPH1_HUMAN	72 kDa	661		50	46	43	22	44	40	29		40	29	31	39	46	37	28	23	34	35	32		1311	7	11	YES		0.000363463	0.000357023	0.000306732	0.000169194	0.000397232	0.000334143	0.000242701		0.000273439	0.000230964	0.00026391	0.000430551	0.000327985	0.000345436	0.000286755	0.000297635	0.000392333	0.000322507	0.000293394
Ubiquitin carboxyl-terminal hydrolase 5 OS=Homo sapiens GN=USP5 PE=1 SV=2	UBP5_HUMAN	96 kDa	858		31	32	51	44	40	43	30		39	38	37	35	40	38	36	25	26	33	35		1309	7	11	YES		0.000173606	0.000191338	0.000280269	0.000260693	0.000278205	0.000276729	0.000193424		0.00020539	0.000233155	0.000242666	0.000297675	0.00021972	0.000273315	0.000284034	0.000249236	0.000231134	0.000234261	0.00024722
Pyruvate dehydrogenase protein X component, mitochondrial OS=Homo sapiens GN=PDHX PE=1 SV=3	ODPX_HUMAN	54 kDa	501		37	42	37	43	23	42	45		59	46	29	22	47	33	25	11	30	37	41		1291	7	11	YES		0.000354859	0.000430082	0.000348222	0.000436309	0.000273957	0.000462897	0.000496878		0.000532129	0.000483357	0.000325728	0.00032044	0.000442137	0.000406484	0.000337798	0.000187808	0.000456731	0.000449818	0.000495963
Amine oxidase [flavin-containing] B OS=Homo sapiens GN=MAOB PE=1 SV=3	AOFB_HUMAN	59 kDa	520		45	27	40	36	24	32	39		51	47	38	36	36	26	42	27	37	37	33		1290	7	11	YES		0.000415816	0.000266379	0.000362701	0.000351935	0.000275423	0.000339797	0.000414893		0.000443169	0.000475819	0.000411221	0.000505197	0.000326284	0.000308559	0.000546765	0.000444139	0.000542719	0.000433382	0.000384604
ES1 protein homolog, mitochondrial OS=Homo sapiens GN=C21orf33 PE=1 SV=3	ES1_HUMAN	28 kDa	268		37	31	38	55	35	33	36		41	41	43	19	39	24	27	35	32	31	53		1287	7	11	YES		0.000663374	0.000593426	0.000668562	0.00104326	0.000779338	0.000679911	0.000743093		0.000691276	0.000805372	0.000902878	0.000517345	0.000685846	0.000552642	0.000681999	0.0011171	0.000910735	0.00070453	0.00119852
NADH dehydrogenase [ubiquinone] 1 beta subcomplex subunit 7 OS=Homo sapiens GN=NDUFB7 PE=1 SV=4	NDUB7_HUMAN	16 kDa	137		49	44	58	68	24	41	41		66	43	17	14	51	19	15	24	23	28	43		1287	7	11	YES		0.00171857	0.00164767	0.00199618	0.0025232	0.0010454	0.00165248	0.00165554		0.00217684	0.00165233	0.00069827	0.000745709	0.00175447	0.000855856	0.000741183	0.00149847	0.00128051	0.00124483	0.00190218
cAMP-dependent protein kinase type I-alpha regulatory subunit OS=Homo sapiens GN=PRKAR1A PE=1 SV=1	KAP0_HUMAN	43 kDa	381		32	39	37	32	35	55	44		34	34	42	34	41	34	45	14	37	24	23		1283	7	11	YES		0.000403568	0.000525145	0.000457899	0.000426961	0.000548196	0.000797097	0.000638856		0.000403233	0.000469788	0.000620325	0.000651202	0.000507173	0.000550708	0.000799544	0.000314312	0.000740719	0.000383671	0.000365852
26S proteasome non-ATPase regulatory subunit 1 OS=Homo sapiens GN=PSMD1 PE=1 SV=2	PSMD1_HUMAN	106 kDa	953		32	28	53	34	40	46	29		44	41	30	22	36	43	39	23	28	30	30		1282	7	11	YES		0.000161342	0.000150732	0.000262226	0.000181363	0.000250472	0.000266525	0.000168337		0.000208623	0.000226485	0.000177143	0.000168458	0.000178036	0.000278447	0.00027703	0.00020644	0.0002241	0.000191735	0.000190779
Dihydropteridine reductase OS=Homo sapiens GN=QDPR PE=1 SV=2	DHPR_HUMAN	26 kDa	244		34	37	32	47	59	28	26		34	33	40	35	41	38	36	30	30	37	39		1278	7	11	YES		0.000669546	0.000777949	0.000618376	0.0009792	0.00144296	0.000633638	0.000589466		0.000629639	0.000711986	0.000922498	0.00104674	0.000791938	0.000961084	0.000998775	0.00105169	0.000937796	0.000923602	0.000968675
Ubiquinone biosynthesis protein COQ9, mitochondrial OS=Homo sapiens GN=COQ9 PE=1 SV=1	COQ9_HUMAN	36 kDa	318		39	42	43	54	31	33	42		60	44	41	4	50	27	17	24	16	33	40		1276	7	11	YES		0.00058929	0.000677582	0.000637579	0.000863237	0.000581737	0.000573007	0.00073063		0.000852563	0.000728405	0.000725524	9.17898e-05	0.000741037	0.000523967	0.00036189	0.000645569	0.000383769	0.000632062	0.000762318
Short-chain specific acyl-CoA dehydrogenase, mitochondrial OS=Homo sapiens GN=ACADS PE=1 SV=1	ACADS_HUMAN	44 kDa	412		25	27	36	55	26	31	46		60	64	41	20	22	22	34	27	23	20	43		1255	7	11	YES		0.000291564	0.000336206	0.000412001	0.000678624	0.00037659	0.000415468	0.000617641		0.000658046	0.000817769	0.000559992	0.000354238	0.000251665	0.000329529	0.000558646	0.000560563	0.000425802	0.000295669	0.00063252
General vesicular transport factor p115 OS=Homo sapiens GN=USO1 PE=1 SV=2	USO1_HUMAN	108 kDa	962		37	33	51	27	40	36	19		39	42	30	44	41	36	36	29	31	26	28		1251	7	11	YES		0.000184807	0.000175986	0.00024997	0.000142676	0.000248129	0.000206633	0.000109258		0.000183186	0.000229838	0.000175486	0.000333764	0.000200866	0.000230938	0.000253328	0.000257858	0.00024579	0.000164616	0.000176395
Aldehyde dehydrogenase, mitochondrial OS=Homo sapiens GN=ALDH2 PE=1 SV=2	ALDH2_HUMAN	56 kDa	517		43	31	56	32	23	48	38		43	51	34	30	36	18	48	17	42	24	21		1249	7	11	YES		0.00039964	0.000307617	0.000510729	0.000314647	0.000265479	0.000512653	0.000406601		0.00037582	0.000519311	0.00037007	0.000423441	0.000328178	0.000214857	0.000628501	0.000281266	0.000619635	0.000282744	0.000246168
Pre-B-cell leukemia transcription factor-interacting protein 1 OS=Homo sapiens GN=PBXIP1 PE=1 SV=1	PBIP1_HUMAN	81 kDa	731		39	26	50	23	38	47	27		40	41	35	30	38	38	36	30	41	28	28		1247	7	11	YES		0.000256353	0.000182472	0.000322512	0.000159946	0.000310212	0.000355021	0.000204325		0.000247255	0.000295266	0.00026943	0.000299478	0.000244998	0.0003208	0.00033338	0.000351044	0.000427803	0.000233299	0.000232137
Reticulon-2 OS=Homo sapiens GN=RTN2 PE=1 SV=1	RTN2_HUMAN	59 kDa	472		42	30	37	33	46	47	43		30	36	26	38	43	39	26	19	34	38	32		1240	7	11	YES		0.000427562	0.000326076	0.000369617	0.000355415	0.000581578	0.000549831	0.000503967		0.000287198	0.000401521	0.000309975	0.000587494	0.000429362	0.000509906	0.000372895	0.000344326	0.000549432	0.000490359	0.000410876
NADH dehydrogenase [ubiquinone] flavoprotein 2, mitochondrial OS=Homo sapiens GN=NDUFV2 PE=1 SV=2	NDUV2_HUMAN	27 kDa	249		34	41	39	45	37	32	45		43	44	31	26	44	28	25	27	28	34	41		1238	7	11	YES		0.000656102	0.000844742	0.000738513	0.000918706	0.000886737	0.000709617	0.000999743		0.000780318	0.000930253	0.00070058	0.000761966	0.000832818	0.000693947	0.000679666	0.000927519	0.0008577	0.000831673	0.000997901
Ceruloplasmin OS=Homo sapiens GN=CP PE=1 SV=1	CERU_HUMAN	122 kDa	1065		30	26	34	53	16	39	41		37	39	45	41	29	36	17	15	19	66	39		1237	7	11	YES		0.000135352	0.000125246	0.00015053	0.000252982	8.96526e-05	0.000202203	0.000212966		0.000156984	0.00019278	0.000237771	0.000280929	0.000128335	0.000208603	0.000108057	0.000120476	0.000136076	0.000377457	0.000221931
Superoxide dismutase [Mn], mitochondrial OS=Homo sapiens GN=SOD2 PE=1 SV=2	SODM_HUMAN	25 kDa	222		27	31	40	60	33	34	35		36	24	34	28	32	25	38	22	19	47	43		1235	7	11	YES		0.000584389	0.000716388	0.000849571	0.00137392	0.000887061	0.000845667	0.000872148		0.000732743	0.000569123	0.000861829	0.000920379	0.000679351	0.000694952	0.00115874	0.000847672	0.000652796	0.00128949	0.00117387
Retinal dehydrogenase 1 OS=Homo sapiens GN=ALDH1A1 PE=1 SV=2	AL1A1_HUMAN	55 kDa	501		28	25	51	50	24	29	28		35	33	38	24	41	29	30	40	22	50	47		1234	7	11	YES		0.000268542	0.000256001	0.000479982	0.000507336	0.000285868	0.00031962	0.000309169		0.000315669	0.000346756	0.000426816	0.000349571	0.000385694	0.000357213	0.000405358	0.000682937	0.000334936	0.000607862	0.000568543
MICOS complex subunit MIC27 OS=Homo sapiens GN=APOOL PE=1 SV=1	MIC27_HUMAN	29 kDa	268		36	35	43	56	24	28	47		49	34	38	11	40	42	20	19	20	35	45		1232	7	11	YES		0.000645445	0.000669997	0.00075653	0.00106223	0.000534403	0.000576895	0.000970149		0.000826159	0.00066787	0.000797892	0.000299516	0.000703432	0.000967124	0.000505185	0.000606425	0.000569209	0.000795438	0.00101761
Programmed cell death 6-interacting protein OS=Homo sapiens GN=PDCD6IP PE=1 SV=1	PDC6I_HUMAN	96 kDa	868		38	28	39	30	45	32	31		33	45	35	34	46	44	37	21	22	30	31		1231	7	11	YES		0.000210356	0.000165492	0.000211854	0.000175697	0.000309375	0.000203565	0.000197568		0.000171789	0.000272923	0.000226905	0.000285839	0.000249767	0.000312824	0.000288561	0.000206946	0.000193321	0.000210511	0.000216444
Selenium-binding protein 1 OS=Homo sapiens GN=SELENBP1 PE=1 SV=2	SBP1_HUMAN	52 kDa	472		36	35	26	42	28	31	33		43	34	44	48	41	32	34	23	32	41	23		1228	7	11	YES		0.000366481	0.000380422	0.000259731	0.000452346	0.000354004	0.000362654	0.000386765		0.000411651	0.000379214	0.000524573	0.000742098	0.000409392	0.000418384	0.000487632	0.000416816	0.000517112	0.000529072	0.000295317
2,4-dienoyl-CoA reductase, mitochondrial OS=Homo sapiens GN=DECR1 PE=1 SV=1	DECR_HUMAN	36 kDa	335		30	34	33	67	24	32	33		52	57	44	7	38	21	26	24	19	27	39		1227	7	11	YES		0.000430297	0.000520683	0.000464474	0.0010167	0.000427522	0.000527446	0.000544935		0.000701392	0.000895731	0.0007391	0.000152481	0.000534608	0.000386849	0.000525392	0.000612808	0.000432599	0.000490899	0.000705542
Acylphosphatase-2 OS=Homo sapiens GN=ACYP2 PE=1 SV=2	ACYP2_HUMAN	11 kDa	99		43	25	32	26	20	46	54		33	31	25	10	65	47	8	44	18	45	53		1226	7	11	YES		0.00208701	0.00129552	0.00152408	0.00133506	0.00120556	0.00256564	0.00301741		0.00150619	0.00164844	0.00142102	0.0007371	0.00309439	0.00292975	0.000547028	0.00380168	0.0013868	0.00276854	0.00324447
Y-box-binding protein 3 OS=Homo sapiens GN=YBX3 PE=1 SV=4	YBOX3_HUMAN	40 kDa	372		50	41	38	35	43	41	51		43	22	25	19	41	30	27	18	25	28	31		1225	7	11	YES		0.000645831	0.000565432	0.000481652	0.000478287	0.000689792	0.000608575	0.000758407		0.000522309	0.000311335	0.000378175	0.000372711	0.000519443	0.000497675	0.000491333	0.000413893	0.000512595	0.000458446	0.000505035
Carnitine O-palmitoyltransferase 1, muscle isoform OS=Homo sapiens GN=CPT1B PE=1 SV=2	CPT1B_HUMAN	88 kDa	772		34	27	41	62	17	31	44		40	41	32	28	33	32	35	27	27	27	39		1221	7	11	YES		0.000211618	0.000179426	0.000250414	0.000408261	0.000131409	0.000221727	0.00031529		0.000234123	0.000279585	0.000233253	0.000264669	0.000201462	0.0002558	0.000306906	0.000299161	0.000266762	0.000213019	0.000306161
Acylamino-acid-releasing enzyme OS=Homo sapiens GN=APEH PE=1 SV=4	ACPH_HUMAN	81 kDa	732		27	31	35	35	30	32	31		31	41	53	40	38	31	32	29	33	30	27		1219	7	11	YES		0.000177233	0.000217265	0.00022545	0.000243064	0.00024457	0.000241386	0.000234275		0.000191361	0.000294863	0.000407437	0.000398759	0.000244664	0.000261347	0.000295933	0.000338879	0.000343859	0.000249622	0.00022354
Reticulon-4 OS=Homo sapiens GN=RTN4 PE=1 SV=2	RTN4_HUMAN	130 kDa	1192		53	32	41	28	35	48	30		38	39	22	32	40	38	30	23	27	31	35		1215	7	11	YES		0.000213644	0.000137725	0.000162181	0.000119411	0.00017522	0.000222351	0.000139226		0.000144049	0.000172241	0.000103858	0.0001959	0.000158154	0.000196732	0.000170373	0.000165048	0.000172768	0.000158401	0.000177949
Succinyl-CoA ligase [ADP-forming] subunit beta, mitochondrial OS=Homo sapiens GN=SUCLA2 PE=1 SV=3	SUCB1_HUMAN	50 kDa	463		32	35	41	56	25	46	46		43	43	37	32	35	19	29	11	24	27	35		1214	7	11	YES		0.000332094	0.000387817	0.000417538	0.000614852	0.000322219	0.000548593	0.000549607		0.000419652	0.000488917	0.000449693	0.000504349	0.000356274	0.000253245	0.000424006	0.000203222	0.000395373	0.000355186	0.000458131
Dynamin-like 120 kDa protein, mitochondrial OS=Homo sapiens GN=OPA1 PE=1 SV=3	OPA1_HUMAN	112 kDa	960		34	18	46	56	19	55	25		40	37	34	15	32	34	18	25	23	23	42		1207	7	11	YES		0.000170176	9.61924e-05	0.000225933	0.000296538	0.000118107	0.000316348	0.00014406		0.000188274	0.000202898	0.000199298	0.00011402	0.0001571	0.000218562	0.000126928	0.000222755	0.00018274	0.000145925	0.000265144
Calnexin OS=Homo sapiens GN=CANX PE=1 SV=2	CALX_HUMAN	68 kDa	592		34	28	48	33	41	42	27		33	38	27	24	37	26	26	24	28	35	38		1191	7	11	YES		0.000275962	0.000242647	0.000382307	0.000283371	0.00041329	0.000391743	0.0002523		0.00025188	0.000337917	0.000256648	0.000295836	0.000294562	0.000271031	0.000297308	0.000346775	0.000360756	0.000360097	0.000389014
Cytosolic 10-formyltetrahydrofolate dehydrogenase OS=Homo sapiens GN=ALDH1L1 PE=1 SV=2	AL1L1_HUMAN	99 kDa	902		36	46	37	36	56	21	37		36	39	29	24	35	29	22	32	30	27	39		1185	7	11	YES		0.000191773	0.000261632	0.000193414	0.000202889	0.000370488	0.000128554	0.000226919		0.000180343	0.000227618	0.00018092	0.000194163	0.000182877	0.000198408	0.000165109	0.00030346	0.000253683	0.000182318	0.000262036
Mth938 domain-containing protein OS=Homo sapiens GN=AAMDC PE=1 SV=1	AAMDC_HUMAN	13 kDa	122		49	49	37	32	33	22	29		41	41	23	31	61	11	24	36	27	41	16		1185	7	11	YES		0.00192987	0.00206051	0.00143	0.00133338	0.00161416	0.000995717	0.00131496		0.00151854	0.00176918	0.00106087	0.00185423	0.0023565	0.000556417	0.0013317	0.00252407	0.00168803	0.0020469	0.00079481
14 kDa phosphohistidine phosphatase OS=Homo sapiens GN=PHPT1 PE=1 SV=1	PHP14_HUMAN	14 kDa	125		38	44	42	32	41	29	25		43	34	25	31	46	29	31	28	34	22	23		1184	7	11	YES		0.00146071	0.00180585	0.00158428	0.00130138	0.00195734	0.00128104	0.00110638		0.00155439	0.00143191	0.00112545	0.00180973	0.00173438	0.00143171	0.00167883	0.00191605	0.00207465	0.00107198	0.00111512
MICOS complex subunit MIC19 OS=Homo sapiens GN=CHCHD3 PE=1 SV=1	MIC19_HUMAN	26 kDa	227		30	40	34	62	30	35	29		39	37	34	26	38	34	35	17	11	34	35		1180	7	11	YES		0.000635019	0.000904011	0.000706229	0.00138845	0.000788656	0.000851364	0.00070672		0.00077632	0.000858072	0.000842846	0.000835813	0.00078896	0.000924316	0.00104375	0.000640592	0.00036961	0.000912275	0.000934427
Eukaryotic translation initiation factor 5A-1 OS=Homo sapiens GN=EIF5A PE=1 SV=2	IF5A1_HUMAN	17 kDa	154		24	41	43	36	38	37	36		36	30	27	32	26	29	22	21	27	24	24		1178	7	11	YES		0.000748828	0.00136585	0.00131656	0.00118835	0.0014725	0.00132664	0.00129317		0.00105629	0.00102553	0.000986593	0.00151632	0.000795701	0.0011621	0.000967068	0.00116642	0.00133727	0.000949212	0.000944482
Hydroxyacylglutathione hydrolase, mitochondrial OS=Homo sapiens GN=HAGH PE=1 SV=2	GLO2_HUMAN	34 kDa	308		37	41	35	40	34	26	28		45	35	47	12	32	33	29	26	30	31	32		1177	7	11	YES		0.000577222	0.000682924	0.000535809	0.000660196	0.00065875	0.000466118	0.000502901		0.000660183	0.000598226	0.000858702	0.00028431	0.000489662	0.000661197	0.000637386	0.000722073	0.000742929	0.000613033	0.000629655
T-complex protein 1 subunit theta OS=Homo sapiens GN=CCT8 PE=1 SV=4	TCPQ_HUMAN	60 kDa	548		29	36	43	25	29	47	33		25	39	41	26	31	30	30	20	32	34	36		1177	7	11	YES		0.000254278	0.000337024	0.000369982	0.000231912	0.000315798	0.000473577	0.000333126		0.00020614	0.000374655	0.000421016	0.000346222	0.000266611	0.000337838	0.000370592	0.000312182	0.000445396	0.000377895	0.00039813
Bifunctional purine biosynthesis protein PURH OS=Homo sapiens GN=ATIC PE=1 SV=3	PUR9_HUMAN	65 kDa	592		31	32	31	31	34	32	31		29	20	41	49	38	36	32	19	29	32	27		1172	7	11	YES		0.000251612	0.000277311	0.000246907	0.000266197	0.000342728	0.000298471	0.000289678		0.00022135	0.000177851	0.000389724	0.000603999	0.000302523	0.000375274	0.000365918	0.00027453	0.00037364	0.000329231	0.000276405
Lon protease homolog, mitochondrial OS=Homo sapiens GN=LONP1 PE=1 SV=2	LONM_HUMAN	106 kDa	959		33	25	45	45	20	40	35		35	43	35	24	29	20	26	25	32	23	29		1172	7	11	YES		0.000165343	0.00013374	0.000221252	0.000238538	0.000124453	0.000230311	0.000201895		0.000164912	0.000236046	0.000205374	0.000182623	0.00014252	0.0001287	0.000183531	0.000222987	0.000254512	0.000146077	0.000183266
Histidine triad nucleotide-binding protein 1 OS=Homo sapiens GN=HINT1 PE=1 SV=2	HINT1_HUMAN	14 kDa	126		34	34	41	33	32	27	30		54	33	30	23	38	30	16	24	28	20	21		1171	7	11	YES		0.00129658	0.00138436	0.00153428	0.0013314	0.00151556	0.00118322	0.00131712		0.00193654	0.00137877	0.00133982	0.00133205	0.00142138	0.00146933	0.000859616	0.00162929	0.00169498	0.00096679	0.00101007
Heterogeneous nuclear ribonucleoprotein K OS=Homo sapiens GN=HNRNPK PE=1 SV=1	HNRPK_HUMAN	51 kDa	463		43	37	43	32	31	45	28		36	33	27	27	40	29	33	19	26	18	27		1165	7	11	YES		0.000446251	0.000409978	0.000437905	0.000351344	0.000399552	0.000536667	0.000334543		0.000351337	0.000375215	0.000328154	0.000425544	0.00040717	0.000386531	0.00048249	0.000351019	0.000428321	0.000236791	0.000353416
PRA1 family protein 3 OS=Homo sapiens GN=ARL6IP5 PE=1 SV=1	PRAF3_HUMAN	22 kDa	188		38	46	38	27	44	31	30		40	35	18	37	41	37	28	13	30	26	24		1161	7	11	YES		0.000971219	0.00125528	0.000953056	0.000730078	0.00139665	0.000910494	0.000882752		0.000961401	0.000980072	0.000538778	0.00143617	0.00102783	0.00121454	0.00100822	0.000591485	0.00121714	0.000842342	0.000773671
T-complex protein 1 subunit beta OS=Homo sapiens GN=CCT2 PE=1 SV=4	TCPB_HUMAN	57 kDa	535		36	41	42	26	32	60	24		33	37	38	28	31	31	24	18	35	23	32		1152	7	11	YES		0.000323326	0.00039316	0.000370159	0.000247049	0.000356935	0.000619257	0.000248161		0.000278716	0.000364079	0.000399692	0.000381914	0.000273089	0.000357582	0.000303677	0.000287791	0.000498989	0.000261847	0.000362493
AFG3-like protein 2 OS=Homo sapiens GN=AFG3L2 PE=1 SV=2	AFG32_HUMAN	89 kDa	797		32	26	48	47	20	36	36		33	39	33	22	36	25	27	19	26	23	33		1146	7	11	YES		0.000192923	0.000167361	0.000283972	0.00029978	0.000149749	0.000249412	0.000249873		0.000187093	0.000257605	0.000232997	0.000201431	0.000212883	0.000193575	0.00022933	0.000203917	0.000248824	0.000175769	0.000250934
Electron transfer flavoprotein subunit beta OS=Homo sapiens GN=ETFB PE=1 SV=3	ETFB_HUMAN	28 kDa	255		26	30	38	66	31	36	32		34	42	43	10	29	23	25	16	15	32	42		1145	7	11	YES		0.000489919	0.00060356	0.000702645	0.00131573	0.000725461	0.000779535	0.000694201		0.000602478	0.000867075	0.000948907	0.000286168	0.000535988	0.000556615	0.000663674	0.000536708	0.000448671	0.000764333	0.000998188
Protein NipSnap homolog 3B OS=Homo sapiens GN=NIPSNAP3B PE=2 SV=1	NPS3B_HUMAN	28 kDa	247		35	36	43	46	35	49	31		46	47	15	22	24	21	28	25	26	37	34		1145	7	11	YES		0.000680868	0.00074773	0.000820851	0.000946726	0.000845597	0.0010954	0.000694289		0.000841518	0.00100173	0.000341735	0.000649961	0.000457943	0.000524674	0.00076739	0.000865768	0.000802885	0.000912384	0.000834229
Cullin-5 OS=Homo sapiens GN=CUL5 PE=1 SV=4	CUL5_HUMAN	91 kDa	780		34	28	34	23	32	35	26		37	39	32	39	38	37	34	27	29	35	25		1143	7	11	YES		0.000209448	0.000184163	0.000205531	0.000149898	0.000244821	0.000247769	0.000184397		0.000214343	0.000263219	0.000230861	0.000364865	0.000229607	0.000292735	0.00029508	0.000296092	0.000283583	0.000273304	0.000194244
1,4-alpha-glucan-branching enzyme OS=Homo sapiens GN=GBE1 PE=1 SV=3	GLGB_HUMAN	80 kDa	702		28	28	34	34	26	42	38		39	28	30	27	25	29	28	43	24	30	36		1139	7	11	YES		0.000191652	0.000204626	0.000228368	0.00024621	0.000221019	0.000330358	0.000299448		0.000251032	0.000209975	0.00024048	0.000280665	0.000167842	0.000254934	0.000270008	0.00052395	0.000260766	0.00026029	0.000310791
Eukaryotic initiation factor 4A-II OS=Homo sapiens GN=EIF4A2 PE=1 SV=2	IF4A2_HUMAN	46 kDa	407		37	36	42	28	37	39	35		36	25	34	35	40	31	25	15	33	25	31		1138	7	11	YES		0.000436816	0.000453782	0.000486572	0.000349725	0.0005425	0.000529107	0.000475717		0.000399678	0.000323365	0.000470089	0.000627531	0.000463194	0.00047004	0.000415815	0.00031525	0.000618438	0.000374126	0.000461605
Leukotriene A-4 hydrolase OS=Homo sapiens GN=LTA4H PE=1 SV=2	LKHA4_HUMAN	69 kDa	611		32	31	23	33	27	32	29		34	29	42	33	35	33	32	26	38	31	30		1134	7	11	YES		0.000251652	0.000260291	0.000177492	0.000274559	0.000263703	0.000289189	0.000262562		0.000251443	0.000249864	0.000386815	0.000394125	0.000269975	0.000333304	0.000354539	0.000363991	0.000474372	0.000309025	0.000297566
Synaptophysin-like protein 2 OS=Homo sapiens GN=SYPL2 PE=2 SV=1	SYPL2_HUMAN	30 kDa	272		47	33	36	26	37	32	37		35	35	24	11	48	37	16	18	21	31	34		1131	7	11	YES		0.000830272	0.000622421	0.00062406	0.000485924	0.000811756	0.000649612	0.000752503		0.000581435	0.000677402	0.000496521	0.000295111	0.000831705	0.000839461	0.000398204	0.000566059	0.000588881	0.00069417	0.000757553
Haptoglobin OS=Homo sapiens GN=HP PE=1 SV=1	HPT_HUMAN	45 kDa	406		40	23	53	7	15	36	38		39	15	60	47	50	23	31	8	10	52	39		1130	7	11	YES		0.000473397	0.000290631	0.00061552	8.76467e-05	0.000220474	0.000489609	0.000517765		0.000434051	0.000194497	0.000831611	0.00084476	0.000580418	0.000349598	0.000516881	0.000168547	0.000187867	0.0007801	0.000582159
Succinate-semialdehyde dehydrogenase, mitochondrial OS=Homo sapiens GN=ALDH5A1 PE=1 SV=2	SSDH_HUMAN	57 kDa	535		24	32	45	38	13	41	39		47	41	37	24	38	27	35	15	36	26	15		1129	7	11	YES		0.00021555	0.000306857	0.000396599	0.000361072	0.000145005	0.000423159	0.000403261		0.00039696	0.000403439	0.000389173	0.000327355	0.000334755	0.000311442	0.000442863	0.000239826	0.000513246	0.000296	0.000169918
NADH dehydrogenase [ubiquinone] flavoprotein 1, mitochondrial OS=Homo sapiens GN=NDUFV1 PE=1 SV=4	NDUV1_HUMAN	51 kDa	464		28	33	37	44	25	30	42		35	42	39	25	34	24	18	10	20	29	31		1122	7	11	YES		0.000289956	0.000364868	0.00037599	0.000482057	0.000321525	0.000357007	0.000500733		0.000340841	0.000476518	0.000472979	0.000393173	0.000345349	0.000319198	0.000262609	0.000184349	0.000328768	0.000380674	0.000404899
Importin-5 OS=Homo sapiens GN=IPO5 PE=1 SV=4	IPO5_HUMAN	124 kDa	1097		29	30	37	37	39	39	12		36	32	33	28	31	27	28	32	32	20	22		1113	7	11	YES		0.000127023	0.000140299	0.000159033	0.000171458	0.000212154	0.000196305	6.05132e-05		0.000148285	0.000153565	0.000169279	0.000186257	0.000133184	0.000151888	0.000172785	0.000249518	0.000222495	0.000111044	0.00012154
Elongation factor 1-gamma OS=Homo sapiens GN=EEF1G PE=1 SV=3	EF1G_HUMAN	50 kDa	437		29	27	33	35	35	35	37		31	32	28	35	48	30	25	13	32	20	27		1112	7	11	YES		0.000318866	0.000316973	0.000356062	0.000407146	0.000477946	0.000442242	0.000468377		0.00032054	0.000385493	0.000360555	0.000584451	0.000517675	0.00042365	0.00038727	0.00025446	0.000558529	0.000278754	0.000374443
Adenylosuccinate lyase OS=Homo sapiens GN=ADSL PE=1 SV=2	PUR8_HUMAN	55 kDa	484		36	48	26	14	41	34	41		37	16	32	41	42	31	27	15	33	30	21		1111	7	11	YES		0.000357395	0.000508786	0.000253292	0.000147044	0.000505511	0.000387888	0.000468612		0.000345429	0.000174029	0.000372049	0.000618159	0.000408979	0.000395261	0.000377636	0.000265097	0.00052005	0.000377528	0.000262952
Cdc42-interacting protein 4 OS=Homo sapiens GN=TRIP10 PE=1 SV=3	CIP4_HUMAN	68 kDa	601		32	35	46	37	35	34	26		41	43	29	23	39	23	30	13	19	30	33		1111	7	11	YES		0.000255839	0.000298767	0.000360891	0.000312961	0.000347525	0.000312376	0.000239317		0.000308256	0.000376653	0.000271531	0.000279264	0.000305835	0.000236168	0.000337911	0.000185024	0.000241133	0.000304032	0.000332769
Junctophilin-2 OS=Homo sapiens GN=JPH2 PE=1 SV=2	JPH2_HUMAN	74 kDa	696		45	31	38	29	39	32	25		34	28	32	28	33	31	21	18	26	30	28		1105	7	11	YES		0.000310667	0.000228503	0.000257435	0.000211813	0.000334386	0.000253871	0.000198704		0.000220735	0.000211786	0.000258724	0.000293569	0.000223461	0.000274865	0.000204251	0.000221219	0.000284932	0.000262534	0.00024381
Neutral alpha-glucosidase AB OS=Homo sapiens GN=GANAB PE=1 SV=3	GANAB_HUMAN	107 kDa	944		28	26	52	30	23	50	27		34	27	24	18	25	28	29	13	30	22	30		1100	7	11	YES		0.000142521	0.0001413	0.000259731	0.000161552	0.000145395	0.000292463	0.000158222		0.000162746	0.00015057	0.000143065	0.000139143	0.000124814	0.000183043	0.000207961	0.000117796	0.000242396	0.000141946	0.000192598
Cytochrome c oxidase subunit 5B, mitochondrial OS=Homo sapiens GN=COX5B PE=1 SV=2	COX5B_HUMAN	14 kDa	129		37	32	33	44	28	32	26		45	37	27	20	43	25	29	18	25	24	30		1099	7	11	YES		0.00137817	0.00127262	0.00120619	0.00173391	0.00129527	0.00136973	0.00111496		0.00157625	0.00150994	0.00117779	0.00113136	0.001571	0.00119596	0.00152182	0.00119355	0.00147818	0.00113317	0.0014094
Hydroxysteroid dehydrogenase-like protein 2 OS=Homo sapiens GN=HSDL2 PE=1 SV=1	HSDL2_HUMAN	45 kDa	418		35	25	30	53	20	44	45		45	38	32	18	29	21	16	12	27	30	30		1099	7	11	YES		0.000402331	0.000306834	0.000338406	0.00064456	0.000285526	0.000581232	0.000595541		0.00048645	0.00047858	0.000430793	0.000314237	0.000326978	0.000310035	0.000259119	0.000245563	0.000492679	0.000437137	0.000434959
Ras-related protein Rab-1B OS=Homo sapiens GN=RAB1B PE=1 SV=1	RAB1B_HUMAN	22 kDa	201		32	37	40	28	46	31	26		42	28	24	45	39	28	28	20	25	21	24		1094	7	11	YES		0.000764972	0.000944376	0.000938332	0.00070815	0.0013657	0.000851606	0.000715571		0.000944182	0.000733347	0.000671909	0.00163372	0.000914462	0.000859666	0.000943011	0.000851123	0.000948682	0.00063635	0.000723633
Creatine kinase B-type OS=Homo sapiens GN=CKB PE=1 SV=1	KCRB_HUMAN	43 kDa	381		47	22	37	67	6	25	24		64	31	38	20	16	17	34	34	10	25	38		1094	7	11	YES		0.00059274	0.000296236	0.000457899	0.00089395	9.39764e-05	0.000362317	0.000348467		0.000759027	0.000428336	0.000561247	0.00038306	0.000197921	0.000275354	0.0006041	0.00076333	0.000200194	0.000399657	0.000604452
Protein kinase C and casein kinase substrate in neurons protein 3 OS=Homo sapiens GN=PACSIN3 PE=1 SV=2	PACN3_HUMAN	48 kDa	424		39	34	33	21	25	41	35		40	27	26	33	43	27	33	11	32	21	17		1094	7	11	YES		0.000441967	0.000411389	0.000366979	0.000251778	0.000351857	0.000533938	0.000456644		0.000426281	0.000335232	0.000345066	0.00056795	0.000477969	0.000392975	0.000526869	0.000221914	0.000575653	0.000301666	0.000242989
Profilin-1 OS=Homo sapiens GN=PFN1 PE=1 SV=2	PROF1_HUMAN	15 kDa	140		35	39	39	36	45	29	23		31	43	25	30	42	21	27	17	25	24	18		1091	7	11	YES		0.00120124	0.00142914	0.0013135	0.00130719	0.00191813	0.00114378	0.000908814		0.00100054	0.00161692	0.00100486	0.00156371	0.0014139	0.000925676	0.00130554	0.00103867	0.00136204	0.00104413	0.000779198
3-hydroxyacyl-CoA dehydrogenase type-2 OS=Homo sapiens GN=HSD17B10 PE=1 SV=3	HCD2_HUMAN	27 kDa	261		33	28	38	50	32	35	29		34	38	22	24	38	29	21	16	15	30	27		1076	7	11	YES		0.000607526	0.000550373	0.000686492	0.000973852	0.000731648	0.000740459	0.000614657		0.000588628	0.000766462	0.000474326	0.000671015	0.000686183	0.000685686	0.00054467	0.00052437	0.000438357	0.00070009	0.000626941
Nucleolin OS=Homo sapiens GN=NCL PE=1 SV=3	NUCL_HUMAN	77 kDa	710		40	24	45	29	28	43	24		30	33	29	24	37	30	35	24	26	23	18		1075	7	11	YES		0.000270703	0.000173417	0.000298846	0.000207636	0.000235338	0.000334413	0.000186994		0.000190926	0.000244683	0.000229845	0.000246669	0.000245607	0.000260754	0.000333706	0.000289142	0.000279313	0.000197307	0.000153645
Hemoglobin subunit gamma-1 OS=Homo sapiens GN=HBG1 PE=1 SV=2	HBG1_HUMAN	16 kDa	147		27	10	58	42	10	37	16		9	59	136	19	20	11	11	16	9	37	11		1071	7	11	YES		0.000882547	0.000348997	0.00186039	0.00145243	0.000405952	0.00138982	0.000602113		0.000276648	0.00211292	0.00520615	0.000943187	0.000641224	0.000461788	0.000506559	0.000931024	0.000466984	0.00153305	0.000453501
Carnitine O-palmitoyltransferase 2, mitochondrial OS=Homo sapiens GN=CPT2 PE=1 SV=2	CPT2_HUMAN	74 kDa	658		40	33	35	15	19	36	36		45	50	41	34	28	27	28	11	22	28	33		1069	7	11	YES		0.000292096	0.000257293	0.000250804	0.000115885	0.000172314	0.000302099	0.000302658		0.000309022	0.000400029	0.000350633	0.000377064	0.000200553	0.000253224	0.000288063	0.000142996	0.00025502	0.000259182	0.000303942
Cysteine and glycine-rich protein 3 OS=Homo sapiens GN=CSRP3 PE=1 SV=1	CSRP3_HUMAN	21 kDa	194		27	51	29	26	31	51	41		35	22	26	26	26	29	19	15	26	28	23		1058	7	11	YES		0.000668734	0.00134868	0.000704837	0.000681295	0.00095357	0.00145158	0.00116912		0.000815208	0.000596992	0.000754166	0.000977988	0.000631639	0.000922495	0.00066299	0.000661375	0.00102223	0.000879081	0.000718504
Peptidyl-prolyl cis-trans isomerase FKBP3 OS=Homo sapiens GN=FKBP3 PE=1 SV=1	FKBP3_HUMAN	25 kDa	224		25	38	40	46	36	28	25		34	31	37	2	42	24	32	19	22	21	22		1054	7	11	YES		0.00053627	0.000870312	0.000841986	0.00104393	0.000959063	0.000690213	0.000617401		0.000685856	0.000728553	0.000929499	6.51544e-05	0.000883687	0.000661197	0.000967068	0.000725544	0.00074912	0.000571011	0.00059522
NADH dehydrogenase [ubiquinone] 1 alpha subcomplex subunit 7 OS=Homo sapiens GN=NDUFA7 PE=1 SV=3	NDUA7_HUMAN	13 kDa	113		31	40	47	48	27	29	32		45	38	24	18	33	15	17	15	13	25	27		1052	7	11	YES		0.00131818	0.00181602	0.00196116	0.00215937	0.00142586	0.00141707	0.00156656		0.00179944	0.00177032	0.00119517	0.0011624	0.00137636	0.000819182	0.00101842	0.00113546	0.000877489	0.00134752	0.00144807
SH3 domain-binding glutamic acid-rich protein OS=Homo sapiens GN=SH3BGR PE=2 SV=3	SH3BG_HUMAN	26 kDa	239		30	30	31	22	46	32	30		24	27	22	35	37	32	31	18	28	28	37		1046	7	11	YES		0.000603136	0.000643966	0.000611584	0.000467938	0.00114856	0.000739308	0.000694382		0.000453749	0.000594721	0.000517988	0.00106864	0.000729627	0.000826266	0.000878049	0.000644218	0.000893587	0.000713564	0.000938225
Succinate dehydrogenase [ubiquinone] iron-sulfur subunit, mitochondrial OS=Homo sapiens GN=SDHB PE=1 SV=3	SDHB_HUMAN	32 kDa	280		23	22	39	59	33	22	30		33	37	38	8	31	23	23	23	22	30	35		1042	7	11	YES		0.000394695	0.000403092	0.000656749	0.00107117	0.000703313	0.000433848	0.000592705		0.000532547	0.000695651	0.000763696	0.000208494	0.000521796	0.000506918	0.000556064	0.000702632	0.000599296	0.000652583	0.000757553
ADP-ribosylation factor 1 OS=Homo sapiens GN=ARF1 PE=1 SV=2	ARF1_HUMAN	21 kDa	181		34	39	38	24	30	34	26		36	37	23	24	33	23	27	24	30	25	18		1040	7	11	YES		0.000902593	0.00110542	0.000989914	0.000674056	0.000989088	0.00103723	0.000794639		0.000898724	0.00107614	0.000715063	0.000967597	0.000859275	0.000784182	0.00100981	0.0011342	0.00126421	0.000841268	0.000602694
Calcium/calmodulin-dependent protein kinase type II subunit beta OS=Homo sapiens GN=CAMK2B PE=1 SV=3	KCC2B_HUMAN	73 kDa	666		30	37	29	23	26	32	24		30	33	27	29	31	26	31	26	38	21	21		1035	7	11	YES		0.000216441	0.000285014	0.000205313	0.000175557	0.000232965	0.000265307	0.000199348		0.00020354	0.000260848	0.000228131	0.00031775	0.000219374	0.000240917	0.000315096	0.000333931	0.000435197	0.000192052	0.000191094
NADH dehydrogenase [ubiquinone] 1 beta subcomplex subunit 10 OS=Homo sapiens GN=NDUFB10 PE=1 SV=3	NDUBA_HUMAN	21 kDa	172		26	33	35	47	27	28	34		52	34	16	23	34	19	20	24	22	27	34		1034	7	11	YES		0.000726334	0.000984294	0.000959472	0.0013891	0.000936759	0.000898882	0.00109352		0.00136608	0.00104063	0.000523464	0.000975801	0.000931639	0.000681699	0.000787148	0.00119355	0.000975599	0.000956111	0.00119799
Ubiquitin-conjugating enzyme E2 N OS=Homo sapiens GN=UBE2N PE=1 SV=1	UBE2N_HUMAN	17 kDa	152		31	34	34	36	38	26	27		34	34	26	34	36	26	28	18	23	23	16		1034	7	11	YES		0.000979963	0.00114756	0.0010547	0.00120399	0.00149188	0.000944502	0.000982642		0.00101074	0.00117756	0.000962554	0.00163229	0.00111624	0.00105559	0.00124701	0.00101295	0.00115415	0.000921631	0.000637939
Starch-binding domain-containing protein 1 OS=Homo sapiens GN=STBD1 PE=1 SV=1	STBD1_HUMAN	39 kDa	358		27	35	37	21	34	43	40		27	25	24	26	30	25	21	7	19	28	34		1030	7	11	YES		0.000362387	0.000501562	0.000487317	0.000298195	0.000566746	0.000663222	0.000618091		0.000340787	0.000367625	0.000377245	0.000529971	0.000394944	0.000430948	0.000397092	0.000167253	0.000404807	0.000476374	0.000575571
Translationally-controlled tumor protein OS=Homo sapiens GN=TPT1 PE=1 SV=1	TCTP_HUMAN	20 kDa	172		25	29	30	35	30	26	36		37	30	24	26	40	30	28	20	17	32	32		1028	7	11	YES		0.000698398	0.000864986	0.000822404	0.00103443	0.00104084	0.000834676	0.00115784		0.000972021	0.000918207	0.000785196	0.00110308	0.00109605	0.00107637	0.00110201	0.000994626	0.000753872	0.00113317	0.00112752
Calpain small subunit 1 OS=Homo sapiens GN=CAPNS1 PE=1 SV=1	CPNS1_HUMAN	28 kDa	268		22	31	35	51	31	30	26		37	24	42	12	24	32	23	13	11	26	33		1024	7	11	YES		0.000394439	0.000593426	0.00061578	0.000967384	0.000690271	0.000618101	0.000536678		0.000623834	0.000471437	0.00088188	0.000326744	0.000422059	0.000736856	0.000580962	0.000414922	0.000313065	0.000590896	0.000746246
Peroxiredoxin-5, mitochondrial OS=Homo sapiens GN=PRDX5 PE=1 SV=4	PRDX5_HUMAN	22 kDa	214		23	34	36	43	29	34	26		39	37	15	26	37	23	21	15	27	20	21		1018	7	11	YES		0.000516423	0.000815088	0.000793198	0.00102145	0.00080868	0.00087728	0.000672102		0.00082348	0.000910197	0.000394432	0.000886587	0.000814864	0.000663257	0.000664294	0.000599564	0.000962336	0.000569232	0.000594715
Protein FAM162A OS=Homo sapiens GN=FAM162A PE=1 SV=2	F162A_HUMAN	17 kDa	154		29	39	41	37	28	35	31		50	38	19	17	35	18	26	12	17	23	22		1015	7	11	YES		0.000904834	0.00129922	0.00125532	0.00122136	0.001085	0.00125493	0.00111357		0.00146707	0.001299	0.000694269	0.000805545	0.00107114	0.000721306	0.0011429	0.000666529	0.000841986	0.000909662	0.000865775
26S proteasome non-ATPase regulatory subunit 3 OS=Homo sapiens GN=PSMD3 PE=1 SV=2	PSMD3_HUMAN	61 kDa	534		29	28	28	24	28	38	22		28	30	32	31	32	24	25	25	26	21	28		1012	7	11	YES		0.000260945	0.000269002	0.000247235	0.000228472	0.000312903	0.00039293	0.000227907		0.000236929	0.000295752	0.000337213	0.000423626	0.000282427	0.000277356	0.000316923	0.000400458	0.000371372	0.000239525	0.000317775
Lumican OS=Homo sapiens GN=LUM PE=1 SV=2	LUM_HUMAN	38 kDa	338		41	35	50	31	25	22	22		40	23	24	34	19	21	33	23	26	25	20		1009	7	11	YES		0.000582853	0.00053124	0.000697503	0.000466239	0.000441383	0.000359401	0.000360065		0.000534744	0.000358227	0.000399567	0.000734047	0.000264932	0.000383416	0.000660925	0.000582062	0.000586724	0.000450501	0.000358605
NADH dehydrogenase [ubiquinone] 1 alpha subcomplex subunit 10, mitochondrial OS=Homo sapiens GN=NDUFA10 PE=1 SV=1	NDUAA_HUMAN	41 kDa	355		26	26	36	42	24	31	41		47	31	31	13	22	16	14	18	13	35	40		1004	7	11	YES		0.000351914	0.000375737	0.000478153	0.000601429	0.000403437	0.000482177	0.000638897		0.000598235	0.000459707	0.000491393	0.000267225	0.000292073	0.000278137	0.000266965	0.000433713	0.000279313	0.000600499	0.000682865
Electron transfer flavoprotein-ubiquinone oxidoreductase, mitochondrial OS=Homo sapiens GN=ETFDH PE=1 SV=2	ETFD_HUMAN	68 kDa	617		24	29	29	56	18	26	30		29	32	44	22	26	16	28	16	26	23	32		996	7	11	YES		0.000186904	0.000241131	0.000221618	0.000461388	0.000174092	0.000232681	0.000268975		0.000212381	0.000273031	0.000401294	0.000260195	0.000198603	0.00016003	0.000307205	0.000221816	0.000321414	0.000227047	0.000314317
Epoxide hydrolase 1 OS=Homo sapiens GN=EPHX1 PE=1 SV=1	HYEP_HUMAN	53 kDa	455		22	39	37	26	16	59	40		34	21	26	24	23	31	24	8	23	29	24		993	7	11	YES		0.000232329	0.000439737	0.000383427	0.000290486	0.000209846	0.000716001	0.000486322		0.000337652	0.000242972	0.000321556	0.000384912	0.000238239	0.000420453	0.000357071	0.000150396	0.000385561	0.000388203	0.000319671
1-phosphatidylinositol 4,5-bisphosphate phosphodiesterase delta-4 OS=Homo sapiens GN=PLCD4 PE=2 SV=1	PLCD4_HUMAN	88 kDa	762		22	28	28	25	25	31	22		32	28	27	23	28	31	20	30	27	26	36		987	7	11	YES		0.000138726	0.000188514	0.000173259	0.000166782	0.000195784	0.000224636	0.000159714		0.000189757	0.000193442	0.00019939	0.000220259	0.000173181	0.000251058	0.000177676	0.000336763	0.000270262	0.000207822	0.000286319
Histone H2A.J OS=Homo sapiens GN=H2AFJ PE=1 SV=1	H2AJ_HUMAN	14 kDa	129		39	66	40	18	35	16	12		57	29	19	19	30	15	22	10	22	10	16		981	7	11	YES		0.00145267	0.00262478	0.00146205	0.000709327	0.00161909	0.000684863	0.000514596		0.00199658	0.00118347	0.000828818	0.0010748	0.00109605	0.000717578	0.00115448	0.000663084	0.0013008	0.000472153	0.000751681
Galectin-1 OS=Homo sapiens GN=LGALS1 PE=1 SV=2	LEG1_HUMAN	15 kDa	135		36	19	31	15	36	34	24		25	23	18	34	39	31	25	19	25	27	11		975	7	11	YES		0.00128133	0.000722037	0.00108273	0.000564834	0.00159133	0.00139065	0.000983451		0.000836775	0.000896895	0.000750298	0.00183784	0.00136153	0.00141708	0.00125361	0.00120387	0.00141248	0.00121816	0.000493812
Heterogeneous nuclear ribonucleoproteins A2/B1 OS=Homo sapiens GN=HNRNPA2B1 PE=1 SV=2	ROA2_HUMAN	37 kDa	353		27	30	42	24	23	42	26		42	43	25	3	32	26	14	17	15	16	24		973	7	11	YES		0.00036752	0.000435999	0.000561006	0.000345621	0.000388817	0.000656973	0.00040745		0.000537622	0.000641271	0.00039853	6.20167e-05	0.00042724	0.000454534	0.000268478	0.000411939	0.000324111	0.000276069	0.00041204
Cullin-1 OS=Homo sapiens GN=CUL1 PE=1 SV=2	CUL1_HUMAN	90 kDa	776		27	33	36	39	24	33	24		23	29	30	22	30	24	15	18	24	24	25		971	7	11	YES		0.000167184	0.000218168	0.000218743	0.000255486	0.000184562	0.000234815	0.00017109		0.000133927	0.000196736	0.000217548	0.000206882	0.000182203	0.000190861	0.000130853	0.000198412	0.000235899	0.000188375	0.000195246
Perilipin-3 OS=Homo sapiens GN=PLIN3 PE=1 SV=3	PLIN3_HUMAN	47 kDa	434		27	34	38	26	28	29	24		32	26	29	29	28	21	24	19	19	23	26		964	7	11	YES		0.000298927	0.00040191	0.000412845	0.000304542	0.000385	0.000368962	0.000305912		0.000333167	0.000315378	0.000376014	0.000487607	0.000304064	0.000298605	0.000374349	0.000374474	0.000333919	0.000322783	0.000363067
Dolichyl-diphosphooligosaccharide--protein glycosyltransferase subunit 1 OS=Homo sapiens GN=RPN1 PE=1 SV=1	RPN1_HUMAN	69 kDa	607		27	28	32	21	19	32	32		26	26	26	29	29	27	27	19	29	26	29		961	7	11	YES		0.000213731	0.000236651	0.000248573	0.000175871	0.000186792	0.000291095	0.000291633		0.000193547	0.000225493	0.000241035	0.000348635	0.000225168	0.0002745	0.000301113	0.000267746	0.000364407	0.00026089	0.000289543
Dihydropyrimidinase-related protein 3 OS=Homo sapiens GN=DPYSL3 PE=1 SV=1	DPYL3_HUMAN	62 kDa	570		40	19	38	32	25	35	28		28	25	33	19	19	15	32	30	32	17	18		959	7	11	YES		0.000337192	0.000171009	0.000314341	0.00028539	0.000261732	0.000339052	0.000271743		0.000221965	0.000230894	0.000325787	0.000243243	0.0001571	0.000162399	0.000380041	0.000450199	0.000428205	0.000181655	0.000191382
Phosphoglucomutase-like protein 5 OS=Homo sapiens GN=PGM5 PE=1 SV=2	PGM5_HUMAN	62 kDa	567		37	25	32	33	13	34	27		30	23	26	30	20	26	33	21	25	23	23		959	7	11	YES		0.000313552	0.000226202	0.000266109	0.000295866	0.000136821	0.000331108	0.000263424		0.000239078	0.000213546	0.000258039	0.0003861	0.000166243	0.000282981	0.000393991	0.000316807	0.000336305	0.000247069	0.000245837
T-complex protein 1 subunit alpha OS=Homo sapiens GN=TCP1 PE=1 SV=1	TCPA_HUMAN	60 kDa	556		28	25	33	24	18	41	25		32	30	32	19	22	27	21	21	27	25	25		958	7	11	YES		0.000241977	0.000230677	0.000279854	0.000219432	0.000193192	0.000407176	0.000248737		0.000260062	0.00028405	0.00032387	0.000249368	0.000186485	0.000299679	0.000255682	0.000323075	0.000370396	0.000273866	0.000272501
Glutamine--tRNA ligase OS=Homo sapiens GN=QARS PE=1 SV=1	SYQ_HUMAN	88 kDa	775		27	30	27	38	20	46	25		32	31	19	17	23	24	26	20	21	22	36		952	7	11	YES		0.000167399	0.000198591	0.000164269	0.000249256	0.000154	0.00032774	0.000178449		0.000186574	0.000210575	0.000137958	0.00016007	0.00013987	0.000191107	0.000227105	0.000220743	0.000206678	0.0001729	0.000281517
Receptor expression-enhancing protein 5 OS=Homo sapiens GN=REEP5 PE=1 SV=3	REEP5_HUMAN	21 kDa	189		32	29	35	32	33	31	26		32	30	18	25	34	24	19	5	8	27	23		938	7	11	YES		0.000813542	0.000787183	0.00087317	0.0008607	0.00104194	0.000905676	0.000761004		0.000765051	0.000835617	0.000535927	0.00096525	0.00084784	0.000783641	0.000680529	0.000226291	0.000322853	0.000870111	0.000737512
Ubiquitin carboxyl-terminal hydrolase 14 OS=Homo sapiens GN=USP14 PE=1 SV=3	UBP14_HUMAN	56 kDa	494		31	31	23	26	22	30	24		26	20	33	27	30	29	25	24	27	30	24		938	7	11	YES		0.000301527	0.000321939	0.00021953	0.000267553	0.000265759	0.000335326	0.000268757		0.00023782	0.000213133	0.000375909	0.00039884	0.000286214	0.000362275	0.000342585	0.000415568	0.000416883	0.000369885	0.000294434
Beta-taxilin OS=Homo sapiens GN=TXLNB PE=1 SV=3	TXLNB_HUMAN	77 kDa	684		22	19	36	23	40	38	20		31	20	20	34	24	24	36	22	23	17	26		936	7	11	YES		0.000154546	0.000142507	0.000248164	0.000170937	0.000348977	0.000306761	0.000161752		0.00020479	0.000153929	0.000164539	0.000362731	0.000165368	0.000216532	0.000356288	0.000275122	0.000256477	0.000151379	0.000230367
Cytosolic 5'-nucleotidase 3A OS=Homo sapiens GN=NT5C3A PE=1 SV=3	5NT3A_HUMAN	38 kDa	336		26	29	33	27	23	24	17		44	34	35	2	43	21	17	18	15	20	16		935	7	11	YES		0.000371814	0.00044279	0.000463092	0.000408496	0.00040849	0.000394408	0.000279888		0.000591719	0.000532706	0.000586171	4.34363e-05	0.000603151	0.000385698	0.000342503	0.000458238	0.000340509	0.000362546	0.000288592
Proteasome subunit beta type-1 OS=Homo sapiens GN=PSMB1 PE=1 SV=2	PSB1_HUMAN	26 kDa	241		29	30	28	23	31	29	26		34	22	21	35	30	27	22	22	27	20	21		935	7	11	YES		0.000578193	0.000638622	0.000547815	0.000485148	0.000767604	0.000664438	0.000596804		0.000637476	0.000480566	0.00049034	0.00105977	0.00058668	0.000691376	0.00061796	0.000780843	0.000854523	0.000505459	0.000528087
T-complex protein 1 subunit zeta OS=Homo sapiens GN=CCT6A PE=1 SV=3	TCPZ_HUMAN	58 kDa	531		28	20	39	25	24	38	23		26	35	31	27	20	26	19	17	24	28	25		932	7	11	YES		0.00025337	0.00019323	0.000346308	0.000239337	0.000269718	0.00039515	0.000239612		0.000221249	0.000346993	0.00032852	0.000371049	0.000177514	0.000302167	0.000242222	0.00027385	0.000344742	0.000321171	0.000285331
Proteasome subunit beta type-5 OS=Homo sapiens GN=PSMB5 PE=1 SV=3	PSB5_HUMAN	28 kDa	263		32	30	33	20	35	25	22		28	26	20	37	25	24	32	15	22	22	24		929	7	11	YES		0.000584636	0.000585201	0.000591631	0.000386579	0.000794154	0.000524877	0.000462746		0.000481066	0.000520433	0.000427927	0.00102662	0.000448003	0.000563149	0.000823662	0.000487858	0.000638034	0.000509495	0.000553043
Histone H1.0 OS=Homo sapiens GN=H1F0 PE=1 SV=3	H10_HUMAN	21 kDa	194		43	34	35	25	27	31	32		34	32	23	21	30	20	27	4	5	21	23		928	7	11	YES		0.00106502	0.000899118	0.000850666	0.000655091	0.000830528	0.000882334	0.00091248		0.000791917	0.000868352	0.000667147	0.000789913	0.000728814	0.000636203	0.000942143	0.000176367	0.000196583	0.000659311	0.000718504
Alanine aminotransferase 1 OS=Homo sapiens GN=GPT PE=1 SV=3	ALAT1_HUMAN	55 kDa	496		33	42	29	35	21	11	28		36	32	31	14	27	18	28	14	16	25	24		926	7	11	YES		0.000319686	0.000434417	0.000275682	0.000358715	0.000252656	0.000122457	0.000312285		0.000327962	0.000339638	0.000351702	0.000205972	0.000256554	0.000223954	0.000382148	0.000241437	0.000246045	0.000306995	0.000293246
Obg-like ATPase 1 OS=Homo sapiens GN=OLA1 PE=1 SV=2	OLA1_HUMAN	45 kDa	396		23	28	24	27	28	27	30		27	23	30	30	33	28	24	13	22	21	18		926	7	11	YES		0.000279077	0.000362746	0.000285765	0.000346603	0.000421944	0.00037648	0.000419084		0.000308085	0.00030576	0.000426306	0.000552825	0.00039275	0.000436345	0.000410271	0.000280806	0.000423745	0.000322996	0.000275474
T-complex protein 1 subunit gamma OS=Homo sapiens GN=CCT3 PE=1 SV=4	TCPG_HUMAN	61 kDa	545		25	24	34	24	23	39	25		27	24	40	23	18	21	20	19	25	25	25		922	7	11	YES		0.000220412	0.00022592	0.000294154	0.000223861	0.000251839	0.000395131	0.000253757		0.000223856	0.000231826	0.000413008	0.000307959	0.000155659	0.000237788	0.000248421	0.000298205	0.000349881	0.000279394	0.000278001
S-formylglutathione hydrolase OS=Homo sapiens GN=ESD PE=1 SV=2	ESTD_HUMAN	31 kDa	282		29	28	30	31	30	19	24		31	28	38	5	34	18	23	17	18	20	24		915	7	11	YES		0.000494129	0.000509388	0.000501608	0.000558825	0.00063484	0.00037203	0.000470801		0.000496724	0.000522705	0.00075828	0.000129385	0.000568233	0.000393905	0.00055212	0.000515654	0.000486856	0.00043197	0.000515781
Tubulin beta-4B chain OS=Homo sapiens GN=TUBB4B PE=1 SV=1	TBB4B_HUMAN	50 kDa	445		23	28	32	26	36	25	26		22	30	29	31	27	26	28	15	20	25	20		915	7	11	YES		0.000248347	0.000322803	0.000339065	0.000297014	0.000482764	0.000310208	0.000323213		0.000223391	0.000354902	0.000366719	0.000508351	0.000285957	0.000360563	0.000425944	0.00028833	0.000342805	0.000342179	0.000272379
Leucine-rich repeat-containing protein 47 OS=Homo sapiens GN=LRRC47 PE=1 SV=1	LRC47_HUMAN	63 kDa	583		35	30	21	21	18	30	23		31	29	24	30	31	27	29	19	29	21	18		912	7	11	YES		0.000288464	0.000263993	0.000169841	0.000183111	0.000184245	0.000284136	0.00021824		0.000240268	0.000261865	0.000231653	0.000375504	0.000250605	0.0002858	0.000336732	0.000278768	0.000379408	0.000219393	0.000187114
Tripeptidyl-peptidase 2 OS=Homo sapiens GN=TPP2 PE=1 SV=4	TPP2_HUMAN	138 kDa	1249		24	24	32	24	27	30	22		28	24	28	24	28	27	21	16	19	31	24		911	7	11	YES		9.23295e-05	9.85799e-05	0.000120804	9.76815e-05	0.000129001	0.000132627	9.74396e-05		0.000101297	0.000101157	0.000126151	0.00014022	0.000105656	0.000133404	0.000113818	0.000109576	0.000116029	0.000151172	0.000116453
4-trimethylaminobutyraldehyde dehydrogenase OS=Homo sapiens GN=ALDH9A1 PE=1 SV=3	AL9A1_HUMAN	54 kDa	494		32	22	24	30	24	24	30		31	24	31	26	27	25	36	9	25	20	14		910	7	11	YES		0.000311254	0.000228473	0.000229075	0.000308715	0.000289919	0.000268261	0.000335946		0.000283555	0.00025576	0.000353126	0.000384068	0.000257593	0.000312306	0.000493322	0.000155838	0.000386002	0.00024659	0.000171753
Isoleucine--tRNA ligase, mitochondrial OS=Homo sapiens GN=IARS2 PE=1 SV=2	SYIM_HUMAN	114 kDa	1012		20	20	32	37	26	27	24		31	35	23	20	23	24	33	14	18	21	25		907	7	11	YES		9.49601e-05	0.000101389	0.000149095	0.00018586	0.000153315	0.000147318	0.000131192		0.000138415	0.000182069	0.000127892	0.000144215	0.000107114	0.000146352	0.000220744	0.000118333	0.000135665	0.00012639	0.000149714
NADH dehydrogenase [ubiquinone] iron-sulfur protein 7, mitochondrial OS=Homo sapiens GN=NDUFS7 PE=1 SV=3	NDUS7_HUMAN	24 kDa	213		27	32	44	40	28	21	29		45	35	14	28	23	19	17	12	17	23	28		905	7	11	YES		0.000609082	0.000770743	0.000974015	0.000954649	0.00078446	0.000544393	0.000753171		0.00095463	0.00086504	0.000369865	0.000959269	0.000508915	0.00055048	0.000540287	0.000481903	0.00060876	0.00065769	0.000796676
NADH dehydrogenase [ubiquinone] 1 beta subcomplex subunit 9 OS=Homo sapiens GN=NDUFB9 PE=1 SV=3	NDUB9_HUMAN	22 kDa	179		30	33	34	34	29	19	23		47	32	20	24	25	14	18	21	19	19	27		904	7	11	YES		0.000805304	0.000945802	0.000895609	0.000965583	0.000966802	0.000586103	0.000710804		0.00118644	0.000941119	0.000628742	0.000978408	0.00065824	0.000482661	0.000680729	0.00100352	0.000809613	0.000646507	0.000914142
Phosphorylase b kinase gamma catalytic chain, skeletal muscle/heart isoform OS=Homo sapiens GN=PHKG1 PE=2 SV=3	PHKG1_HUMAN	45 kDa	387		22	29	29	27	39	29	34		30	16	16	19	32	25	21	15	11	27	33		903	7	11	YES		0.000273151	0.000384438	0.000353329	0.000354663	0.000601376	0.000413771	0.000486008		0.000350278	0.000217649	0.000232651	0.000358265	0.000389705	0.000398654	0.000367336	0.000331542	0.0002168	0.000424938	0.00051678
Ig mu chain C region OS=Homo sapiens GN=IGHM PE=1 SV=3	IGHM_HUMAN	49 kDa	452		29	25	19	26	11	19	35		15	30	32	34	34	13	30	10	10	40	30		902	7	11	YES		0.000308284	0.000283753	0.000198202	0.000292414	0.000145227	0.000232107	0.000428356		0.000149953	0.000349406	0.000398388	0.000548911	0.000354517	0.000177489	0.000449301	0.000189243	0.000168748	0.000539007	0.000402241
T-complex protein 1 subunit epsilon OS=Homo sapiens GN=CCT5 PE=1 SV=1	TCPE_HUMAN	60 kDa	541		28	29	28	18	16	40	19		23	22	34	20	25	16	17	23	33	23	26		896	7	11	YES		0.000248687	0.000275005	0.000244036	0.000169137	0.000176488	0.000408259	0.000194282		0.000192102	0.000214079	0.000353653	0.000269771	0.000217791	0.000182512	0.000212719	0.000363654	0.000465258	0.000258943	0.000291259
ATP synthase subunit g, mitochondrial OS=Homo sapiens GN=ATP5L PE=1 SV=3	ATP5L_HUMAN	11 kDa	103		28	14	23	27	15	30	43		21	28	19	11	24	29	9	32	12	36	43		892	7	11	YES		0.00130621	0.000697317	0.00105289	0.00133257	0.000869053	0.00160826	0.00230944		0.000921265	0.00143109	0.00103803	0.000779323	0.00109817	0.00173751	0.000591507	0.00265749	0.00088863	0.00212882	0.00253008
PDZ and LIM domain protein 1 OS=Homo sapiens GN=PDLIM1 PE=1 SV=4	PDLI1_HUMAN	36 kDa	329		28	13	37	33	11	51	28		35	51	47	4	19	14	23	11	17	21	11		891	7	11	YES		0.000408934	0.000202715	0.000530272	0.000509896	0.000199521	0.000855948	0.000470801		0.0004807	0.00081606	0.000803891	8.87209e-05	0.000272179	0.000262603	0.000473246	0.000285993	0.000394121	0.000388773	0.000202628
Ig gamma-2 chain C region OS=Homo sapiens GN=IGHG2 PE=1 SV=2	IGHG2_HUMAN	36 kDa	326		28	10	31	29	14	24	27		14	41	24	24	19	17	24	15	11	46	32		882	7	11	YES		0.000412698	0.00015737	0.00044837	0.000452214	0.000256273	0.000406506	0.000458165		0.00019405	0.000662085	0.000414275	0.000537224	0.000274684	0.00032181	0.000498366	0.000393579	0.000257366	0.000859435	0.000594888
Fragile X mental retardation syndrome-related protein 1 OS=Homo sapiens GN=FXR1 PE=1 SV=3	FXR1_HUMAN	70 kDa	621		24	24	35	18	24	41	18		34	30	15	23	30	28	23	11	15	20	26		881	7	11	YES		0.0001857	0.000198271	0.000265747	0.000147348	0.000230628	0.000364557	0.000160345		0.000247394	0.000254318	0.000135924	0.00027027	0.000227681	0.000278249	0.000250721	0.000151516	0.000184237	0.00019616	0.000253738
Exportin-2 OS=Homo sapiens GN=CSE1L PE=1 SV=3	XPO2_HUMAN	110 kDa	971		26	22	35	26	19	33	14		29	26	23	20	25	27	23	20	30	21	23		874	7	11	YES		0.000128661	0.000116237	0.000169958	0.000136119	0.000116769	0.000187658	7.97598e-05		0.000134953	0.000140962	0.000133292	0.000150305	0.000121344	0.000171598	0.000160348	0.000176185	0.000235656	0.000131726	0.000143553
Nucleosome assembly protein 1-like 4 OS=Homo sapiens GN=NAP1L4 PE=1 SV=1	NP1L4_HUMAN	43 kDa	375		24	31	22	25	28	29	20		24	23	28	27	30	21	29	19	23	22	23		872	7	11	YES		0.000307519	0.000424102	0.00027662	0.000338901	0.000445573	0.000427012	0.000295035		0.000289189	0.000322882	0.000420167	0.000525405	0.00037704	0.000345586	0.000523506	0.000433392	0.000467814	0.000357326	0.000371706
Nascent polypeptide-associated complex subunit alpha, muscle-specific form OS=Homo sapiens GN=NACA PE=1 SV=1	NACAM_HUMAN	205 kDa	2078		22	24	30	29	33	42	27		36	14	23	15	31	18	23	15	13	28	25		871	7	11	YES		5.08708e-05	5.92523e-05	6.8072e-05	7.09441e-05	9.47678e-05	0.000111603	7.18776e-05		7.82815e-05	3.54675e-05	6.22841e-05	5.26754e-05	7.03094e-05	5.34558e-05	7.49268e-05	6.17453e-05	4.77172e-05	8.20702e-05	7.29118e-05
Proteasome subunit beta type-4 OS=Homo sapiens GN=PSMB4 PE=1 SV=4	PSB4_HUMAN	29 kDa	264		29	21	25	26	30	26	18		26	23	19	27	28	22	26	22	24	21	20		860	7	11	YES		0.00052782	0.000408089	0.000446507	0.000500649	0.000678125	0.000543804	0.000377176		0.000445012	0.00045864	0.000404991	0.000746314	0.000499863	0.000514264	0.000666691	0.000712815	0.000693401	0.000484494	0.000459123
Dual specificity protein phosphatase 3 OS=Homo sapiens GN=DUSP3 PE=1 SV=1	DUS3_HUMAN	20 kDa	185		20	26	19	30	35	22	23		25	24	21	32	30	26	27	19	23	24	22		856	7	11	YES		0.000519457	0.00072101	0.000484255	0.000824353	0.00112899	0.000656635	0.000687751		0.000610619	0.000682947	0.000638767	0.00126223	0.00076427	0.0008673	0.000987977	0.000878497	0.000948272	0.000790155	0.000720699
Dynactin subunit 1 OS=Homo sapiens GN=DCTN1 PE=1 SV=3	DCTN1_HUMAN	142 kDa	1278		22	31	26	22	27	41	4		28	19	18	24	33	28	21	20	16	10	28		850	7	11	YES		8.27148e-05	0.000124443	9.59257e-05	8.75095e-05	0.000126074	0.000177144	1.73143e-05		9.89987e-05	7.82655e-05	7.92569e-05	0.000137038	0.000121697	0.000135206	0.000111235	0.000133862	9.54918e-05	4.76587e-05	0.000132779
Calreticulin OS=Homo sapiens GN=CALR PE=1 SV=1	CALR_HUMAN	48 kDa	417		21	24	29	19	14	28	22		24	24	23	22	22	22	17	16	32	25	25		848	7	11	YES		0.000241977	0.000295267	0.00032791	0.000231623	0.000200348	0.000370762	0.000291851		0.000260062	0.000302986	0.000310375	0.000384989	0.000248647	0.000325577	0.000275974	0.000328203	0.000585317	0.000365155	0.000363335
Lactoylglutathione lyase OS=Homo sapiens GN=GLO1 PE=1 SV=4	LGUL_HUMAN	21 kDa	184		21	18	24	29	28	24	18		18	25	22	34	27	33	20	17	30	27	17		848	7	11	YES		0.000548394	0.000501873	0.000615016	0.000801205	0.000908098	0.000720222	0.000541165		0.000442035	0.00071527	0.000672822	0.00134841	0.000691581	0.00110679	0.000735812	0.000790295	0.0012436	0.000893756	0.000559931
Tryptophan--tRNA ligase, cytoplasmic OS=Homo sapiens GN=WARS PE=1 SV=2	SYWC_HUMAN	53 kDa	471		23	33	23	23	13	38	24		31	21	19	26	23	26	20	23	21	24	14		848	7	11	YES		0.000234638	0.000359445	0.00023025	0.000248239	0.000164708	0.000445488	0.000281881		0.000297401	0.000234718	0.000227001	0.000402823	0.000230146	0.000340659	0.000287451	0.000417701	0.000340075	0.000310358	0.00018014
Dolichyl-diphosphooligosaccharide--protein glycosyltransferase subunit 2 OS=Homo sapiens GN=RPN2 PE=1 SV=3	RPN2_HUMAN	69 kDa	631		27	25	30	16	18	29	23		24	21	26	26	23	27	14	23	32	22	19		847	7	11	YES		0.000205601	0.000203259	0.000224174	0.0001289	0.00017023	0.000253771	0.000201639		0.000171864	0.000175201	0.000231867	0.000300681	0.000171789	0.00026406	0.000150194	0.000311786	0.00038681	0.000212357	0.000182485
Kinesin-1 heavy chain OS=Homo sapiens GN=KIF5B PE=1 SV=1	KINH_HUMAN	110 kDa	963		19	22	32	29	23	44	22		23	25	26	18	32	29	17	10	9	21	20		846	7	11	YES		9.48023e-05	0.000117202	0.000156681	0.000153086	0.000142526	0.00025229	0.000126378		0.00010792	0.000136666	0.00015193	0.000136398	0.00015661	0.00018584	0.000119503	8.88243e-05	7.12842e-05	0.000132821	0.000125866
Ig lambda-2 chain C regions OS=Homo sapiens GN=IGLC2 PE=1 SV=1	LAC2_HUMAN	11 kDa	106		22	22	24	31	18	23	27		25	31	32	22	20	22	25	15	6	29	23		841	7	11	YES		0.00099726	0.00106477	0.00106757	0.00148669	0.00101335	0.00119811	0.00140907		0.0010657	0.00153958	0.00169879	0.00151453	0.000889244	0.00128081	0.00159657	0.00121044	0.00043174	0.00166635	0.001315
NADH dehydrogenase [ubiquinone] 1 beta subcomplex subunit 8, mitochondrial OS=Homo sapiens GN=NDUFB8 PE=1 SV=1	NDUB8_HUMAN	22 kDa	186		28	33	34	33	23	25	25		43	27	18	21	28	12	15	13	21	19	24		840	7	11	YES		0.00072333	0.000910207	0.000861903	0.000901913	0.000737917	0.000742165	0.000743537		0.00104462	0.000764185	0.000544571	0.000823888	0.000709483	0.00039814	0.000545925	0.000597845	0.000861159	0.000622176	0.00078199
FUN14 domain-containing protein 2 OS=Homo sapiens GN=FUNDC2 PE=1 SV=2	FUND2_HUMAN	21 kDa	189		16	28	33	32	17	34	22		30	30	18	20	27	16	18	13	24	14	18		838	7	11	YES		0.000406771	0.000760039	0.000823275	0.0008607	0.000536759	0.000993323	0.000643926		0.000717235	0.000835617	0.000535927	0.0007722	0.000673285	0.000522427	0.000644712	0.000588355	0.00096856	0.000451169	0.000577183
E3 ubiquitin-protein ligase RNF123 OS=Homo sapiens GN=RNF123 PE=1 SV=1	RN123_HUMAN	149 kDa	1314		23	23	29	31	23	23	13		29	20	26	14	23	29	19	17	16	14	27		836	7	11	YES		8.41054e-05	8.97991e-05	0.000104063	0.000119931	0.000104454	9.66509e-05	5.47297e-05		9.97252e-05	8.01276e-05	0.000111346	7.77489e-05	8.24954e-05	0.000136198	9.78843e-05	0.000110665	9.28756e-05	6.48941e-05	0.000124529
Proteasome subunit alpha type-2 OS=Homo sapiens GN=PSMA2 PE=1 SV=2	PSA2_HUMAN	26 kDa	234		23	26	26	21	28	28	27		24	28	22	24	29	19	16	13	20	25	26		831	7	11	YES		0.000472284	0.000570029	0.000523902	0.000456212	0.00071406	0.000660717	0.000638298		0.000463444	0.000629926	0.000529056	0.00074844	0.000584089	0.000501078	0.00046287	0.00047521	0.000651915	0.000650724	0.000673381
T-complex protein 1 subunit delta OS=Homo sapiens GN=CCT4 PE=1 SV=4	TCPD_HUMAN	58 kDa	539		24	25	27	22	27	34	21		25	24	33	24	23	17	19	14	24	25	20		830	7	11	YES		0.000213951	0.000237953	0.000236193	0.00020749	0.000298929	0.000348308	0.000215529		0.000209582	0.000234407	0.000344525	0.000324926	0.000201111	0.000194638	0.000238627	0.000222176	0.000339625	0.000282504	0.000224877
Transgelin OS=Homo sapiens GN=TAGLN PE=1 SV=4	TAGL_HUMAN	23 kDa	201		21	53	37	21	6	33	14		50	20	15	18	18	16	12	14	11	22	15		828	7	11	YES		0.000502013	0.00135276	0.000867957	0.000531113	0.000178134	0.000906549	0.000385307		0.00112403	0.000523819	0.000419943	0.000653489	0.000422059	0.000491237	0.000404148	0.000595786	0.00041742	0.000666652	0.000452271
Vesicle-associated membrane protein-associated protein B/C OS=Homo sapiens GN=VAPB PE=1 SV=3	VAPB_HUMAN	27 kDa	243		30	30	27	17	31	30	21		34	22	17	10	26	24	20	15	15	24	19		828	7	11	YES		0.000593207	0.000633365	0.000523902	0.000355636	0.000761286	0.000681692	0.000478067		0.00063223	0.000476611	0.000393675	0.0003003	0.000504271	0.000609498	0.000557158	0.000528011	0.000470828	0.000601558	0.00047386
Microsomal glutathione S-transferase 3 OS=Homo sapiens GN=MGST3 PE=1 SV=1	MGST3_HUMAN	17 kDa	152		22	17	25	34	23	23	21		17	22	35	17	22	22	22	23	29	16	21		826	7	11	YES		0.000695458	0.000573779	0.000775513	0.0011371	0.000902977	0.000835521	0.000764277		0.000505368	0.00076195	0.00129575	0.000816145	0.000682144	0.000893196	0.000979792	0.00129432	0.00145523	0.000641135	0.000837296
Glycerol-3-phosphate dehydrogenase 1-like protein OS=Homo sapiens GN=GPD1L PE=1 SV=1	GPD1L_HUMAN	38 kDa	351		23	26	32	33	21	24	37		30	31	31	3	23	16	14	13	17	27	16		821	7	11	YES		0.000314856	0.000380019	0.000429868	0.000477937	0.00035703	0.000377552	0.000583136		0.000386204	0.000464946	0.000496992	6.237e-05	0.000308829	0.000281307	0.000270008	0.000316807	0.000369419	0.000468521	0.000276259
Ras-related protein Rab-7a OS=Homo sapiens GN=RAB7A PE=1 SV=1	RAB7A_HUMAN	23 kDa	207		22	22	31	22	27	32	26		24	25	13	27	33	21	17	14	18	20	19		816	7	11	YES		0.000510674	0.000545245	0.000706129	0.000540276	0.00077837	0.000853597	0.00069483		0.000523894	0.000635795	0.000353401	0.000951821	0.000751347	0.000626061	0.000555947	0.000578517	0.000663253	0.000588481	0.000556271
Long-chain-fatty-acid--CoA ligase 3 OS=Homo sapiens GN=ACSL3 PE=1 SV=3	ACSL3_HUMAN	80 kDa	720		27	23	23	21	16	29	23		20	24	25	26	16	22	29	17	23	21	23		813	7	11	YES		0.000180187	0.000163883	0.000150622	0.000148269	0.000132611	0.000222402	0.000176714		0.000125516	0.000175479	0.00019539	0.000263513	0.000104733	0.000188564	0.000272659	0.000201964	0.000243653	0.000177648	0.000193597
UPF0317 protein C14orf159, mitochondrial OS=Homo sapiens GN=C14orf159 PE=1 SV=2	CN159_HUMAN	66 kDa	616		17	15	17	36	14	23	23		24	21	25	22	23	16	32	19	32	28	30		809	7	11	YES		0.000132605	0.000124925	0.000130125	0.000297088	0.000135625	0.000206168	0.000206549		0.000176049	0.000179468	0.000228378	0.000260618	0.000175972	0.00016029	0.000351661	0.000263834	0.000396229	0.000276854	0.000295151
BAG family molecular chaperone regulator 3 OS=Homo sapiens GN=BAG3 PE=1 SV=3	BAG3_HUMAN	62 kDa	575		25	16	17	28	7	28	14		25	16	27	14	40	22	15	24	26	13	24		809	7	11	YES		0.000208912	0.000142755	0.000139404	0.000247545	7.26478e-05	0.000268883	0.00013469		0.00019646	0.000146487	0.000264235	0.000177673	0.000327861	0.000236114	0.000176595	0.000357027	0.000344891	0.000137705	0.000252957
NADP-dependent malic enzyme OS=Homo sapiens GN=ME1 PE=1 SV=1	MAOX_HUMAN	64 kDa	572		23	21	21	28	19	19	19		24	20	25	29	27	22	29	18	23	21	21		808	7	11	YES		0.000193207	0.000188349	0.000173108	0.000248843	0.000198221	0.000183413	0.000183752		0.000189591	0.000184069	0.000245946	0.000369968	0.000222467	0.000237353	0.000343208	0.000269175	0.000306696	0.000223613	0.000222498
Aldehyde dehydrogenase X, mitochondrial OS=Homo sapiens GN=ALDH1B1 PE=1 SV=3	AL1B1_HUMAN	57 kDa	517		18	23	22	33	24	39	21		30	28	29	22	17	7	32	9	13	10	19		808	7	11	YES		0.000167291	0.000228232	0.000200643	0.000324479	0.000277021	0.000416531	0.000224701		0.0002622	0.000285112	0.000315648	0.000310523	0.000154973	8.35555e-05	0.000419	0.000148905	0.000191792	0.00011781	0.000222724
40S ribosomal protein S18 OS=Homo sapiens GN=RPS18 PE=1 SV=3	RS18_HUMAN	18 kDa	152		26	28	31	22	23	21	22		24	30	14	29	24	22	26	9	12	21	17		802	7	11	YES		0.000821904	0.000945048	0.000961636	0.000735771	0.000902977	0.000762867	0.000800672		0.000713461	0.00103902	0.000518298	0.00139225	0.000744157	0.000893196	0.00115794	0.000506474	0.000602164	0.000841489	0.000677811
T-complex protein 1 subunit eta OS=Homo sapiens GN=CCT7 PE=1 SV=2	TCPH_HUMAN	59 kDa	543		21	23	27	19	21	42	20		22	26	33	22	18	19	17	17	23	21	15		802	7	11	YES		0.000185828	0.000217304	0.000234453	0.000177876	0.000230787	0.000427093	0.000203754		0.000183073	0.00025207	0.000341987	0.000295655	0.000156232	0.000215934	0.000211936	0.000267798	0.000323076	0.000235555	0.000167415
Ribosomal protein S6 kinase alpha-3 OS=Homo sapiens GN=RPS6KA3 PE=1 SV=1	KS6A3_HUMAN	84 kDa	740		29	28	31	12	17	30	20		26	26	21	20	25	26	14	14	21	22	18		797	7	11	YES		0.000188303	0.000194118	0.000197525	8.24353e-05	0.000137091	0.000223853	0.000149511		0.000158761	0.000184965	0.000159692	0.000197224	0.000159223	0.000216825	0.000128071	0.000161828	0.000216453	0.000181077	0.000147416
Actin, cytoplasmic 1 OS=Homo sapiens GN=ACTB PE=1 SV=1	ACTB_HUMAN	42 kDa	375		23	20	36	25	18	24	19		24	27	31	23	15	18	18	14	12	15	15		795	7	11	YES		0.000294705	0.000273614	0.000452651	0.000338901	0.00028644	0.000353389	0.000280284		0.000289189	0.000379036	0.000465185	0.000447567	0.00018852	0.000296216	0.000324935	0.000319341	0.000244077	0.000243631	0.000242417
Voltage-dependent L-type calcium channel subunit beta-1 OS=Homo sapiens GN=CACNB1 PE=2 SV=3	CACB1_HUMAN	66 kDa	598		31	26	21	12	25	27	17		23	18	20	24	19	30	16	13	23	26	17		791	7	11	YES		0.000249088	0.000223055	0.000165581	0.00010201	0.000249477	0.000249308	0.000157262		0.000173792	0.00015846	0.000188202	0.000292868	0.000149744	0.00030959	0.000181123	0.000185952	0.000293362	0.000264816	0.000172286
High mobility group protein B1 OS=Homo sapiens GN=HMGB1 PE=1 SV=3	HMGB1_HUMAN	25 kDa	215		33	23	37	14	18	40	28		29	21	18	4	23	33	11	7	12	21	16		787	7	11	YES		0.000737508	0.000548819	0.000811439	0.000331019	0.000499605	0.00102729	0.000720435		0.000609483	0.000514196	0.000471118	0.000135764	0.000504181	0.000947203	0.000346345	0.000278495	0.000425716	0.000594913	0.000451008
ATP synthase subunit f, mitochondrial OS=Homo sapiens GN=ATP5J2 PE=1 SV=3	ATPK_HUMAN	11 kDa	94		29	16	23	21	17	26	22		21	39	22	18	31	19	17	19	14	30	16		786	7	11	YES		0.00148239	0.000873236	0.0011537	0.00113568	0.00107923	0.00152728	0.0012947		0.00100947	0.00218416	0.00131701	0.00139735	0.00155429	0.00124736	0.00122427	0.00172896	0.001136	0.00194387	0.00103156
Leucine-rich repeat-containing protein 20 OS=Homo sapiens GN=LRRC20 PE=1 SV=1	LRC20_HUMAN	21 kDa	184		23	27	22	17	24	21	22		29	18	14	27	42	25	21	11	18	25	21		786	7	11	YES		0.000600622	0.00075281	0.000563764	0.000469672	0.00077837	0.000630195	0.000661424		0.000712168	0.000514994	0.000428159	0.0010708	0.00107579	0.000838474	0.000772603	0.000511367	0.000746159	0.000827551	0.000691679
NADH dehydrogenase [ubiquinone] 1 beta subcomplex subunit 6 OS=Homo sapiens GN=NDUFB6 PE=1 SV=3	NDUB6_HUMAN	15 kDa	128		26	30	27	36	23	15	20		43	22	17	21	26	12	9	15	17	18	22		785	7	11	YES		0.000976011	0.0012024	0.000994595	0.00142974	0.00107229	0.000647075	0.000864361		0.00151796	0.000904816	0.000747367	0.00119721	0.000957327	0.000578547	0.000475979	0.0010024	0.00101301	0.000856516	0.00104164
Protein disulfide-isomerase A3 OS=Homo sapiens GN=PDIA3 PE=1 SV=4	PDIA3_HUMAN	57 kDa	505		17	23	29	11	14	41	21		24	20	26	13	24	26	20	9	25	24	17		785	7	11	YES		0.000161752	0.000233655	0.000270769	0.00011073	0.000165436	0.000448297	0.00023004		0.000214745	0.00020849	0.000289719	0.000187851	0.000223984	0.000317724	0.000268098	0.000152444	0.000377594	0.000289463	0.000204014
Endoplasmin OS=Homo sapiens GN=HSP90B1 PE=1 SV=1	ENPL_HUMAN	92 kDa	803		12	20	37	22	21	28	15		26	21	22	20	24	20	19	16	18	23	18		783	7	11	YES		7.18054e-05	0.000127777	0.00021726	0.000139274	0.000156062	0.000192538	0.000103336		0.000146305	0.000137674	0.000154171	0.000181751	0.000140862	0.000153703	0.000160174	0.000170437	0.000170975	0.000174456	0.00013585
NADH dehydrogenase [ubiquinone] iron-sulfur protein 8, mitochondrial OS=Homo sapiens GN=NDUFS8 PE=1 SV=1	NDUS8_HUMAN	24 kDa	210		23	31	27	41	18	16	24		38	25	15	16	26	13	17	9	11	19	26		782	7	11	YES		0.00052626	0.000757324	0.00060623	0.000992495	0.0005115	0.000420701	0.000632219		0.000817648	0.000626712	0.000401945	0.000555984	0.000583514	0.000382025	0.000548005	0.000366591	0.000399531	0.00055107	0.000750338
Transgelin-2 OS=Homo sapiens GN=TAGLN2 PE=1 SV=3	TAGL2_HUMAN	22 kDa	199		28	21	27	20	14	28	23		33	25	21	32	21	18	20	15	12	20	21		782	7	11	YES		0.000676078	0.000541384	0.00063974	0.000510905	0.000419824	0.000776923	0.000639367		0.000749313	0.000661355	0.000593829	0.00117343	0.000497351	0.000558196	0.000680349	0.000644758	0.000459944	0.000612139	0.000639542
Decorin OS=Homo sapiens GN=DCN PE=1 SV=1	PGS2_HUMAN	40 kDa	359		35	36	52	13	17	21	16		36	11	10	22	20	18	24	20	21	25	18		780	7	11	YES		0.000468452	0.000514455	0.00068297	0.000184082	0.000282584	0.000322997	0.000246548		0.000453117	0.000161304	0.000156748	0.000447188	0.000262562	0.000309418	0.000452555	0.000476534	0.000446171	0.000424149	0.000303865
Glyoxylate reductase/hydroxypyruvate reductase OS=Homo sapiens GN=GRHPR PE=1 SV=1	GRHPR_HUMAN	36 kDa	328		15	30	24	40	23	25	23		23	26	28	5	22	19	15	14	13	20	18		780	7	11	YES		0.00021974	0.000469231	0.000345009	0.00061994	0.000418453	0.000420862	0.000387908		0.000316852	0.000417299	0.000480374	0.000111239	0.000316116	0.000357476	0.00030958	0.000365101	0.000302306	0.000371389	0.000332584
Junctional sarcoplasmic reticulum protein 1 OS=Homo sapiens GN=JSRP1 PE=1 SV=1	JSPR1_HUMAN	36 kDa	331		26	35	19	14	27	26	24		25	21	16	25	26	20	16	10	24	25	14		776	7	11	YES		0.00037743	0.000542475	0.000270656	0.000215012	0.000486775	0.000433729	0.000401105		0.000341283	0.000333994	0.000272011	0.000551155	0.000370205	0.00037288	0.000327225	0.000258422	0.000553045	0.000460029	0.000256332
NSFL1 cofactor p47 OS=Homo sapiens GN=NSFL1C PE=1 SV=2	NSF1C_HUMAN	41 kDa	370		28	22	19	20	26	37	31		21	20	24	19	27	18	23	7	17	25	15		776	7	11	YES		0.00036362	0.000305043	0.000242128	0.000274784	0.000419338	0.000552171	0.000463485		0.00025646	0.000284561	0.00036501	0.000374726	0.000343921	0.000300219	0.000420805	0.000161828	0.000350448	0.000411539	0.000245693
Tropomodulin-4 OS=Homo sapiens GN=TMOD4 PE=2 SV=1	TMOD4_HUMAN	39 kDa	345		26	25	30	21	24	21	35		24	20	29	24	22	21	23	7	18	19	16		774	7	11	YES		0.000362114	0.000371758	0.00041001	0.000309431	0.00041513	0.000336104	0.000561209		0.000314336	0.000305182	0.000473014	0.000507638	0.000300539	0.000375636	0.000451298	0.000173555	0.000397952	0.000335434	0.000281063
5-demethoxyubiquinone hydroxylase, mitochondrial OS=Homo sapiens GN=COQ7 PE=1 SV=3	COQ7_HUMAN	24 kDa	217		28	21	33	23	17	24	22		26	27	10	14	25	21	22	14	16	18	18		766	7	11	YES		0.000619997	0.000496477	0.000717046	0.000538805	0.0004675	0.000610695	0.000560839		0.000541397	0.000655016	0.00025932	0.000470793	0.000542972	0.00059721	0.000686306	0.000551857	0.000562389	0.000505226	0.000502708
Sorting and assembly machinery component 50 homolog OS=Homo sapiens GN=SAMM50 PE=1 SV=3	SAM50_HUMAN	52 kDa	469		20	20	22	27	16	27	19		27	19	22	18	29	14	19	11	15	22	28		762	7	11	YES		0.000204903	0.000218774	0.000221178	0.000292654	0.000203582	0.000317881	0.000224107		0.000260132	0.000213269	0.000263964	0.000280067	0.000291422	0.000184214	0.000274243	0.000200622	0.000243947	0.000285708	0.000361816
Serine beta-lactamase-like protein LACTB, mitochondrial OS=Homo sapiens GN=LACTB PE=1 SV=2	LACTB_HUMAN	61 kDa	547		21	17	18	25	9	26	27		29	23	16	9	31	25	18	14	23	16	35		759	7	11	YES		0.000184469	0.000159441	0.000155159	0.000232336	9.81856e-05	0.000262458	0.000273056		0.000239559	0.000221354	0.000164599	0.000120065	0.000267098	0.000282046	0.000222762	0.000218927	0.000320714	0.000178158	0.000387779
Cofilin-1 OS=Homo sapiens GN=CFL1 PE=1 SV=3	COF1_HUMAN	19 kDa	166		24	27	25	26	22	22	17		25	20	22	19	21	20	22	15	23	14	18		753	7	11	YES		0.000694696	0.00083444	0.000710108	0.000796212	0.000790874	0.000731792	0.000566521		0.00068051	0.000634263	0.000745778	0.000835232	0.000596222	0.000743515	0.000897159	0.000772932	0.00105681	0.00051368	0.000657155
GTP-binding nuclear protein Ran OS=Homo sapiens GN=RAN PE=1 SV=3	RAN_HUMAN	24 kDa	216		22	20	23	21	21	24	18		17	24	21	21	24	25	16	18	15	24	21		753	7	11	YES		0.000489396	0.000475024	0.000502073	0.00049423	0.000580174	0.000613523	0.000460993		0.000355629	0.000584932	0.000547092	0.000709459	0.000523666	0.000714256	0.000501443	0.000712815	0.000529681	0.000676753	0.000589208
CDGSH iron-sulfur domain-containing protein 1 OS=Homo sapiens GN=CISD1 PE=1 SV=1	CISD1_HUMAN	12 kDa	108		21	25	24	29	20	23	29		31	27	19	13	28	15	16	11	16	14	16		749	7	11	YES		0.000934302	0.00118756	0.0010478	0.00136502	0.00110509	0.00117592	0.00148542		0.001297	0.0013161	0.000989977	0.000878378	0.00122189	0.000857107	0.00100289	0.000871219	0.00112999	0.000789545	0.000897841
Polyadenylate-binding protein 4 OS=Homo sapiens GN=PABPC4 PE=1 SV=1	PABP4_HUMAN	71 kDa	644		24	26	17	18	13	29	24		25	16	21	19	23	23	17	15	21	20	21		748	7	11	YES		0.000179068	0.000207122	0.000124467	0.000142086	0.000120462	0.000248648	0.000206158		0.000175411	0.000130792	0.000183497	0.000215293	0.000168321	0.000220399	0.000178697	0.000199234	0.00024872	0.000189155	0.000197623
UV excision repair protein RAD23 homolog B OS=Homo sapiens GN=RAD23B PE=1 SV=1	RD23B_HUMAN	43 kDa	409		34	25	19	18	17	23	15		22	21	27	21	22	17	26	21	21	20	20		748	7	11	YES		0.000399436	0.000313586	0.00021904	0.000223724	0.000248038	0.000310512	0.000202882		0.000243053	0.000270298	0.00037148	0.000374678	0.000253511	0.000256503	0.000430333	0.000439192	0.000391627	0.000297838	0.000296353
Antithrombin-III OS=Homo sapiens GN=SERPINC1 PE=1 SV=1	ANT3_HUMAN	53 kDa	464		24	20	25	29	8	24	24		25	24	24	15	12	22	10	20	7	30	26		745	7	11	YES		0.000248533	0.000221132	0.000254047	0.000317719	0.000102888	0.000285605	0.000286133		0.000243458	0.000272296	0.000291064	0.000235904	0.000121888	0.000292599	0.000145894	0.000368698	0.000115069	0.0003938	0.000339593
Heat shock protein 75 kDa, mitochondrial OS=Homo sapiens GN=TRAP1 PE=1 SV=3	TRAP1_HUMAN	80 kDa	704		17	16	23	29	10	36	18		19	35	22	19	21	17	13	16	20	13	20		737	7	11	YES		0.000116029	0.000116597	0.000154045	0.000209406	8.47656e-05	0.00028236	0.000141441		0.00012195	0.000261724	0.000175851	0.000196944	0.000140587	0.00014902	0.000125005	0.000194404	0.000216688	0.000112472	0.000172171
Vesicle-associated membrane protein-associated protein A OS=Homo sapiens GN=VAPA PE=1 SV=3	VAPA_HUMAN	28 kDa	249		23	20	35	25	21	29	24		29	20	21	2	27	22	9	10	9	12	15		735	7	11	YES		0.000443833	0.000412069	0.000662768	0.000510392	0.000503283	0.00064309	0.000533196		0.000526261	0.000422842	0.000474586	5.86128e-05	0.000511048	0.000545244	0.00024468	0.000343525	0.000275689	0.000293532	0.000365086
Fatty acid-binding protein, adipocyte OS=Homo sapiens GN=FABP4 PE=1 SV=3	FABP4_HUMAN	15 kDa	132		32	31	25	25	16	22	12		28	32	19	18	20	10	16	9	18	14	8		730	7	11	YES		0.00116484	0.00120483	0.000893015	0.000962786	0.000723333	0.000920284	0.000502901		0.000958487	0.00127621	0.000809981	0.000995085	0.00071409	0.000467513	0.000820542	0.000583212	0.0010401	0.000645992	0.000367298
Collagen alpha-3(VI) chain OS=Homo sapiens GN=COL6A3 PE=1 SV=5	CO6A3_HUMAN	344 kDa	3177		46	33	105	12	8	10	2		32	7	9	11	11	12	7	9	9	9	19		729	7	11	YES		6.95716e-05	5.32888e-05	0.000155835	1.92012e-05	1.50268e-05	1.73802e-05	3.48248e-06		4.5513e-05	1.15992e-05	1.59412e-05	2.5266e-05	1.63182e-05	2.33094e-05	1.49154e-05	2.42317e-05	2.16074e-05	1.72543e-05	3.62443e-05
Serpin B6 OS=Homo sapiens GN=SERPINB6 PE=1 SV=3	SPB6_HUMAN	43 kDa	376		22	25	21	24	22	27	20		38	20	15	16	19	19	14	15	12	17	10		727	7	11	YES		0.000281142	0.000341108	0.000263344	0.000324479	0.000349162	0.000396505	0.000294251		0.000456665	0.00028002	0.000224491	0.000310523	0.000238157	0.000311841	0.000252055	0.000341241	0.000243428	0.000275381	0.000161182
X-ray repair cross-complementing protein 6 OS=Homo sapiens GN=XRCC6 PE=1 SV=2	XRCC6_HUMAN	70 kDa	609		25	23	25	16	10	41	14		23	14	23	16	24	15	14	18	33	17	16		727	7	11	YES		0.000197249	0.000193754	0.00019356	0.000133557	9.79885e-05	0.00037174	0.00012717		0.000170653	0.00012102	0.000212523	0.000191719	0.000185734	0.000151999	0.00015562	0.000252821	0.000413308	0.000170022	0.000159223
Protein phosphatase 1 regulatory subunit 3A OS=Homo sapiens GN=PPP1R3A PE=1 SV=3	PPR3A_HUMAN	126 kDa	1122		22	23	16	20	36	41	9		29	9	14	15	25	19	13	20	11	21	25		725	7	11	YES		9.42153e-05	0.000105166	6.72388e-05	9.06151e-05	0.000191471	0.000201774	4.43736e-05		0.00011679	4.22277e-05	7.02151e-05	9.75574e-05	0.000105013	0.000104503	7.84342e-05	0.000152474	7.47785e-05	0.000113999	0.000135036
Muscle-related coiled-coil protein OS=Homo sapiens GN=MURC PE=1 SV=2	MURC_HUMAN	42 kDa	364		32	27	37	12	23	28	21		26	20	13	13	19	18	10	8	28	15	9		723	7	11	YES		0.000422416	0.000380541	0.000479284	0.000167588	0.000377067	0.000424747	0.000319149		0.000322756	0.000289252	0.000200973	0.000260618	0.000246008	0.000305168	0.000185975	0.000187995	0.000586724	0.000250994	0.000149846
28S ribosomal protein S36, mitochondrial OS=Homo sapiens GN=MRPS36 PE=1 SV=2	RT36_HUMAN	11 kDa	103		30	16	27	28	19	19	20		26	23	13	11	33	18	8	18	12	22	19		722	7	11	YES		0.00139951	0.000796934	0.001236	0.00138192	0.0011008	0.00101857	0.00107416		0.00114061	0.00117554	0.000710234	0.000779323	0.00150999	0.00107846	0.000525784	0.00149484	0.00088863	0.00130094	0.00111794
Plasminogen activator inhibitor 1 RNA-binding protein OS=Homo sapiens GN=SERBP1 PE=1 SV=2	PAIRB_HUMAN	45 kDa	408		26	18	24	11	21	37	19		21	18	18	18	24	19	17	9	18	20	20		720	7	11	YES		0.0003062	0.000226335	0.00027736	0.000137055	0.000307151	0.000500743	0.000257614		0.000232574	0.000232252	0.00024826	0.000321939	0.000277235	0.000287383	0.000282061	0.000188686	0.000336503	0.000298568	0.00029708
26S protease regulatory subunit 4 OS=Homo sapiens GN=PSMC1 PE=1 SV=1	PRS4_HUMAN	49 kDa	440		29	19	20	11	15	29	25		24	14	19	21	21	26	20	15	17	20	18		719	7	11	YES		0.000316692	0.000221534	0.000214324	0.000127088	0.000203438	0.000363931	0.000314313		0.000246468	0.000167503	0.000242994	0.00034828	0.000224938	0.00036466	0.000307703	0.000291606	0.000294695	0.000276854	0.000247926
14-3-3 protein beta/alpha OS=Homo sapiens GN=YWHAB PE=1 SV=3	1433B_HUMAN	28 kDa	246		22	26	27	28	22	20	14		23	25	26	2	24	12	18	11	13	16	17		716	7	11	YES		0.000429714	0.000542223	0.000517513	0.000578611	0.000533679	0.000448919	0.000314824		0.000422469	0.000534998	0.000594749	5.93276e-05	0.000459804	0.000301033	0.000495327	0.000382486	0.000403074	0.000396148	0.00041881
26S protease regulatory subunit 6A OS=Homo sapiens GN=PSMC3 PE=1 SV=3	PRS6A_HUMAN	49 kDa	439		20	18	22	25	26	34	21		15	21	27	30	19	16	26	10	15	15	12		716	7	11	YES		0.000218906	0.000210352	0.000236293	0.000289494	0.000353428	0.000427649	0.000264625		0.000154394	0.000251827	0.000346094	0.000498676	0.000203979	0.000224917	0.000400926	0.000194847	0.000260618	0.000208113	0.000165661
ATP synthase subunit delta, mitochondrial OS=Homo sapiens GN=ATP5D PE=1 SV=2	ATPD_HUMAN	17 kDa	168		24	25	24	31	14	17	20		46	26	12	13	24	14	18	12	16	14	20		714	7	11	YES		0.000686426	0.000763432	0.000673588	0.000938028	0.000497292	0.000558744	0.000658561		0.00123723	0.000814726	0.000401945	0.000564671	0.000673285	0.000514264	0.000725301	0.000610985	0.00072642	0.000507565	0.000721479
NADH dehydrogenase [ubiquinone] 1 alpha subcomplex subunit 8 OS=Homo sapiens GN=NDUFA8 PE=1 SV=3	NDUA8_HUMAN	20 kDa	172		19	22	22	29	22	20	26		31	24	18	13	20	15	9	15	17	14	22		713	7	11	YES		0.000530783	0.000656196	0.000603097	0.000857103	0.000763285	0.000642059	0.000836219		0.000814396	0.000734565	0.000588897	0.00055154	0.000548023	0.000538183	0.000354217	0.000745969	0.000753872	0.000495761	0.000775171
X-ray repair cross-complementing protein 5 OS=Homo sapiens GN=XRCC5 PE=1 SV=3	XRCC5_HUMAN	83 kDa	732		26	22	46	14	9	44	11		26	29	16	14	15	19	10	10	20	15	13		712	7	11	YES		0.000170669	0.000154188	0.000296305	9.72256e-05	7.33709e-05	0.000331906	8.31298e-05		0.000160496	0.000208562	0.000123	0.000139566	9.65778e-05	0.000160181	9.24792e-05	0.000116855	0.000208399	0.000124811	0.000107631
Bcl-2-like protein 13 OS=Homo sapiens GN=BCL2L13 PE=1 SV=1	B2L13_HUMAN	53 kDa	485		22	13	21	28	16	25	24		19	22	18	11	21	17	19	18	16	18	26		710	7	11	YES		0.000217958	0.000137512	0.00020416	0.000293481	0.000196866	0.000284624	0.000273744		0.000177017	0.000238797	0.000208846	0.000165506	0.000204068	0.000216309	0.000265196	0.00031746	0.000251626	0.00022605	0.000324889
Heterogeneous nuclear ribonucleoprotein Q OS=Homo sapiens GN=SYNCRIP PE=1 SV=2	HNRPQ_HUMAN	70 kDa	623		21	21	25	15	19	29	21		19	19	18	14	23	15	21	14	21	10	21		709	7	11	YES		0.000161966	0.00017293	0.00018921	0.000122396	0.000181994	0.00025703	0.000186469		0.000137806	0.000160551	0.000162585	0.000163984	0.000173995	0.000148584	0.000228185	0.00019222	0.000257104	9.77653e-05	0.000204284
Prostaglandin reductase 2 OS=Homo sapiens GN=PTGR2 PE=1 SV=1	PTGR2_HUMAN	38 kDa	351		17	26	21	25	18	23	19		36	18	27	11	19	12	20	11	16	25	20		709	7	11	YES		0.00023272	0.000380019	0.000282101	0.000362073	0.000306026	0.000361821	0.000299448		0.000463444	0.000269968	0.000432864	0.00022869	0.000255119	0.00021098	0.000385725	0.000268067	0.000347688	0.000433816	0.000345323
Elongation factor 1-delta OS=Homo sapiens GN=EEF1D PE=1 SV=5	EF1D_HUMAN	31 kDa	281		25	23	21	21	19	25	23		28	23	14	2	24	19	15	13	14	19	20		705	7	11	YES		0.000427489	0.000419915	0.000352375	0.000379906	0.000403496	0.000491255	0.00045279		0.00045025	0.000430893	0.000280361	5.1938e-05	0.000402533	0.000417268	0.00036136	0.000395727	0.000380013	0.000411832	0.000431347
Exportin-1 OS=Homo sapiens GN=XPO1 PE=1 SV=1	XPO1_HUMAN	123 kDa	1071		20	14	25	20	15	28	15		26	16	19	9	23	22	14	14	17	16	23		703	7	11	YES		8.97288e-05	6.70622e-05	0.000110063	9.49301e-05	8.35784e-05	0.000144358	7.74778e-05		0.000109695	7.86463e-05	9.98296e-05	6.13218e-05	0.000101213	0.000126765	8.84899e-05	0.000111814	0.00012107	9.0992e-05	0.000130149
Protein 4.1 OS=Homo sapiens GN=EPB41 PE=1 SV=4	41_HUMAN	97 kDa	864		22	10	22	21	2	13	26		10	23	66	13	11	23	14	8	1	31	31		703	7	11	YES		0.000122349	5.9378e-05	0.000120061	0.000123557	1.38137e-05	8.30812e-05	0.00016647		5.22984e-05	0.00014014	0.000429858	0.000109797	6.00034e-05	0.000164279	0.000109691	7.92017e-05	8.82802e-06	0.000218535	0.000217446
60S acidic ribosomal protein P2 OS=Homo sapiens GN=RPLP2 PE=1 SV=1	RLA2_HUMAN	12 kDa	115		20	15	20	22	32	21	18		17	15	14	20	25	19	22	18	30	12	14		702	7	11	YES		0.000835649	0.000669164	0.000820021	0.000972497	0.00166052	0.00100831	0.000865865		0.000667964	0.000686659	0.000685055	0.00126909	0.00102456	0.00101958	0.00129503	0.00133885	0.00198976	0.00063556	0.000737791
Cytochrome b-c1 complex subunit 8 OS=Homo sapiens GN=UQCRQ PE=1 SV=4	QCR8_HUMAN	10 kDa	82		26	22	24	25	15	17	28		27	22	16	9	30	18	9	10	5	24	17		700	7	11	YES		0.00152353	0.00137641	0.00138003	0.00154985	0.00109162	0.00114474	0.00188895		0.00148783	0.0014124	0.001098	0.000800922	0.00172427	0.00135465	0.000742991	0.00104314	0.000465086	0.00178267	0.00125643
3-hydroxyisobutyryl-CoA hydrolase, mitochondrial OS=Homo sapiens GN=HIBCH PE=1 SV=2	HIBCH_HUMAN	43 kDa	386		20	20	23	19	15	27	26		34	16	34	5	24	12	10	17	15	29	14		695	7	11	YES		0.000248963	0.000265817	0.000280953	0.000250225	0.000231898	0.000386233	0.000372616		0.00039801	0.000218213	0.000495663	9.45245e-05	0.000293036	0.00019185	0.000175375	0.000376721	0.000296402	0.000457597	0.000219808
Basic leucine zipper and W2 domain-containing protein 2 OS=Homo sapiens GN=BZW2 PE=1 SV=1	BZW2_HUMAN	48 kDa	419		25	23	26	17	24	23	31		28	18	19	22	22	18	15	5	13	15	19		695	7	11	YES		0.000286693	0.000281613	0.000292585	0.000206252	0.000341814	0.000303101	0.000409282		0.000301958	0.000226155	0.000255173	0.000383151	0.00024746	0.00026511	0.000242344	0.000102074	0.00023665	0.000218047	0.000274816
Nucleophosmin OS=Homo sapiens GN=NPM1 PE=1 SV=2	NPM_HUMAN	33 kDa	294		30	23	41	14	18	33	19		27	20	20	8	23	13	9	10	12	15	15		694	7	11	YES		0.000490304	0.000401347	0.000657551	0.000242072	0.000365357	0.000619783	0.000357505		0.000414972	0.000358121	0.000382805	0.000198566	0.000368704	0.000272875	0.000207229	0.000290945	0.000311323	0.000310754	0.000309205
Ras-related protein Rab-10 OS=Homo sapiens GN=RAB10 PE=1 SV=1	RAB10_HUMAN	23 kDa	200		14	19	22	23	22	15	22		25	23	15	14	28	15	12	11	14	18	28		692	7	11	YES		0.000336349	0.000487375	0.000518663	0.000584603	0.000656425	0.000414128	0.00060851		0.000564823	0.000605404	0.000422043	0.00051081	0.000659819	0.000462838	0.000406168	0.000470458	0.000533918	0.00054817	0.00084846
Cullin-associated NEDD8-dissociated protein 1 OS=Homo sapiens GN=CAND1 PE=1 SV=2	CAND1_HUMAN	136 kDa	1230		18	19	26	26	12	19	12		17	19	28	18	16	22	17	12	19	16	21		686	7	11	YES		7.03168e-05	7.92479e-05	9.96692e-05	0.000107456	5.82195e-05	8.52946e-05	5.39699e-05		6.2452e-05	8.13198e-05	0.0001281	0.00010679	6.13073e-05	0.000110379	9.35618e-05	8.34515e-05	0.000117822	7.92296e-05	0.000103471
Cytosol aminopeptidase OS=Homo sapiens GN=LAP3 PE=1 SV=3	AMPL_HUMAN	56 kDa	519		22	27	22	14	10	44	20		37	14	9	18	13	19	15	7	13	14	19		685	7	11	YES		0.000203679	0.000266892	0.00019987	0.000137127	0.000114981	0.000468121	0.000213176		0.000322134	0.000142007	9.75821e-05	0.000253085	0.000118052	0.00022592	0.00019565	0.000115369	0.000191053	0.000164298	0.000221865
Unconventional myosin-Ic OS=Homo sapiens GN=MYO1C PE=1 SV=4	MYO1C_HUMAN	122 kDa	1063		21	16	34	34	6	28	19		26	16	19	12	14	19	12	12	13	16	19		685	7	11	YES		9.49243e-05	7.72193e-05	0.000150813	0.000162596	3.3683e-05	0.000145445	9.88771e-05		0.00011052	7.92382e-05	0.000100581	8.23777e-05	6.20714e-05	0.000110303	7.64193e-05	9.6562e-05	9.32797e-05	9.16768e-05	0.000108324
Extended synaptotagmin-1 OS=Homo sapiens GN=ESYT1 PE=1 SV=1	ESYT1_HUMAN	123 kDa	1104		18	12	27	20	20	23	16		16	18	12	15	24	24	24	19	10	14	19		680	7	11	YES		7.83421e-05	5.57637e-05	0.000115315	9.20925e-05	0.000108107	0.000115036	8.01726e-05		6.54867e-05	8.58324e-05	6.11656e-05	9.9148e-05	0.000102456	0.000134156	0.000147162	0.000147212	6.90888e-05	7.72381e-05	0.000104301
Calcium-binding protein 39 OS=Homo sapiens GN=CAB39 PE=1 SV=1	CAB39_HUMAN	40 kDa	341		13	25	23	17	21	19	19		29	14	27	5	34	15	15	11	11	19	14		677	7	11	YES		0.000183181	0.000376119	0.000318029	0.00025343	0.0003675	0.000307661	0.00030823		0.000384278	0.000216133	0.000445558	0.000106998	0.000469917	0.000271459	0.000297777	0.000275928	0.000246045	0.000339369	0.000248815
Sarcolemmal membrane-associated protein OS=Homo sapiens GN=SLMAP PE=1 SV=1	SLMAP_HUMAN	95 kDa	828		26	23	26	9	18	39	26		17	15	20	5	18	24	18	13	16	16	14		677	7	11	YES		0.000150881	0.000142507	0.000148059	5.52555e-05	0.000129728	0.00026008	0.000173707		9.27728e-05	9.53693e-05	0.000135924	4.40658e-05	0.000102456	0.000178875	0.000147162	0.000134299	0.00014739	0.000117696	0.000102471
26S protease regulatory subunit 6B OS=Homo sapiens GN=PSMC4 PE=1 SV=2	PRS6B_HUMAN	47 kDa	418		22	26	25	12	22	30	20		24	15	16	14	27	18	11	6	18	16	16		674	7	11	YES		0.000252894	0.000319107	0.000282005	0.000145938	0.000314079	0.000396295	0.000264685		0.00025944	0.000188913	0.000215397	0.000244407	0.000304428	0.000265744	0.000178144	0.000122782	0.000328453	0.00023314	0.000231978
60S ribosomal protein L13 OS=Homo sapiens GN=RPL13 PE=1 SV=4	RL13_HUMAN	24 kDa	211		26	17	25	21	25	36	18		24	3	11	12	27	25	12	12	10	17	21		674	7	11	YES		0.000592083	0.000413339	0.000558663	0.000505942	0.00070705	0.000942092	0.000471917		0.000513962	7.48491e-05	0.000293363	0.000415012	0.000603085	0.000731181	0.000384994	0.000486471	0.000361488	0.000490726	0.00060317
Annexin A11 OS=Homo sapiens GN=ANXA11 PE=1 SV=1	ANX11_HUMAN	54 kDa	505		17	23	16	15	22	29	17		29	13	14	13	22	18	17	8	25	19	19		674	7	11	YES		0.000161752	0.000233655	0.00014939	0.000150995	0.00025997	0.000317088	0.000186223		0.000259483	0.000135519	0.000156003	0.000187851	0.000205319	0.000219963	0.000227883	0.000135505	0.000377594	0.000229158	0.000228016
Poly [ADP-ribose] polymerase 1 OS=Homo sapiens GN=PARP1 PE=1 SV=4	PARP1_HUMAN	113 kDa	1014		21	11	27	16	12	28	19		27	30	15	18	21	16	22	11	14	16	18		674	7	11	YES		9.95114e-05	5.56537e-05	0.000125551	8.02132e-05	7.06213e-05	0.000152473	0.000103655		0.000120317	0.000155751	8.32431e-05	0.000129538	9.76064e-05	9.73755e-05	0.000146872	9.27925e-05	0.000105309	9.6107e-05	0.000107582
Serine/threonine-protein phosphatase 2B catalytic subunit beta isoform OS=Homo sapiens GN=PPP3CB PE=1 SV=2	PP2BB_HUMAN	59 kDa	524		19	19	19	11	24	23	14		16	19	18	24	21	18	20	16	18	17	20		673	7	11	YES		0.000174226	0.000186021	0.000170968	0.000106715	0.000273321	0.000242365	0.000147799		0.000137972	0.000190884	0.000193302	0.000334227	0.00018888	0.000211987	0.000258377	0.000261184	0.00026201	0.000197602	0.000231314
ATP-dependent RNA helicase A OS=Homo sapiens GN=DHX9 PE=1 SV=4	DHX9_HUMAN	141 kDa	1270		20	11	31	20	19	28	12		20	26	16	15	19	23	15	10	17	10	16		673	7	11	YES		7.5669e-05	4.44353e-05	0.000115093	8.00553e-05	8.92776e-05	0.000121738	5.227e-05		7.11588e-05	0.000107775	7.08943e-05	8.61885e-05	7.05094e-05	0.000111761	7.99544e-05	6.73526e-05	0.000102099	4.79589e-05	7.63518e-05
Ras-related protein Rab-2A OS=Homo sapiens GN=RAB2A PE=1 SV=1	RAB2A_HUMAN	24 kDa	212		22	15	24	12	26	23	18		23	16	12	28	18	22	18	14	18	20	19		673	7	11	YES		0.00049863	0.00036299	0.000533787	0.000287746	0.000731863	0.000599053	0.000469691		0.000490224	0.000397312	0.000318523	0.000963793	0.00040016	0.000640404	0.000574767	0.000564872	0.00064761	0.000574602	0.000543151
Ubiquitin-conjugating enzyme E2 variant 1 OS=Homo sapiens GN=UBE2V1 PE=1 SV=2	UB2V1_HUMAN	16 kDa	147		16	29	26	16	32	13	16		26	22	14	19	24	14	21	14	15	13	12		672	7	11	YES		0.000522991	0.00101209	0.000833967	0.000553307	0.00129905	0.000488314	0.000602113		0.000799205	0.000787867	0.000535927	0.000943187	0.000769469	0.000587731	0.000967068	0.000814646	0.000778307	0.00053864	0.000494729
Annexin A1 OS=Homo sapiens GN=ANXA1 PE=1 SV=2	ANXA1_HUMAN	39 kDa	346		15	25	39	20	7	26	20		27	25	24	1	19	9	12	5	7	13	11		671	7	11	YES		0.000208308	0.000370684	0.000531473	0.000293844	0.00012073	0.000414926	0.000319764		0.000352606	0.000380375	0.000390329	2.10904e-05	0.000258806	0.000160522	0.000234779	0.00012361	0.000154312	0.000228844	0.000192672
Dystrobrevin alpha OS=Homo sapiens GN=DTNA PE=1 SV=2	DTNA_HUMAN	84 kDa	743		28	20	29	8	14	17	18		21	15	11	15	24	19	15	12	28	20	17		671	7	11	YES		0.000181076	0.000138096	0.000184036	5.4735e-05	0.000112443	0.000126338	0.000134017		0.000127712	0.00010628	8.33104e-05	0.000147321	0.000152237	0.000157809	0.000136665	0.00013815	0.000287439	0.000163951	0.000138664
Fibrinogen alpha chain OS=Homo sapiens GN=FGA PE=1 SV=2	FIBA_HUMAN	95 kDa	866		23	5	10	30	3	15	16		11	10	39	4	5	4	22	5	4	32	25		671	7	11	YES		0.000127615	2.96204e-05	5.44471e-05	0.000176103	2.06726e-05	9.56415e-05	0.000102206		5.73954e-05	6.07897e-05	0.000253421	3.37057e-05	2.72113e-05	2.85043e-05	0.000171973	4.93867e-05	3.52305e-05	0.000225063	0.000174955
Myosin-binding protein H OS=Homo sapiens GN=MYBPH PE=1 SV=4	MYBPH_HUMAN	52 kDa	477		8	41	12	23	32	49	14		15	11	16	18	12	10	2	8	5	23	20		671	7	11	YES		8.05867e-05	0.000440966	0.000118619	0.000245117	0.000400335	0.000567219	0.000162362		0.000142094	0.000121401	0.000188754	0.00027537	0.000118566	0.000129375	2.83835e-05	0.00014346	7.99519e-05	0.000293685	0.000254106
NADH dehydrogenase [ubiquinone] 1 alpha subcomplex subunit 6 OS=Homo sapiens GN=NDUFA6 PE=1 SV=3	NDUA6_HUMAN	18 kDa	154		23	23	26	30	18	15	15		29	21	18	11	20	10	8	10	19	13	19		667	7	11	YES		0.000717627	0.000766208	0.000796059	0.000990294	0.0006975	0.000537828	0.000538823		0.000850902	0.000717871	0.000657729	0.000521235	0.000612077	0.000400725	0.000351661	0.00055544	0.000941044	0.000514157	0.000747715
Proteasome subunit alpha type-7 OS=Homo sapiens GN=PSMA7 PE=1 SV=1	PSA7_HUMAN	28 kDa	248		18	16	19	26	23	24	17		20	21	20	9	21	23	12	18	19	15	17		666	7	11	YES		0.000348749	0.000330985	0.000361239	0.000532948	0.000553438	0.000534359	0.000379204		0.000364402	0.000445775	0.000453809	0.000264821	0.000399084	0.000572326	0.000327555	0.000620839	0.000584358	0.000368394	0.000415432
ATP synthase subunit e, mitochondrial OS=Homo sapiens GN=ATP5I PE=1 SV=2	ATP5I_HUMAN	8 kDa	69		16	9	13	15	7	32	35		23	14	10	6	23	30	1	21	22	26	27		664	7	11	YES		0.0011142	0.000669164	0.000888356	0.00110511	0.000605399	0.00256079	0.00280604		0.00150619	0.00106814	0.000815542	0.000634547	0.001571	0.00268312	9.81083e-05	0.00260333	0.00243193	0.00229508	0.00237147
Cytosolic 5'-nucleotidase 1A OS=Homo sapiens GN=NT5C1A PE=2 SV=1	5NT1A_HUMAN	41 kDa	368		20	17	13	10	30	23	18		23	17	14	12	33	19	25	13	15	13	17		661	7	11	YES		0.00026114	0.000236996	0.000166567	0.000138139	0.000486481	0.000345107	0.000270583		0.000282411	0.000243192	0.00021408	0.000237955	0.000422633	0.00031862	0.000459883	0.000302172	0.0003109	0.000215163	0.000279965
Valine--tRNA ligase OS=Homo sapiens GN=VARS PE=1 SV=4	SYVC_HUMAN	140 kDa	1264		17	20	29	19	15	33	12		23	19	9	17	30	18	20	14	12	15	17		661	7	11	YES		6.46239e-05	8.1175e-05	0.000108179	7.64135e-05	7.08169e-05	0.000144158	5.25182e-05		8.22211e-05	7.91324e-05	4.00674e-05	9.8144e-05	0.000111859	8.78806e-05	0.000107112	9.47413e-05	7.24121e-05	7.22798e-05	8.15089e-05
Isochorismatase domain-containing protein 2, mitochondrial OS=Homo sapiens GN=ISOC2 PE=1 SV=1	ISOC2_HUMAN	22 kDa	205		18	19	23	29	22	11	17		25	21	19	17	22	13	14	14	15	13	20		659	7	11	YES		0.000421901	0.000475488	0.000529013	0.00071913	0.000640415	0.000296287	0.000458744		0.000551047	0.000539278	0.000521549	0.000605141	0.000505785	0.000391343	0.000462306	0.000584161	0.000558103	0.000386245	0.000591261
F-actin-capping protein subunit alpha-2 OS=Homo sapiens GN=CAPZA2 PE=1 SV=3	CAZA2_HUMAN	33 kDa	286		19	17	17	22	22	21	19		18	22	24	4	20	18	15	15	19	12	18		659	7	11	YES		0.000319212	0.000304946	0.000280269	0.000391039	0.000459039	0.00040544	0.000367505		0.000284386	0.000404953	0.000472216	0.00010206	0.00032958	0.000388395	0.000355042	0.000448625	0.000506716	0.000255557	0.000381425
Ig alpha-1 chain C region OS=Homo sapiens GN=IGHA1 PE=1 SV=2	IGHA1_HUMAN	38 kDa	353		11	15	18	29	15	15	21		17	18	30	25	22	16	17	8	7	24	25		658	7	11	YES		0.00014973	0.000218	0.000240431	0.000417625	0.000253577	0.000234633	0.000329094		0.000217609	0.000268439	0.000478235	0.000516805	0.000293728	0.000279713	0.000326009	0.000193853	0.000151252	0.000414104	0.000429209
L-xylulose reductase OS=Homo sapiens GN=DCXR PE=1 SV=2	DCXR_HUMAN	26 kDa	244		21	16	27	28	20	17	20		16	27	23	15	17	11	15	12	19	17	19		657	7	11	YES		0.000413543	0.000336411	0.000521755	0.000583353	0.000489139	0.000384709	0.000453435		0.000296301	0.000582534	0.000530436	0.000448604	0.000328364	0.000278209	0.000416156	0.000420678	0.000593937	0.000424358	0.000471918
Fermitin family homolog 2 OS=Homo sapiens GN=FERMT2 PE=1 SV=1	FERM2_HUMAN	78 kDa	680		28	23	21	19	7	23	8		26	19	16	16	20	14	9	15	18	17	18		656	7	11	YES		0.000197852	0.000173524	0.000145614	0.000142039	6.14302e-05	0.000186764	6.50813e-05		0.000172769	0.000147093	0.000132406	0.000171701	0.000138618	0.000127054	8.9596e-05	0.000188686	0.000201902	0.000152269	0.000160423
Trimeric intracellular cation channel type A OS=Homo sapiens GN=TMEM38A PE=1 SV=1	TM38A_HUMAN	33 kDa	299		20	16	25	18	24	24	18		12	23	23	5	20	22	11	13	12	20	15		655	7	11	YES		0.000321403	0.000274529	0.000394241	0.000306031	0.000478997	0.000443214	0.000333025		0.000181348	0.000404953	0.000432864	0.000122028	0.000315251	0.000454066	0.000249044	0.000371904	0.000306117	0.00040741	0.000304035
Glutathione S-transferase Mu 3 OS=Homo sapiens GN=GSTM3 PE=1 SV=3	GSTM3_HUMAN	27 kDa	225		23	17	31	24	17	15	18		17	19	13	17	17	19	15	10	17	19	14		652	7	11	YES		0.000491176	0.00038762	0.000649639	0.000542241	0.000450878	0.000368114	0.000442553		0.000341404	0.000444548	0.000325129	0.000551351	0.000356093	0.000521121	0.000451298	0.000380168	0.000576293	0.000514332	0.000377093
Proteasome subunit beta type-3 OS=Homo sapiens GN=PSMB3 PE=1 SV=2	PSB3_HUMAN	23 kDa	205		23	14	23	16	26	21	22		20	22	14	21	21	21	14	9	17	15	22		651	7	11	YES		0.000539095	0.000350359	0.000529013	0.000396762	0.000756854	0.000565638	0.000593669		0.000440837	0.000564958	0.000384299	0.000747528	0.000482795	0.000632169	0.000462306	0.000375532	0.000632517	0.000445667	0.000650387
Heat shock protein beta-2 OS=Homo sapiens GN=HSPB2 PE=1 SV=2	HSPB2_HUMAN	20 kDa	182		20	17	25	14	21	24	15		26	19	18	13	18	18	19	14	18	14	12		649	7	11	YES		0.00052802	0.0004792	0.000647681	0.000391039	0.000688558	0.000728137	0.000455927		0.000645512	0.000549579	0.00055654	0.000521235	0.00046612	0.000610336	0.000706703	0.000657983	0.000754359	0.000468521	0.000399588
Caldesmon OS=Homo sapiens GN=CALD1 PE=1 SV=3	CALD1_HUMAN	93 kDa	793		21	34	29	17	6	35	11		37	18	11	7	8	14	8	6	3	12	21		648	7	11	YES		0.000127244	0.000219961	0.000172432	0.000108978	4.51513e-05	0.000243707	7.67352e-05		0.000210829	0.000119494	7.80575e-05	6.44149e-05	4.7546e-05	0.000108949	6.82923e-05	6.47197e-05	2.88553e-05	9.21682e-05	0.00016049
Alpha-1-antichymotrypsin OS=Homo sapiens GN=SERPINA3 PE=1 SV=2	AACT_HUMAN	48 kDa	423		18	17	26	27	8	22	16		17	22	26	21	18	15	18	7	8	23	21		647	7	11	YES		0.000204467	0.000206181	0.000289818	0.000324479	0.000112861	0.000287181	0.000209245		0.000181598	0.000273798	0.000345882	0.000362277	0.000200553	0.000218836	0.000288063	0.000141552	0.000144254	0.000331177	0.000300872
Cullin-4A OS=Homo sapiens GN=CUL4A PE=1 SV=3	CUL4A_HUMAN	88 kDa	759		19	23	30	18	11	26	16		22	20	21	11	15	20	15	10	12	17	21		647	7	11	YES		0.000120283	0.000155462	0.000186368	0.000120558	8.64855e-05	0.000189149	0.000116615		0.000130973	0.000138719	0.000155694	0.000105758	9.31422e-05	0.000162613	0.000133784	0.000112698	0.000120591	0.000136421	0.00016768
Dynamin-2 OS=Homo sapiens GN=DNM2 PE=1 SV=2	DYN2_HUMAN	98 kDa	870		19	17	22	20	13	18	19		23	22	17	14	23	24	12	12	12	13	21		644	7	11	YES		0.000104936	0.000100246	0.000119233	0.000116862	8.91695e-05	0.000114242	0.000120812		0.000119457	0.000133122	0.000109958	0.000117428	0.000124596	0.000170239	9.33721e-05	0.000117983	0.000105206	9.10116e-05	0.000146286
Enoyl-CoA delta isomerase 1, mitochondrial OS=Homo sapiens GN=ECI1 PE=1 SV=1	ECI1_HUMAN	33 kDa	302		19	21	24	29	19	12	15		21	30	24	3	15	10	19	9	14	19	16		644	7	11	YES		0.0003023	0.00035674	0.000374711	0.000488151	0.000375439	0.000219406	0.000274764		0.000314206	0.000522952	0.000447198	7.24897e-05	0.000234089	0.000204343	0.000425894	0.000254914	0.000353588	0.000383195	0.000321082
Glutathione S-transferase kappa 1 OS=Homo sapiens GN=GSTK1 PE=1 SV=3	GSTK1_HUMAN	25 kDa	226		19	17	28	29	12	24	18		28	24	10	13	19	12	13	17	10	12	21		644	7	11	YES		0.000403958	0.000385905	0.000584174	0.000652309	0.000316858	0.000586376	0.000440595		0.000559824	0.00055905	0.000248993	0.000419756	0.000396225	0.000327673	0.000389395	0.000643426	0.000337496	0.000323404	0.000563137
Isocitrate dehydrogenase [NADP] cytoplasmic OS=Homo sapiens GN=IDH1 PE=1 SV=2	IDHC_HUMAN	47 kDa	414		21	18	19	26	17	14	18		23	19	19	15	19	16	22	8	12	19	15		644	7	11	YES		0.000243731	0.000223055	0.000216394	0.000319254	0.000245042	0.000186724	0.000240518		0.000251032	0.000241602	0.000258255	0.000264395	0.000216297	0.000238499	0.000359731	0.00016529	0.000221084	0.000279528	0.000219581
Aminopeptidase B OS=Homo sapiens GN=RNPEP PE=1 SV=2	AMPB_HUMAN	73 kDa	650		20	22	15	16	14	23	16		23	15	16	15	20	18	23	16	24	15	18		643	7	11	YES		0.000147846	0.00017364	0.00010881	0.000125133	0.000128531	0.000195383	0.00013617		0.000159888	0.000121486	0.000138517	0.000168399	0.000145015	0.000170894	0.000239535	0.000210555	0.000281627	0.000140556	0.000167827
Ubiquitin-conjugating enzyme E2 L3 OS=Homo sapiens GN=UBE2L3 PE=1 SV=1	UB2L3_HUMAN	18 kDa	154		19	22	16	22	19	18	22		20	14	14	10	20	13	11	18	23	16	14		642	7	11	YES		0.000592822	0.000732894	0.000489883	0.000726216	0.00073625	0.000645394	0.000790273		0.000586829	0.00047858	0.000511567	0.00047385	0.000612077	0.000520943	0.000483534	0.000999793	0.00113916	0.000632808	0.000550948
40S ribosomal protein S16 OS=Homo sapiens GN=RPS16 PE=1 SV=2	RS16_HUMAN	16 kDa	146		22	23	27	19	20	18	17		27	24	8	17	22	14	21	5	14	8	13		641	7	11	YES		0.000724038	0.000808192	0.000871974	0.000661552	0.000817466	0.000680758	0.000644127		0.000835628	0.000865378	0.000308342	0.000849685	0.000710177	0.000591756	0.000973692	0.000292938	0.000731395	0.000333741	0.000539627
Coenzyme Q-binding protein COQ10 homolog A, mitochondrial OS=Homo sapiens GN=COQ10A PE=2 SV=2	CQ10A_HUMAN	28 kDa	247		18	11	22	26	12	28	22		25	21	8	21	16	17	18	16	14	16	23		639	7	11	YES		0.00035016	0.000228473	0.00041997	0.000535106	0.000289919	0.000625942	0.000492721		0.000457346	0.000447579	0.000182259	0.000620418	0.000305295	0.000424736	0.000493322	0.000554091	0.000432323	0.000394544	0.000564331
40S ribosomal protein S7 OS=Homo sapiens GN=RPS7 PE=1 SV=1	RS7_HUMAN	22 kDa	194		26	21	21	18	17	33	23		23	17	10	15	16	16	14	12	15	13	16		637	7	11	YES		0.000643966	0.000555337	0.000510399	0.000471666	0.000522925	0.000939259	0.000655845		0.000535708	0.000461312	0.000290064	0.000564224	0.000388701	0.000508963	0.000488519	0.0005291	0.000589748	0.000408145	0.000499829
Aspartate--tRNA ligase, cytoplasmic OS=Homo sapiens GN=DARS PE=1 SV=2	SYDC_HUMAN	57 kDa	501		18	23	20	14	11	35	15		25	17	12	12	25	18	14	5	19	15	17		637	7	11	YES		0.000172634	0.000235521	0.000188228	0.000142054	0.000131023	0.000385748	0.000165626		0.000225478	0.000178632	0.000134784	0.000174785	0.000235179	0.000221719	0.000189167	8.53671e-05	0.000289263	0.000182359	0.000205643
Annexin A7 OS=Homo sapiens GN=ANXA7 PE=1 SV=3	ANXA7_HUMAN	53 kDa	488		20	24	21	19	16	23	22		20	16	23	13	21	21	14	5	15	18	14		634	7	11	YES		0.000196925	0.000252308	0.000202905	0.000197923	0.000195656	0.000260244	0.000249389		0.000185188	0.000172603	0.000265218	0.000194395	0.000202813	0.000265563	0.000194206	8.76412e-05	0.000234449	0.00022466	0.000173865
Heterogeneous nuclear ribonucleoprotein U OS=Homo sapiens GN=HNRNPU PE=1 SV=6	HNRPU_HUMAN	91 kDa	825		15	19	35	14	15	29	16		29	25	11	11	10	14	11	17	22	16	9		634	7	11	YES		8.73633e-05	0.000118151	0.000200035	8.62656e-05	0.0001085	0.000194096	0.000107286		0.000158835	0.000159527	7.50298e-05	9.72972e-05	5.71272e-05	0.000104723	9.02597e-05	0.00017626	0.000203398	0.000118124	6.61137e-05
5'-AMP-activated protein kinase catalytic subunit alpha-2 OS=Homo sapiens GN=PRKAA2 PE=1 SV=2	AAPK2_HUMAN	62 kDa	552		21	20	19	19	11	19	17		18	20	16	13	19	17	13	18	20	18	23		633	7	11	YES		0.000182798	0.000185879	0.000162296	0.000174976	0.000118918	0.000190059	0.000170367		0.000147345	0.000190739	0.000163108	0.000171857	0.000162223	0.000190054	0.000159426	0.000278928	0.000276355	0.000198612	0.000252518
14-3-3 protein zeta/delta OS=Homo sapiens GN=YWHAZ PE=1 SV=1	1433Z_HUMAN	28 kDa	245		22	15	22	24	13	19	14		16	24	29	1	17	12	16	14	12	15	15		632	7	11	YES		0.000431468	0.000314098	0.000423398	0.000497976	0.000316643	0.000428214	0.000316109		0.000295091	0.000515695	0.000666081	2.97849e-05	0.000327024	0.000302261	0.000442088	0.000488788	0.000373587	0.000372905	0.000371046
PGC-1 and ERR-induced regulator in muscle protein 1 OS=Homo sapiens GN=PERM1 PE=2 SV=4	PERM1_HUMAN	81 kDa	790		13	13	19	27	16	13	16		21	23	14	17	24	16	17	14	13	23	27		631	7	11	YES		7.90693e-05	8.4422e-05	0.000113402	0.00017374	0.000120861	9.08635e-05	0.000112039		0.000120114	0.000153267	9.97232e-05	0.00015703	0.00014318	0.000124986	0.000145672	0.000151586	0.000125514	0.000177326	0.000207128
Plectin OS=Homo sapiens GN=PLEC PE=1 SV=3	PLEC_HUMAN	532 kDa	4684		13	5	37	15	9	25	5		12	8	12	5	4	16	10	4	10	5	16		631	7	11	YES		1.33358e-05	5.47637e-06	3.72458e-05	1.62794e-05	1.14662e-05	2.94711e-05	5.90512e-06		1.15762e-05	8.99126e-06	1.44165e-05	7.7896e-06	4.02476e-06	2.108e-05	1.44523e-05	7.30468e-06	1.6284e-05	6.50169e-06	2.07017e-05
Transthyretin OS=Homo sapiens GN=TTR PE=1 SV=1	TTHY_HUMAN	16 kDa	147		18	9	25	39	5	19	41		11	17	21	17	12	17	6	5	5	21	23		628	7	11	YES		0.000588365	0.000314098	0.000801891	0.00134869	0.000202976	0.00071369	0.00154291		0.000338125	0.000608806	0.000803891	0.000843905	0.000384734	0.000713673	0.000276305	0.000290945	0.000259436	0.000870111	0.00094823
Dipeptidyl peptidase 3 OS=Homo sapiens GN=DPP3 PE=1 SV=2	DPP3_HUMAN	83 kDa	737		19	21	16	21	10	26	13		17	10	20	14	23	17	12	24	12	20	23		622	7	11	YES		0.000123873	0.000146181	0.000102364	0.000144849	8.09702e-05	0.000194796	9.75778e-05		0.000104228	7.14299e-05	0.000152707	0.000138619	0.000147081	0.000142347	0.000110222	0.000278549	0.000124191	0.000165286	0.000189131
NADH dehydrogenase [ubiquinone] 1 alpha subcomplex subunit 5 OS=Homo sapiens GN=NDUFA5 PE=1 SV=3	NDUA5_HUMAN	13 kDa	116		21	20	21	25	14	17	15		23	21	18	12	19	10	9	15	13	16	14		622	7	11	YES		0.000869867	0.000884528	0.000853599	0.00109558	0.000720216	0.000809215	0.000715333		0.000895926	0.000953035	0.000873192	0.000754892	0.000771956	0.000531997	0.000525218	0.00110609	0.000854796	0.000840107	0.000731431
10 kDa heat shock protein, mitochondrial OS=Homo sapiens GN=HSPE1 PE=1 SV=2	CH10_HUMAN	11 kDa	102		15	14	14	15	9	25	28		27	10	13	6	20	19	2	15	19	19	27		621	7	11	YES		0.000706615	0.000704153	0.000647173	0.000747575	0.000526544	0.00135336	0.00151856		0.0011961	0.000516116	0.000717197	0.000429253	0.000924117	0.00114953	0.000132735	0.00125791	0.00142079	0.00113456	0.00160423
Calpastatin OS=Homo sapiens GN=CAST PE=1 SV=4	ICAL_HUMAN	77 kDa	708		11	19	16	17	11	22	16		23	16	16	6	24	21	12	18	19	11	13		617	7	11	YES		7.46536e-05	0.000137676	0.000106556	0.000122062	9.27154e-05	0.000171578	0.000125015		0.00014679	0.000118969	0.000127169	6.18415e-05	0.000159763	0.000183043	0.000114737	0.000217469	0.00020469	9.46307e-05	0.000111279
Myosin regulatory light chain 12B OS=Homo sapiens GN=MYL12B PE=1 SV=2	ML12B_HUMAN	20 kDa	172		22	18	25	21	15	29	16		19	18	16	12	18	14	15	14	15	11	14		616	7	11	YES		0.00061459	0.000536888	0.000685337	0.000620661	0.000520422	0.000930985	0.000514596		0.000499146	0.000550924	0.000523464	0.000509113	0.00049322	0.000502305	0.000590361	0.000696238	0.000665181	0.000389527	0.00049329
ATP-dependent RNA helicase DDX1 OS=Homo sapiens GN=DDX1 PE=1 SV=2	DDX1_HUMAN	82 kDa	740		15	17	24	14	11	27	22		21	20	18	11	12	18	6	14	12	16	20		616	7	11	YES		9.73982e-05	0.000117857	0.000152923	9.61745e-05	8.87061e-05	0.000201468	0.000164462		0.00012823	0.000142281	0.000136879	0.000108473	7.6427e-05	0.00015011	5.48876e-05	0.000161828	0.000123688	0.000131693	0.000163795
Calpain-2 catalytic subunit OS=Homo sapiens GN=CAPN2 PE=1 SV=6	CAN2_HUMAN	80 kDa	700		13	17	26	13	10	32	14		21	17	12	17	13	23	11	13	16	15	18		615	7	11	YES		8.92353e-05	0.000124592	0.000175133	9.4408e-05	8.525e-05	0.000252421	0.000110638		0.000135557	0.000127849	9.64669e-05	0.00017722	8.75271e-05	0.000202767	0.000106377	0.000158856	0.000174341	0.000130517	0.00015584
SH3 and cysteine-rich domain-containing protein 3 OS=Homo sapiens GN=STAC3 PE=1 SV=1	STAC3_HUMAN	42 kDa	364		17	24	19	14	17	21	16		18	18	19	19	22	21	13	12	24	16	12		614	7	11	YES		0.000224408	0.000338259	0.000246119	0.00019552	0.000278702	0.00031856	0.000243161		0.000223446	0.000260327	0.000293729	0.000380903	0.000284851	0.000356029	0.000241767	0.000281993	0.000502906	0.000267727	0.000199794
60S acidic ribosomal protein P0 OS=Homo sapiens GN=RPLP0 PE=1 SV=1	RLA0_HUMAN	34 kDa	317		19	18	27	19	21	21	14		20	23	23	2	19	15	15	11	13	9	11		611	7	11	YES		0.000287996	0.000291308	0.000401603	0.00030469	0.000395323	0.000365791	0.000244312		0.000285084	0.000381959	0.000408285	4.60397e-05	0.000282482	0.000292011	0.000320322	0.000296819	0.000312796	0.000172924	0.000210299
Alpha-soluble NSF attachment protein OS=Homo sapiens GN=NAPA PE=1 SV=3	SNAA_HUMAN	33 kDa	295		18	18	22	18	16	18	17		20	23	24	1	19	17	8	9	13	16	19		611	7	11	YES		0.000293185	0.000313033	0.000351636	0.00031018	0.000323661	0.000336918	0.000318788		0.000306345	0.000410444	0.000457809	2.47366e-05	0.000303549	0.000355627	0.000183579	0.000260963	0.000336123	0.000330347	0.000390332
Nicotinamide phosphoribosyltransferase OS=Homo sapiens GN=NAMPT PE=1 SV=1	NAMPT_HUMAN	56 kDa	491		12	28	14	28	10	32	22		22	10	12	15	14	15	4	6	11	8	25		609	7	11	YES		0.000117433	0.000292561	0.000134443	0.000289895	0.000121538	0.000359867	0.000247866		0.000202462	0.000107218	0.000137529	0.000222932	0.000134383	0.000188529	5.51485e-05	0.000104527	0.000170879	9.92388e-05	0.000308576
60S ribosomal protein L7a OS=Homo sapiens GN=RPL7A PE=1 SV=2	RL7A_HUMAN	30 kDa	266		20	25	23	14	16	31	15		19	9	11	12	21	16	10	12	9	12	16		607	7	11	YES		0.000361277	0.000482167	0.000407698	0.000267553	0.000358947	0.000643507	0.00031195		0.000322756	0.000178118	0.000232705	0.000329201	0.000372079	0.000371198	0.000254492	0.000385885	0.00025807	0.000274772	0.000364537
GTP-binding protein SAR1b OS=Homo sapiens GN=SAR1B PE=1 SV=1	SAR1B_HUMAN	22 kDa	198		13	20	19	19	16	22	17		27	18	8	12	26	23	8	14	13	15	16		607	7	11	YES		0.000315478	0.000518208	0.000452461	0.000487811	0.000482222	0.000613523	0.000474962		0.00061617	0.00047858	0.000227363	0.00044226	0.000618878	0.000716853	0.000273514	0.000604813	0.000500789	0.000461423	0.000489731
Superoxide dismutase [Cu-Zn] OS=Homo sapiens GN=SOD1 PE=1 SV=2	SODC_HUMAN	16 kDa	154		17	19	8	23	15	9	14		17	7	22	18	36	14	25	7	16	15	12		606	7	11	YES		0.00053042	0.000632954	0.000244941	0.000759225	0.00058125	0.000322697	0.000502901		0.000498805	0.00023929	0.000803891	0.00085293	0.00110174	0.000561016	0.00109894	0.000388808	0.000792458	0.000593258	0.000472241
Low molecular weight phosphotyrosine protein phosphatase OS=Homo sapiens GN=ACP1 PE=1 SV=3	PPAC_HUMAN	18 kDa	158		17	14	20	17	19	15	15		24	20	14	18	20	16	18	10	15	13	13		605	7	11	YES		0.000516991	0.00045458	0.000596851	0.00054696	0.000717611	0.000524213	0.000525182		0.000686367	0.000666378	0.000498616	0.000831337	0.000596582	0.000624929	0.000771206	0.000541379	0.000724121	0.00050114	0.000498643
Gamma-enolase OS=Homo sapiens GN=ENO2 PE=1 SV=3	ENOG_HUMAN	47 kDa	434		15	34	11	15	21	15	18		24	13	12	16	23	11	15	13	20	13	12		604	7	11	YES		0.000166071	0.00040191	0.000119508	0.000175697	0.00028875	0.000190842	0.000229434		0.000249876	0.000157689	0.000155592	0.000269025	0.000249767	0.000156412	0.000233968	0.000256219	0.000351493	0.000182443	0.000167569
Alanine--tRNA ligase, cytoplasmic OS=Homo sapiens GN=AARS PE=1 SV=2	SYAC_HUMAN	107 kDa	968		10	15	28	19	19	26	18		16	17	14	15	28	16	13	13	9	13	18		602	7	11	YES		4.96382e-05	7.94978e-05	0.000136388	9.97796e-05	0.000117131	0.00014831	0.000102866		7.46873e-05	9.2453e-05	8.13857e-05	0.000113078	0.000136326	0.000102003	9.09124e-05	0.000114875	7.0916e-05	8.17976e-05	0.000112694
Eukaryotic translation initiation factor 4B OS=Homo sapiens GN=EIF4B PE=1 SV=2	IF4B_HUMAN	69 kDa	611		14	23	26	14	7	25	11		13	14	16	14	28	21	14	13	10	16	15		600	7	11	YES		0.000110098	0.000193119	0.000200643	0.00011648	6.83674e-05	0.000225929	9.95925e-05		9.61401e-05	0.000120624	0.000147358	0.000167205	0.00021598	0.000212102	0.000155111	0.000181995	0.000124835	0.000159497	0.000148783
Guanidinoacetate N-methyltransferase OS=Homo sapiens GN=GAMT PE=1 SV=1	GAMT_HUMAN	26 kDa	236		19	14	16	16	18	23	14		17	16	13	14	26	19	17	12	18	18	13		596	7	11	YES		0.000386842	0.000304337	0.000319669	0.000344645	0.000455148	0.000538132	0.000328164		0.000325491	0.000356907	0.000309975	0.00043289	0.000519228	0.000496832	0.000487632	0.000434938	0.000581751	0.000464551	0.000333837
Thioredoxin reductase 1, cytoplasmic OS=Homo sapiens GN=TXNRD1 PE=1 SV=3	TRXR1_HUMAN	71 kDa	649		21	18	21	11	10	18	15		19	18	14	20	22	19	13	16	23	16	16		596	7	11	YES		0.000155477	0.000142288	0.000152569	8.61612e-05	9.19492e-05	0.000153144	0.000127856		0.000132285	0.000146008	0.000121389	0.000224878	0.000159763	0.000180666	0.000135598	0.000210879	0.000270309	0.000150158	0.00014941
40S ribosomal protein S17 OS=Homo sapiens GN=RPS17 PE=1 SV=2	RS17_HUMAN	16 kDa	135		25	19	23	25	24	14	18		16	20	3	12	19	15	14	9	16	9	14		595	7	11	YES		0.000889811	0.000722037	0.000803317	0.00094139	0.00106089	0.000572621	0.000737588		0.000535536	0.000779909	0.00012505	0.000648648	0.00066331	0.000685686	0.00070202	0.000570252	0.000903989	0.000406052	0.000628489
Importin subunit alpha-4 OS=Homo sapiens GN=KPNA3 PE=1 SV=2	IMA4_HUMAN	58 kDa	521		19	17	17	15	13	27	21		15	16	16	16	13	19	14	9	14	13	18		595	7	11	YES		0.00017523	0.000167398	0.000153852	0.000146358	0.000148901	0.000286154	0.000222975		0.000130094	0.00016167	0.000172813	0.000224101	0.000117599	0.000225052	0.000181905	0.000147762	0.000204959	0.000151977	0.000209381
Leiomodin-3 OS=Homo sapiens GN=LMOD3 PE=1 SV=1	LMOD3_HUMAN	65 kDa	560		25	11	17	10	16	39	8		12	14	15	18	15	14	20	12	23	5	15		595	7	11	YES		0.000214508	0.000100773	0.000143138	9.07769e-05	0.0001705	0.000384547	7.90273e-05		9.68268e-05	0.00013161	0.00015073	0.000234556	0.000126241	0.000154279	0.000241767	0.000183295	0.000313268	5.4382e-05	0.000162333
40S ribosomal protein S10 OS=Homo sapiens GN=RPS10 PE=1 SV=1	RS10_HUMAN	19 kDa	165		18	22	24	15	18	24	17		21	21	9	15	21	14	16	11	9	9	12		592	7	11	YES		0.00052418	0.000684035	0.000685836	0.000462137	0.000651	0.000803157	0.000569955		0.000575092	0.000670013	0.00030694	0.00066339	0.000599836	0.000523614	0.000656434	0.000570252	0.00041604	0.000332224	0.000440758
Pantothenate kinase 4 OS=Homo sapiens GN=PANK4 PE=1 SV=1	PANK4_HUMAN	86 kDa	773		15	25	23	13	14	17	9		27	15	12	15	18	13	21	10	19	8	14		590	7	11	YES		9.32402e-05	0.00016592	0.000140295	8.54924e-05	0.000108079	0.000121435	6.44078e-05		0.000157829	0.000102155	8.73568e-05	0.000141603	0.000109746	0.000103784	0.000183906	0.000110657	0.000187478	6.30352e-05	0.000109762
Erlin-2 OS=Homo sapiens GN=ERLIN2 PE=1 SV=1	ERLN2_HUMAN	38 kDa	339		22	16	19	11	12	25	21		20	9	17	14	22	14	12	7	14	15	17		584	7	11	YES		0.000311828	0.000242136	0.000264269	0.000164952	0.000211239	0.000407205	0.000342685		0.000266583	0.000139762	0.000282192	0.000301363	0.000305858	0.000254857	0.000239627	0.000176627	0.000314996	0.000269503	0.000303915
Enoyl-CoA delta isomerase 2, mitochondrial OS=Homo sapiens GN=ECI2 PE=1 SV=4	ECI2_HUMAN	44 kDa	394		11	15	19	28	14	39	23		26	23	15	7	14	11	12	8	9	8	16		583	7	11	YES		0.000134149	0.000195314	0.000227379	0.000361265	0.000212043	0.000546565	0.000322929		0.000298181	0.000307312	0.000214235	0.000129647	0.000167467	0.000172292	0.000206177	0.000173681	0.00017423	0.000123671	0.000246109
Kelch-like protein 40 OS=Homo sapiens GN=KLHL40 PE=1 SV=2	KLH40_HUMAN	69 kDa	621		22	21	24	15	19	36	11		25	15	12	17	10	13	13	10	14	8	12		583	7	11	YES		0.000170225	0.000173487	0.000182227	0.00012279	0.000182581	0.000320099	9.79888e-05		0.000181908	0.000127159	0.000108739	0.000199765	7.58936e-05	0.000129187	0.000141712	0.000137742	0.000171954	7.84641e-05	0.00011711
NADH dehydrogenase [ubiquinone] 1 beta subcomplex subunit 5, mitochondrial OS=Homo sapiens GN=NDUFB5 PE=1 SV=1	NDUB5_HUMAN	22 kDa	189		14	23	24	30	13	13	15		27	24	16	9	16	10	13	10	13	11	17		581	7	11	YES		0.000355924	0.000624317	0.000598745	0.000806906	0.000410463	0.0003798	0.000439041		0.000645512	0.000668493	0.00047638	0.00034749	0.000398984	0.000326517	0.000465625	0.000452581	0.000524636	0.00035449	0.000545118
Glutamate dehydrogenase 1, mitochondrial OS=Homo sapiens GN=GLUD1 PE=1 SV=2	DHE3_HUMAN	61 kDa	558		20	20	21	19	11	28	29		21	19	7	12	18	15	13	2	7	13	17		580	7	11	YES		0.000172221	0.00018388	0.000177451	0.000173094	0.000117639	0.000277075	0.000287501		0.000170054	0.000179253	7.05926e-05	0.000156931	0.000152032	0.000165892	0.000157712	3.06587e-05	9.56843e-05	0.0001419	0.000184637
ATP synthase-coupling factor 6, mitochondrial OS=Homo sapiens GN=ATP5J PE=1 SV=1	ATP5J_HUMAN	13 kDa	108		30	3	12	23	12	16	25		12	9	8	3	20	12	2	26	12	38	30		579	7	11	YES		0.00133472	0.000142507	0.000523902	0.0010826	0.000663056	0.00081803	0.00128054		0.000502065	0.000438699	0.000416832	0.000202703	0.000872777	0.000685686	0.000125361	0.00205924	0.00084749	0.00214305	0.00168345
NADH dehydrogenase [ubiquinone] iron-sulfur protein 4, mitochondrial OS=Homo sapiens GN=NDUFS4 PE=1 SV=1	NDUS4_HUMAN	20 kDa	175		17	20	16	32	15	13	14		20	19	18	18	13	11	12	15	14	14	15		579	7	11	YES		0.000466769	0.000586315	0.000431097	0.000929556	0.0005115	0.000410184	0.000442553		0.00051641	0.000571562	0.000578802	0.000750579	0.000350108	0.000387902	0.000464193	0.000733181	0.000610193	0.000487262	0.000519465
Adenosylhomocysteinase OS=Homo sapiens GN=AHCY PE=1 SV=4	SAHH_HUMAN	48 kDa	432		18	17	19	12	14	18	23		17	14	24	20	19	17	20	6	11	17	14		578	7	11	YES		0.000200207	0.000201885	0.000207378	0.000141209	0.000193391	0.000230071	0.000294523		0.000177815	0.000170605	0.000312624	0.000337838	0.000207285	0.000242847	0.000313402	0.000118803	0.000194216	0.000239683	0.000196403
Fatty aldehyde dehydrogenase OS=Homo sapiens GN=ALDH3A2 PE=1 SV=1	AL3A2_HUMAN	55 kDa	485		13	14	26	17	15	23	16		11	15	17	14	18	13	21	12	13	18	15		576	7	11	YES		0.000128793	0.00014809	0.000252769	0.000178185	0.000184562	0.000261854	0.000182496		0.000102483	0.000162816	0.000197243	0.000210643	0.000174915	0.000165413	0.000293111	0.00021164	0.000204446	0.00022605	0.000187436
Endonuclease domain-containing 1 protein OS=Homo sapiens GN=ENDOD1 PE=1 SV=2	ENDD1_HUMAN	55 kDa	500		24	19	21	7	15	35	20		19	14	12	8	14	22	15	10	13	12	12		575	7	11	YES		0.000230639	0.00019495	0.000198035	7.11691e-05	0.000179025	0.000386519	0.000221276		0.000171706	0.000147403	0.000135054	0.000116757	0.000131964	0.000271532	0.000203084	0.000171076	0.000198313	0.000146179	0.00014545
ATP-binding cassette sub-family F member 1 OS=Homo sapiens GN=ABCF1 PE=1 SV=2	ABCF1_HUMAN	96 kDa	845		16	22	22	17	26	19	12		23	20	16	15	9	7	17	7	8	12	11		574	7	11	YES		9.09819e-05	0.000133569	0.00012276	0.000102272	0.000183615	0.000124157	7.85597e-05		0.000122991	0.000124601	0.000106551	0.000129538	5.01976e-05	5.11221e-05	0.000136191	7.08597e-05	7.22121e-05	8.64963e-05	7.88931e-05
Ras-related protein Rab-11B OS=Homo sapiens GN=RAB11B PE=1 SV=4	RB11B_HUMAN	24 kDa	218		17	18	21	16	23	19	19		14	14	17	14	20	17	10	7	7	19	23		571	7	11	YES		0.0003747	0.000423599	0.000454209	0.000373102	0.000629599	0.00048125	0.000482139		0.000290184	0.00033808	0.000438821	0.000468633	0.000432385	0.000481238	0.000310526	0.000274663	0.000244917	0.000530848	0.000639403
26S protease regulatory subunit 7 OS=Homo sapiens GN=PSMC2 PE=1 SV=3	PRS7_HUMAN	49 kDa	433		21	16	17	11	15	29	17		24	11	18	19	13	14	15	5	10	17	13		566	7	11	YES		0.000233036	0.000189571	0.00018512	0.000129142	0.000206726	0.000369814	0.000217188		0.000250453	0.000133737	0.000233927	0.000320205	0.000141499	0.00019953	0.000234508	9.87735e-05	0.000176153	0.00023913	0.000181953
Complement factor B OS=Homo sapiens GN=CFB PE=1 SV=2	CFAB_HUMAN	86 kDa	764		15	13	16	20	6	20	18		16	14	23	16	17	22	17	10	3	21	18		564	7	11	YES		9.43386e-05	8.7295e-05	9.87459e-05	0.000133076	4.68652e-05	0.000144547	0.000130333		9.463e-05	9.64678e-05	0.000169406	0.000152823	0.00010487	0.000177704	0.00015063	0.000111961	2.99506e-05	0.000167417	0.000142785
UMP-CMP kinase OS=Homo sapiens GN=CMPK1 PE=1 SV=3	KCY_HUMAN	22 kDa	196		14	19	14	19	17	17	18		23	12	11	16	24	19	13	8	7	15	16		564	7	11	YES		0.000343213	0.000497321	0.000336794	0.000492789	0.000517589	0.000478923	0.000508033		0.000530242	0.000322309	0.000315814	0.000595697	0.000577101	0.000598226	0.000448996	0.000349134	0.000272407	0.000466131	0.000494729
Calcium/calmodulin-dependent protein kinase type II subunit alpha OS=Homo sapiens GN=CAMK2A PE=1 SV=2	KCC2A_HUMAN	54 kDa	478		23	19	21	10	24	18	14		20	12	10	17	29	14	15	8	10	12	7		563	7	11	YES		0.000231202	0.000203922	0.00020715	0.00010635	0.000299623	0.00020793	0.000162023		0.000189062	0.00013216	0.000117725	0.000259527	0.000285935	0.000180746	0.000212431	0.00014316	0.000159569	0.000152907	8.8751e-05
Cullin-3 OS=Homo sapiens GN=CUL3 PE=1 SV=2	CUL3_HUMAN	89 kDa	768		20	15	12	20	13	22	16		20	12	19	9	21	8	11	16	13	15	13		562	7	11	YES		0.00012513	0.0001002	7.36737e-05	0.000132383	0.000101012	0.000158174	0.000115248		0.000117671	8.2256e-05	0.000139215	8.55151e-05	0.000128871	6.4283e-05	9.69586e-05	0.000178204	0.00012911	0.000118961	0.000102585
L-2-hydroxyglutarate dehydrogenase, mitochondrial OS=Homo sapiens GN=L2HGDH PE=1 SV=3	L2HDH_HUMAN	50 kDa	463		13	15	21	21	10	22	29		15	26	15	16	15	8	13	9	11	17	12		558	7	11	YES		0.000134913	0.000166207	0.000213861	0.00023057	0.000128888	0.00026237	0.000346491		0.00014639	0.000295624	0.000182308	0.000252174	0.000152689	0.000106629	0.000190072	0.000166272	0.000181213	0.000223636	0.000157074
Matrin-3 OS=Homo sapiens GN=MATR3 PE=1 SV=2	MATR3_HUMAN	95 kDa	847		17	18	32	14	13	30	11		23	16	10	6	18	14	12	9	17	7	12		556	7	11	YES		9.644e-05	0.000109026	0.000178139	8.40249e-05	9.15909e-05	0.000195574	7.1843e-05		0.000122701	9.94453e-05	6.64373e-05	5.16927e-05	0.000100158	0.000102003	9.59075e-05	9.08903e-05	0.000153088	5.0337e-05	8.5862e-05
Nuclear protein localization protein 4 homolog OS=Homo sapiens GN=NPLOC4 PE=1 SV=3	NPL4_HUMAN	68 kDa	608		17	21	13	12	11	18	15		13	15	12	17	18	16	17	17	13	15	14		551	7	11	YES		0.00013435	0.000177196	0.000100817	0.000100332	0.000107965	0.000163472	0.000136478		9.66144e-05	0.000129878	0.000111064	0.000204036	0.000139529	0.000162399	0.000189278	0.000239168	0.000163086	0.000150266	0.000139549
Eukaryotic translation initiation factor 3 subunit C OS=Homo sapiens GN=EIF3C PE=1 SV=1	EIF3C_HUMAN	105 kDa	913		13	14	25	13	19	22	11		14	17	12	18	12	18	12	9	13	12	13		550	7	11	YES		6.8417e-05	7.86677e-05	0.000129111	7.23829e-05	0.000124187	0.000133053	6.66495e-05		6.92882e-05	9.80225e-05	7.39615e-05	0.000143868	6.19452e-05	0.000121666	8.89745e-05	8.43199e-05	0.000108605	8.0054e-05	8.6293e-05
Serine/threonine-protein kinase OSR1 OS=Homo sapiens GN=OXSR1 PE=1 SV=1	OXSR1_HUMAN	58 kDa	527		19	22	21	18	12	16	11		19	14	16	16	18	14	14	9	12	14	17		549	7	11	YES		0.000173235	0.000214166	0.000187889	0.00017363	0.000135882	0.000167642	0.000115467		0.000162909	0.000139851	0.000170846	0.00022155	0.000160975	0.00016394	0.000179834	0.00014608	0.000173679	0.000161804	0.000195498
26S protease regulatory subunit 10B OS=Homo sapiens GN=PSMC6 PE=1 SV=1	PRS10_HUMAN	44 kDa	389		21	14	11	9	13	30	22		21	13	12	15	19	20	14	5	11	19	16		546	7	11	YES		0.000259395	0.000184637	0.000133332	0.000117613	0.000199428	0.000425838	0.000312859		0.000243934	0.000175931	0.000173591	0.000281387	0.000230198	0.000317284	0.000243631	0.000109946	0.000215685	0.000297493	0.000249272
NADH dehydrogenase [ubiquinone] 1 beta subcomplex subunit 4 OS=Homo sapiens GN=NDUFB4 PE=1 SV=3	NDUB4_HUMAN	15 kDa	129		19	14	28	21	14	16	16		25	21	16	11	21	10	8	11	17	12	8		546	7	11	YES		0.00070771	0.000556772	0.00102344	0.000827548	0.000647636	0.000684863	0.000686129		0.000875694	0.000856993	0.000697952	0.00062225	0.000767232	0.000478385	0.000419812	0.000729392	0.00100516	0.000566584	0.00037584
Platelet glycoprotein 4 OS=Homo sapiens GN=CD36 PE=1 SV=2	CD36_HUMAN	53 kDa	472		16	18	23	17	9	14	22		20	15	22	14	10	9	12	11	24	11	16		546	7	11	YES		0.000162881	0.000195646	0.000229762	0.000183092	0.000113787	0.000163779	0.000257843		0.000191465	0.0001673	0.000262286	0.000216445	9.98516e-05	0.000117671	0.000172105	0.000199347	0.000387834	0.000141946	0.000205438
40S ribosomal protein S14 OS=Homo sapiens GN=RPS14 PE=1 SV=3	RS14_HUMAN	16 kDa	151		19	19	25	11	17	24	15		23	21	6	13	21	12	13	8	13	11	9		545	7	11	YES		0.0006046	0.000645529	0.000780649	0.000370322	0.000671838	0.000877622	0.000549528		0.000688261	0.000732133	0.000223599	0.000628244	0.00065545	0.000490424	0.000582802	0.000453181	0.000656664	0.000443699	0.000361217
Lysine--tRNA ligase OS=Homo sapiens GN=KARS PE=1 SV=3	SYK_HUMAN	68 kDa	597		19	13	12	13	13	23	16		13	14	11	14	14	15	16	13	20	17	17		545	7	11	YES		0.000152922	0.000111714	9.47763e-05	0.000110696	0.000129946	0.000212729	0.000148259		9.83946e-05	0.000123453	0.000103684	0.000171126	0.000110523	0.000155055	0.000181426	0.000186263	0.000255525	0.000173439	0.000172575
Arginine--tRNA ligase, cytoplasmic OS=Homo sapiens GN=RARS PE=1 SV=2	SYRC_HUMAN	75 kDa	660		16	24	18	15	8	25	11		20	18	15	13	19	11	19	10	16	8	11		544	7	11	YES		0.000116484	0.000186555	0.000128594	0.000115534	7.23333e-05	0.000209155	9.21985e-05		0.000136927	0.000143574	0.000127892	0.000143735	0.000135677	0.000102853	0.000194879	0.000129603	0.000184907	7.38276e-05	0.000101007
Erythrocyte membrane protein band 4.2 OS=Homo sapiens GN=EPB42 PE=1 SV=3	EPB42_HUMAN	77 kDa	691		15	11	14	18	4	14	18		9	16	44	18	8	17	14	10	2	22	21		544	7	11	YES		0.000104305	8.16684e-05	9.55306e-05	0.000132421	3.45441e-05	0.000111872	0.000144102		5.88527e-05	0.000121896	0.000358319	0.000190089	5.45643e-05	0.000151823	0.000137153	0.000123788	2.20764e-05	0.000193918	0.000184181
Smoothelin-like protein 2 OS=Homo sapiens GN=SMTNL2 PE=2 SV=1	SMTL2_HUMAN	50 kDa	461		10	29	18	7	19	33	9		14	12	9	16	25	23	9	6	11	15	15		544	7	11	YES		0.000104229	0.000322728	0.000184104	7.71899e-05	0.000245949	0.000395263	0.000107998		0.000137224	0.000137034	0.000109859	0.000253268	0.000255585	0.000307889	0.000132159	0.000111329	0.000181999	0.000198182	0.000197194
Mitochondrial pyruvate carrier 2 OS=Homo sapiens GN=MPC2 PE=1 SV=1	MPC2_HUMAN	14 kDa	127		19	18	21	22	12	14	13		23	21	12	8	18	7	18	7	13	11	10		541	7	11	YES		0.000718855	0.000727124	0.000779665	0.000880608	0.000563858	0.000608692	0.000566259		0.000818326	0.000870489	0.000531707	0.000459672	0.000667984	0.000340143	0.000959453	0.000471468	0.000780758	0.000527548	0.000477199
Ras-related protein Rab-14 OS=Homo sapiens GN=RAB14 PE=1 SV=4	RAB14_HUMAN	24 kDa	215		23	11	22	12	15	19	18		17	8	7	21	25	19	14	11	14	17	15		541	7	11	YES		0.000514021	0.000262478	0.000482477	0.000283731	0.000416337	0.000487965	0.000463137		0.000357283	0.000195884	0.000183212	0.000712759	0.000548023	0.000545359	0.000440803	0.000437635	0.000496668	0.000481596	0.00042282
Vesicle-trafficking protein SEC22b OS=Homo sapiens GN=SEC22B PE=1 SV=4	SC22B_HUMAN	25 kDa	215		18	14	20	11	14	20	16		15	17	11	15	14	23	11	9	13	16	18		541	7	11	YES		0.000402277	0.000334063	0.000438616	0.000260086	0.000388581	0.000513647	0.000411677		0.00031525	0.000416254	0.000287905	0.000509113	0.000306893	0.000660172	0.000346345	0.000358065	0.000461192	0.000453267	0.000507384
26S proteasome non-ATPase regulatory subunit 6 OS=Homo sapiens GN=PSMD6 PE=1 SV=1	PSMD6_HUMAN	46 kDa	389		17	18	16	11	15	25	20		16	12	10	17	15	15	12	8	14	11	15		540	7	11	YES		0.000209986	0.00023739	0.000193938	0.00014375	0.000230109	0.000354865	0.000284417		0.000185854	0.000162397	0.000144659	0.000318905	0.000181735	0.000237963	0.000208827	0.000175913	0.000274508	0.000172233	0.000233692
Target of Myb protein 1 OS=Homo sapiens GN=TOM1 PE=1 SV=2	TOM1_HUMAN	54 kDa	492		18	11	14	20	14	23	9		16	15	14	9	18	11	13	15	21	8	11		540	7	11	YES		0.000175792	0.000114701	0.00013417	0.000206647	0.000169807	0.000258128	0.000101194		0.000146946	0.0001605	0.000160125	0.000133487	0.000172427	0.000137973	0.000178868	0.000260786	0.00032556	9.90371e-05	0.000135497
60S ribosomal protein L23a OS=Homo sapiens GN=RPL23A PE=1 SV=1	RL23A_HUMAN	18 kDa	156		18	15	21	12	17	24	18		20	8	7	11	19	19	12	11	11	15	15		538	7	11	YES		0.000554421	0.000493294	0.000634728	0.000391039	0.000650305	0.000849493	0.000638298		0.000579306	0.000269968	0.000252504	0.000514553	0.000574019	0.000751617	0.000520729	0.000603151	0.00053783	0.000585652	0.000582733
Cadherin-13 OS=Homo sapiens GN=CDH13 PE=1 SV=1	CAD13_HUMAN	78 kDa	713		16	14	21	14	19	17	14		21	21	14	13	14	12	10	8	16	10	9		538	7	11	YES		0.000107826	0.000100734	0.000138874	9.98164e-05	0.000159022	0.000131654	0.000108621		0.000133086	0.000155052	0.000110493	0.00013305	9.25413e-05	0.000103863	9.49435e-05	9.59751e-05	0.000171162	8.54247e-05	7.64991e-05
Hsp90 co-chaperone Cdc37 OS=Homo sapiens GN=CDC37 PE=1 SV=1	CDC37_HUMAN	44 kDa	378		15	18	20	13	8	24	22		22	16	11	11	16	13	12	6	13	17	16		538	7	11	YES		0.000190674	0.000244298	0.000249477	0.00017483	0.000126296	0.000350584	0.000321963		0.000262986	0.000222831	0.000163756	0.000212355	0.000199492	0.000212236	0.000214904	0.000135774	0.000262318	0.000273924	0.000256526
Mitochondrial import receptor subunit TOM70 OS=Homo sapiens GN=TOMM70A PE=1 SV=1	TOM70_HUMAN	67 kDa	608		18	20	18	21	7	17	20		12	17	15	10	16	14	14	10	13	12	14		537	7	11	YES		0.000142253	0.000168759	0.000139592	0.000175582	6.87048e-05	0.00015439	0.000181971		8.91826e-05	0.000147195	0.00013883	0.000120021	0.000124026	0.000142099	0.000155876	0.000140687	0.000163086	0.000120213	0.000139549
Stromal interaction molecule 1 OS=Homo sapiens GN=STIM1 PE=1 SV=3	STIM1_HUMAN	77 kDa	685		14	19	22	11	15	22	7		20	16	14	15	18	14	13	5	15	10	18		537	7	11	YES		9.8204e-05	0.000142299	0.000151434	8.1633e-05	0.000130675	0.000177339	5.65305e-05		0.000131929	0.000122964	0.000115009	0.000159795	0.000123845	0.000126126	0.000128472	6.24364e-05	0.000167024	8.89165e-05	0.000159252
Hsc70-interacting protein OS=Homo sapiens GN=ST13 PE=1 SV=2	F10A1_HUMAN	41 kDa	369		18	14	13	10	16	23	19		16	14	17	13	17	16	11	3	15	15	15		536	7	11	YES		0.000234389	0.000194644	0.000166115	0.000137764	0.000258753	0.000344171	0.000284841		0.000195928	0.000199733	0.000259249	0.000257086	0.00021713	0.000267585	0.0002018	6.9543e-05	0.000310057	0.000247593	0.000246359
Vesicle-fusing ATPase OS=Homo sapiens GN=NSF PE=1 SV=3	NSF_HUMAN	83 kDa	744		17	13	15	6	5	20	11		18	13	21	17	15	19	19	3	22	24	12		527	7	11	YES		0.000109791	8.96416e-05	9.50629e-05	4.0996e-05	4.01042e-05	0.000148433	8.1789e-05		0.000109321	9.19852e-05	0.000158833	0.000166739	9.50201e-05	0.000157597	0.000172876	3.44911e-05	0.000225542	0.000196477	9.77488e-05
Transaldolase OS=Homo sapiens GN=TALDO1 PE=1 SV=2	TALDO_HUMAN	38 kDa	337		21	11	17	16	14	17	15		23	15	18	2	22	12	11	4	6	16	14		526	7	11	YES		0.00029942	0.000167457	0.000237855	0.000241354	0.000247908	0.000278543	0.000246228		0.00030839	0.00023432	0.000300565	4.33074e-05	0.000307673	0.000219745	0.000220962	0.000101529	0.0001358	0.000289176	0.000251768
Ras-related protein Rab-5B OS=Homo sapiens GN=RAB5B PE=1 SV=1	RAB5B_HUMAN	24 kDa	215		20	9	17	17	19	23	11		12	15	17	9	16	14	11	10	7	18	14		526	7	11	YES		0.000446975	0.000214755	0.000372823	0.000401952	0.000527361	0.000590694	0.000283028		0.0002522	0.000367283	0.000444944	0.000305468	0.000350735	0.000401844	0.000346345	0.00039785	0.000248334	0.000509926	0.000394632
Protein disulfide-isomerase A6 OS=Homo sapiens GN=PDIA6 PE=1 SV=1	PDIA6_HUMAN	48 kDa	440		14	16	18	7	16	28	21		16	14	13	18	12	14	8	9	15	15	14		525	7	11	YES		0.000152886	0.000186555	0.000192891	8.0874e-05	0.000217	0.000351381	0.000264023		0.000164312	0.000167503	0.000166259	0.000298526	0.000128536	0.000196355	0.000123081	0.000174964	0.000260025	0.00020764	0.000192832
60S ribosomal protein L7 OS=Homo sapiens GN=RPL7 PE=1 SV=1	RL7_HUMAN	29 kDa	248		18	19	22	16	22	17	10		18	11	17	3	24	14	10	5	7	12	11		524	7	11	YES		0.000348749	0.000393044	0.000418277	0.000327968	0.000529375	0.000378504	0.000223061		0.000327962	0.000233501	0.000385738	8.82737e-05	0.000456096	0.000348373	0.000272963	0.000172455	0.00021529	0.000294715	0.000268809
Alpha-1-syntrophin OS=Homo sapiens GN=SNTA1 PE=1 SV=1	SNTA1_HUMAN	54 kDa	505		16	20	17	9	9	15	19		20	11	12	18	13	23	12	13	18	9	17		517	7	11	YES		0.000152237	0.000203179	0.000158727	9.05972e-05	0.000106351	0.000164011	0.000208131		0.000178954	0.00011467	0.000133717	0.000260102	0.000121325	0.000281063	0.000160859	0.000220196	0.000271868	0.000108549	0.000204014
Collagen alpha-1(VI) chain OS=Homo sapiens GN=COL6A1 PE=1 SV=3	CO6A1_HUMAN	109 kDa	1028		22	22	48	12	12	5	8		18	6	5	13	8	11	8	10	10	9	14		516	7	11	YES		0.00010283	0.000109792	0.000220161	5.93406e-05	6.96595e-05	2.68565e-05	4.30499e-05		7.91192e-05	3.0726e-05	2.73698e-05	9.22809e-05	3.6677e-05	6.60339e-05	5.26807e-05	8.3208e-05	7.41966e-05	5.33239e-05	8.2535e-05
Heterogeneous nuclear ribonucleoprotein A1 OS=Homo sapiens GN=HNRNPA1 PE=1 SV=5	ROA1_HUMAN	39 kDa	372		25	14	18	14	11	23	17		20	20	17	1	13	12	8	7	9	7	14		516	7	11	YES		0.000322915	0.000193074	0.000228151	0.000191315	0.000176458	0.000341396	0.000252802		0.000242935	0.000283031	0.000257159	1.96164e-05	0.000164701	0.00019907	0.00014558	0.000160958	0.000184534	0.000114611	0.000228081
Musculoskeletal embryonic nuclear protein 1 OS=Homo sapiens GN=MUSTN1 PE=3 SV=2	MSTN1_HUMAN	9 kDa	82		13	23	13	14	12	20	24		17	14	10	7	18	12	7	16	8	15	11		516	7	11	YES		0.000761765	0.00143898	0.000747519	0.000867916	0.000873293	0.00134676	0.0016191		0.000936779	0.000898797	0.000686248	0.00062294	0.00103456	0.000903098	0.000577882	0.00166903	0.000744137	0.00111417	0.000812984
V-type proton ATPase catalytic subunit A OS=Homo sapiens GN=ATP6V1A PE=1 SV=2	VATA_HUMAN	68 kDa	617		17	12	17	12	6	21	16		14	15	21	10	16	16	8	12	20	14	14		516	7	11	YES		0.00013239	9.97782e-05	0.000129914	9.88689e-05	5.80308e-05	0.000187935	0.000143453		0.000102529	0.000127983	0.000191527	0.000118271	0.000122217	0.00016003	8.77728e-05	0.000166362	0.000247242	0.000138202	0.000137514
Eukaryotic translation initiation factor 3 subunit B OS=Homo sapiens GN=EIF3B PE=1 SV=3	EIF3B_HUMAN	92 kDa	814		12	16	23	17	13	25	10		16	17	10	13	16	14	15	14	13	11	9		515	7	11	YES		7.08351e-05	0.00010084	0.000133228	0.000106167	9.53041e-05	0.000169586	6.79596e-05		8.88174e-05	0.000109944	6.91307e-05	0.000116542	9.26387e-05	0.000106138	0.000124745	0.000147117	0.000121814	8.23078e-05	6.70072e-05
Proteasome subunit alpha type-5 OS=Homo sapiens GN=PSMA5 PE=1 SV=3	PSA5_HUMAN	26 kDa	241		14	14	15	17	22	14	13		11	15	19	13	13	18	13	14	10	16	15		515	7	11	YES		0.000279127	0.000298023	0.000293472	0.000358588	0.000544751	0.000320763	0.000298402		0.000206242	0.000327659	0.000443641	0.00039363	0.000254228	0.000460917	0.000365158	0.0004969	0.00031649	0.000404367	0.000377205
Eukaryotic translation initiation factor 3 subunit L OS=Homo sapiens GN=EIF3L PE=1 SV=1	EIF3L_HUMAN	67 kDa	564		13	12	19	14	12	23	15		15	15	9	12	15	17	10	8	18	11	13		514	7	11	YES		0.000110753	0.000109154	0.000158843	0.000126186	0.000126968	0.000225176	0.000147125		0.000120175	0.00014001	8.97963e-05	0.000155262	0.000125346	0.00018601	0.000120026	0.00012133	0.000243428	0.000118792	0.000139691
UV excision repair protein RAD23 homolog A OS=Homo sapiens GN=RAD23A PE=1 SV=1	RD23A_HUMAN	40 kDa	363		17	17	14	11	9	15	14		16	15	25	13	19	16	15	9	15	17	10		513	7	11	YES		0.000225027	0.00024026	0.00018185	0.000154046	0.000147955	0.00022817	0.000213352		0.000199166	0.000217537	0.000387551	0.000261336	0.000246686	0.000272008	0.00027973	0.000212077	0.000315182	0.000285243	0.000166954
40S ribosomal protein S9 OS=Homo sapiens GN=RPS9 PE=1 SV=3	RS9_HUMAN	23 kDa	194		20	16	14	12	18	19	13		19	9	12	18	16	13	12	8	13	12	12		513	7	11	YES		0.000495359	0.000423114	0.000340266	0.000314444	0.000553686	0.000540786	0.000370695		0.000442542	0.000244224	0.000348077	0.000677068	0.000388701	0.000413532	0.00041873	0.000352733	0.000511115	0.000376749	0.000374872
40S ribosomal protein S19 OS=Homo sapiens GN=RPS19 PE=1 SV=2	RS19_HUMAN	16 kDa	145		18	20	19	8	16	24	11		21	18	9	12	17	13	13	6	13	8	8		512	7	11	YES		0.00059648	0.000707622	0.000617843	0.000280469	0.000658483	0.000913937	0.000419662		0.000654415	0.00065351	0.000349277	0.000603914	0.000552558	0.000553277	0.000606918	0.00035395	0.000683836	0.000336043	0.000334368
Hemopexin OS=Homo sapiens GN=HPX PE=1 SV=2	HEMO_HUMAN	52 kDa	462		13	13	13	11	5	17	28		15	12	13	16	24	12	9	4	7	29	19		512	7	11	YES		0.000135205	0.000144358	0.000132677	0.000121036	6.45833e-05	0.00020318	0.000335267		0.000146707	0.000136737	0.000158342	0.00025272	0.000244831	0.00016029	0.000131873	7.40587e-05	0.000115567	0.000382322	0.000249238
40S ribosomal protein SA OS=Homo sapiens GN=RPSA PE=1 SV=4	RSSA_HUMAN	33 kDa	295		16	14	18	18	18	20	15		12	19	19	20	13	10	16	5	8	12	10		511	7	11	YES		0.000260609	0.00024347	0.000287702	0.00031018	0.000364119	0.000374353	0.000281284		0.000183807	0.000339062	0.000362432	0.000494732	0.000207691	0.000209192	0.000367158	0.000144979	0.000206845	0.00024776	0.000205438
Ras-related protein Rab-21 OS=Homo sapiens GN=RAB21 PE=1 SV=3	RAB21_HUMAN	24 kDa	225		14	13	19	11	18	21	19		13	19	10	23	16	15	10	7	10	13	14		510	7	11	YES		0.000298977	0.000296415	0.000398166	0.000248527	0.0004774	0.000515359	0.000467139		0.000261074	0.000444548	0.000250099	0.000745945	0.000335146	0.000411411	0.000300866	0.000266118	0.000338996	0.000351912	0.000377093
COP9 signalosome complex subunit 4 OS=Homo sapiens GN=COPS4 PE=1 SV=1	CSN4_HUMAN	46 kDa	406		21	18	18	8	14	25	15		16	12	11	15	17	11	12	8	12	11	10		510	7	11	YES		0.000248533	0.00022745	0.000209045	0.000100168	0.000205776	0.000340006	0.000204381		0.000178072	0.000155598	0.000152462	0.000269604	0.000197342	0.000167199	0.000200083	0.000168547	0.000225441	0.000165021	0.000149272
[Protein ADP-ribosylarginine] hydrolase-like protein 1 OS=Homo sapiens GN=ADPRHL1 PE=2 SV=1	ARHL1_HUMAN	40 kDa	354		9	15	14	14	8	25	17		25	14	16	7	17	19	8	8	12	17	9		509	7	11	YES		0.00012216	0.000217384	0.000186474	0.000201043	0.000134859	0.000389951	0.000265657		0.000319109	0.000208196	0.000254338	0.000144297	0.00022633	0.000331221	0.000152982	0.000193306	0.000258556	0.000292495	0.000154079
Leukocyte elastase inhibitor OS=Homo sapiens GN=SERPINB1 PE=1 SV=1	ILEU_HUMAN	43 kDa	379		17	15	10	12	10	17	16		18	13	12	20	13	12	13	6	15	11	18		509	7	11	YES		0.000215527	0.000203045	0.000124409	0.000160955	0.000157454	0.000247675	0.000233537		0.000214603	0.000180573	0.000178171	0.000385081	0.000161659	0.000195393	0.000232198	0.000135416	0.000301876	0.000176777	0.00028783
26S proteasome non-ATPase regulatory subunit 11 OS=Homo sapiens GN=PSMD11 PE=1 SV=3	PSD11_HUMAN	47 kDa	422		16	16	13	10	17	25	13		18	12	12	15	15	9	17	3	11	15	17		508	7	11	YES		0.000182179	0.000194512	0.000145252	0.000120462	0.000240397	0.000327115	0.000170414		0.000192736	0.000149698	0.000160016	0.000259382	0.000167524	0.000131613	0.000272704	6.08089e-05	0.000198819	0.000216497	0.00024414
40S ribosomal protein S8 OS=Homo sapiens GN=RPS8 PE=1 SV=2	RS8_HUMAN	24 kDa	208		17	13	20	16	14	19	9		18	7	10	13	16	16	14	9	8	13	18		508	7	11	YES		0.000392715	0.000320641	0.000453377	0.000391039	0.000401659	0.000504387	0.000239362		0.000391031	0.000177167	0.00027054	0.000456081	0.000362538	0.000474705	0.000455638	0.000370116	0.000293362	0.000380674	0.00052446
Proteasome subunit alpha type-6 OS=Homo sapiens GN=PSMA6 PE=1 SV=1	PSA6_HUMAN	27 kDa	246		18	11	14	12	22	19	11		14	14	13	11	14	17	15	13	13	14	12		506	7	11	YES		0.000351584	0.000229402	0.00026834	0.000247976	0.000533679	0.000426473	0.000247362		0.000257155	0.000299599	0.000297374	0.000326302	0.000268219	0.000426463	0.000412773	0.000452029	0.000403074	0.00034663	0.00029563
Metaxin-2 OS=Homo sapiens GN=MTX2 PE=1 SV=1	MTX2_HUMAN	30 kDa	263		14	14	17	25	11	22	24		20	14	11	7	16	14	5	8	4	16	24		503	7	11	YES		0.000255778	0.000273094	0.00030478	0.000483223	0.000249591	0.000461892	0.000504813		0.000343618	0.000280233	0.00023536	0.000194225	0.000286722	0.000328503	0.000128697	0.000260191	0.000116006	0.000370542	0.000553043
N(G),N(G)-dimethylarginine dimethylaminohydrolase 1 OS=Homo sapiens GN=DDAH1 PE=1 SV=3	DDAH1_HUMAN	31 kDa	285		14	16	14	5	24	18	14		34	11	11	11	18	23	8	8	10	6	18		503	7	11	YES		0.000236034	0.000288015	0.00023162	8.91844e-05	0.000502526	0.000348739	0.000271743		0.000539059	0.000203187	0.000217192	0.00028165	0.000297663	0.000498024	0.00019002	0.000240106	0.000267628	0.000128227	0.000382764
Up-regulated during skeletal muscle growth protein 5 OS=Homo sapiens GN=USMG5 PE=1 SV=1	USMG5_HUMAN	6 kDa	58		21	7	10	14	8	23	26		12	11	11	2	19	13	8	23	8	22	23		503	7	11	YES		0.00173973	0.000619169	0.000812952	0.00122705	0.000823104	0.00218964	0.00247982		0.000934879	0.000998418	0.00106723	0.000251631	0.00154391	0.00138319	0.000933721	0.00339202	0.00105206	0.0023103	0.00240327
GTP-binding protein SAR1a OS=Homo sapiens GN=SAR1A PE=1 SV=1	SAR1A_HUMAN	22 kDa	198		17	13	20	14	14	17	12		20	12	9	15	20	15	11	12	11	12	16		501	7	11	YES		0.000412549	0.000336835	0.000476275	0.00035944	0.000421944	0.000474086	0.000335267		0.000456423	0.000319054	0.000255783	0.000552825	0.00047606	0.000467513	0.000376082	0.000518411	0.000423745	0.000369138	0.000489731
MICOS complex subunit MIC26 OS=Homo sapiens GN=APOO PE=1 SV=1	MIC26_HUMAN	22 kDa	198		10	15	19	30	14	18	13		15	15	14	12	11	10	11	6	6	12	14		501	7	11	YES		0.000242676	0.000388656	0.000452461	0.000770229	0.000421944	0.000501973	0.000363206		0.000342317	0.000398817	0.000397885	0.00044226	0.000261833	0.000311675	0.000376082	0.000259206	0.000231134	0.000369138	0.000428515
Poly(rC)-binding protein 1 OS=Homo sapiens GN=PCBP1 PE=1 SV=2	PCBP1_HUMAN	37 kDa	356		14	16	17	13	14	21	14		22	10	19	13	17	11	11	7	10	9	9		499	7	11	YES		0.00018896	0.000230573	0.00022516	0.000185634	0.000234677	0.000325719	0.000217547		0.000279238	0.000147876	0.00030033	0.000266474	0.000225059	0.000190682	0.000209169	0.000168192	0.000214253	0.00015398	0.000153213
Presequence protease, mitochondrial OS=Homo sapiens GN=PITRM1 PE=1 SV=3	PREP_HUMAN	117 kDa	1037		13	10	24	13	17	20	7		24	30	6	4	14	17	6	10	8	7	13		499	7	11	YES		6.0236e-05	4.94721e-05	0.000109125	6.37277e-05	9.78279e-05	0.000106494	3.73417e-05		0.000104577	0.000152297	3.25587e-05	2.81477e-05	6.36277e-05	0.000101167	3.91676e-05	8.24859e-05	5.88421e-05	4.11142e-05	7.59745e-05
tRNA-splicing ligase RtcB homolog OS=Homo sapiens GN=RTCB PE=1 SV=1	RTCB_HUMAN	55 kDa	505		16	24	12	6	12	32	16		20	10	10	12	18	21	11	2	16	14	12		499	7	11	YES		0.000152237	0.000243814	0.000112042	6.03981e-05	0.000141802	0.00034989	0.000175269		0.000178954	0.000104245	0.00011143	0.000173401	0.000167988	0.000256623	0.000147454	3.38764e-05	0.00024166	0.000168853	0.00014401
Importin-7 OS=Homo sapiens GN=IPO7 PE=1 SV=1	IPO7_HUMAN	120 kDa	1038		12	11	17	19	12	15	5		13	18	14	9	16	15	8	11	12	11	17		498	7	11	YES		5.55489e-05	5.43669e-05	7.72226e-05	9.30507e-05	6.89884e-05	7.97934e-05	2.6647e-05		5.65911e-05	9.12899e-05	7.58972e-05	6.32713e-05	7.26473e-05	8.91788e-05	5.21732e-05	9.0647e-05	8.81781e-05	6.45458e-05	9.92555e-05
Sulfite oxidase, mitochondrial OS=Homo sapiens GN=SUOX PE=1 SV=2	SUOX_HUMAN	60 kDa	545		20	12	15	19	9	19	13		16	11	12	12	17	11	14	14	8	10	18		498	7	11	YES		0.00017633	0.00011296	0.000129774	0.000177223	9.85459e-05	0.0001925	0.000131954		0.000132656	0.000106254	0.000123902	0.000160674	0.000147011	0.000124556	0.000173895	0.00021973	0.000111962	0.000111757	0.000200161
Alpha/beta hydrolase domain-containing protein 14B OS=Homo sapiens GN=ABHD14B PE=1 SV=1	ABHEB_HUMAN	22 kDa	210		14	17	18	19	13	12	13		13	7	12	17	23	14	11	11	13	16	12		497	7	11	YES		0.000320332	0.000415307	0.000404153	0.000459936	0.000369417	0.000315526	0.000342452		0.000279722	0.000175479	0.000321556	0.000590733	0.000516185	0.000411411	0.000354592	0.000448055	0.000472173	0.000464059	0.00034631
Synemin OS=Homo sapiens GN=SYNM PE=1 SV=2	SYNEM_HUMAN	173 kDa	1565		17	21	15	15	4	20	6		6	3	15	3	16	10	6	6	15	20	21		495	7	11	YES		5.21947e-05	6.88406e-05	4.51928e-05	4.87237e-05	1.52524e-05	7.05649e-05	2.12086e-05		1.73236e-05	1.00915e-05	5.39352e-05	1.39884e-05	4.8184e-05	3.94324e-05	2.59533e-05	3.27941e-05	7.31061e-05	7.78374e-05	8.1322e-05
NADH-ubiquinone oxidoreductase chain 1 OS=Homo sapiens GN=MT-ND1 PE=1 SV=1	NU1M_HUMAN	36 kDa	318		15	12	17	17	13	17	17		18	15	12	9	19	12	10	11	12	13	17		492	7	11	YES		0.00022665	0.000193595	0.000252066	0.00027176	0.000243954	0.000295185	0.000295731		0.000255769	0.00024832	0.000212349	0.000206527	0.000281594	0.000232874	0.000212877	0.000295886	0.000287827	0.000248994	0.000323985
Rab GDP dissociation inhibitor alpha OS=Homo sapiens GN=GDI1 PE=1 SV=2	GDIA_HUMAN	51 kDa	447		15	20	19	12	7	17	11		17	15	15	15	15	12	14	13	14	15	11		489	7	11	YES		0.000161241	0.000229542	0.000200419	0.00013647	9.34508e-05	0.000209998	0.000136132		0.000171848	0.000176657	0.000188833	0.000244876	0.000158154	0.000165669	0.000212019	0.000248768	0.00023889	0.000204389	0.000149138
NADH dehydrogenase [ubiquinone] 1 alpha subcomplex subunit 2 OS=Homo sapiens GN=NDUFA2 PE=1 SV=3	NDUA2_HUMAN	11 kDa	99		12	12	15	13	10	20	21		16	11	8	6	14	14	1	13	7	19	26		488	7	11	YES		0.000582422	0.00062185	0.000714412	0.000667531	0.000602778	0.0011155	0.00117344		0.000730276	0.000584932	0.000454726	0.00044226	0.000666484	0.000872691	6.83785e-05	0.00112322	0.000539312	0.00116894	0.00159163
Maleylacetoacetate isomerase OS=Homo sapiens GN=GSTZ1 PE=1 SV=3	MAAI_HUMAN	24 kDa	216		10	11	11	10	12	16	17		14	11	8	22	16	12	14	18	13	11	16		487	7	11	YES		0.000222453	0.000261263	0.000240122	0.000235348	0.000331528	0.000409015	0.000435382		0.000292871	0.000268094	0.000208416	0.000743243	0.000349111	0.000342843	0.000438762	0.000712815	0.000459057	0.000310179	0.00044892
40S ribosomal protein S15a OS=Homo sapiens GN=RPS15A PE=1 SV=2	RS15A_HUMAN	15 kDa	130		15	22	22	12	19	13	6		22	21	6	12	15	8	14	10	9	7	5		486	7	11	YES		0.000554421	0.000868198	0.000797943	0.000469247	0.000872173	0.000552171	0.000255319		0.000764683	0.000850401	0.000259719	0.000673596	0.000543807	0.000379764	0.00072902	0.000657983	0.000528051	0.000327965	0.000233093
NADH dehydrogenase [ubiquinone] iron-sulfur protein 6, mitochondrial OS=Homo sapiens GN=NDUFS6 PE=1 SV=1	NDUS6_HUMAN	14 kDa	124		16	16	20	23	15	12	13		20	18	10	8	19	6	9	6	5	8	11		485	7	11	YES		0.000619997	0.000661969	0.000760503	0.000942909	0.000721875	0.000534359	0.000579959		0.000728804	0.000764185	0.000453809	0.000470793	0.000722153	0.000298605	0.000491333	0.000413893	0.000307557	0.000392953	0.000537618
60S ribosomal protein L6 OS=Homo sapiens GN=RPL6 PE=1 SV=3	RL6_HUMAN	33 kDa	288		22	6	24	17	14	28	17		13	10	24	3	6	15	12	8	14	4	11		485	7	11	YES		0.000367047	0.00010688	0.000392927	0.000300068	0.000290087	0.000536832	0.000326536		0.000203964	0.000182791	0.000468936	7.60135e-05	9.81874e-05	0.000321415	0.000282061	0.000237605	0.000370777	8.45941e-05	0.000231475
Lamin-B2 OS=Homo sapiens GN=LMNB2 PE=1 SV=3	LMNB2_HUMAN	70 kDa	620		20	16	27	7	8	26	2		19	11	10	10	12	12	9	5	19	2	9		483	7	11	YES		0.000154999	0.000132394	0.000205336	5.73945e-05	7.7e-05	0.000231555	1.78449e-05		0.000138473	9.34004e-05	9.07619e-05	0.000117698	9.12193e-05	0.000119442	9.82666e-05	6.89821e-05	0.000233743	1.96477e-05	8.79739e-05
Beta-1-syntrophin OS=Homo sapiens GN=SNTB1 PE=1 SV=3	SNTB1_HUMAN	58 kDa	538		20	11	18	7	7	15	16		19	13	10	11	16	7	15	5	21	8	10		483	7	11	YES		0.000178624	0.000104894	0.000157755	6.61423e-05	7.76441e-05	0.000153951	0.000164518		0.000159578	0.000127206	0.000104595	0.000149201	0.000140163	8.0294e-05	0.00018874	7.94961e-05	0.000297724	9.05692e-05	0.000112647
Transcription factor A, mitochondrial OS=Homo sapiens GN=TFAM PE=1 SV=1	TFAM_HUMAN	29 kDa	246		12	15	16	19	14	14	18		23	17	7	12	17	12	9	8	9	10	16		482	7	11	YES		0.000234389	0.000312821	0.000306674	0.000392629	0.000339614	0.000314243	0.000404774		0.000422469	0.000363799	0.000160125	0.000355965	0.000325695	0.000301033	0.000247664	0.000278172	0.000279051	0.000247593	0.000394174
Transmembrane emp24 domain-containing protein 10 OS=Homo sapiens GN=TMED10 PE=1 SV=2	TMEDA_HUMAN	25 kDa	219		17	17	17	10	12	16	11		22	10	5	20	20	14	15	10	13	9	9		482	7	11	YES		0.000372989	0.000398239	0.000366014	0.000232124	0.000326986	0.000403412	0.000277859		0.000453922	0.000240383	0.000128476	0.000666419	0.000430411	0.000394504	0.000463663	0.000390584	0.000452768	0.000250306	0.000249059
Isopentenyl-diphosphate delta-isomerase 2 OS=Homo sapiens GN=IDI2 PE=1 SV=1	IDI2_HUMAN	27 kDa	227		12	13	21	28	14	9	11		24	10	19	3	18	6	9	14	8	6	17		481	7	11	YES		0.000254008	0.000293803	0.0004362	0.000627041	0.00036804	0.000218922	0.000268066		0.000477736	0.000231911	0.000471002	9.644e-05	0.000373718	0.000163115	0.000268393	0.000527546	0.000268807	0.00016099	0.000453864
ATPase family AAA domain-containing protein 3A OS=Homo sapiens GN=ATAD3A PE=1 SV=2	ATD3A_HUMAN	71 kDa	634		13	18	15	20	6	21	11		17	12	12	10	10	10	7	11	15	13	18		480	7	11	YES		9.85248e-05	0.000145654	0.000111556	0.000160363	5.64748e-05	0.000182896	9.59796e-05		0.000121161	9.96414e-05	0.000106509	0.000115099	7.43375e-05	9.73371e-05	7.47418e-05	0.000148409	0.000180459	0.00012489	0.000172063
Glutathione peroxidase 1 OS=Homo sapiens GN=GPX1 PE=1 SV=4	GPX1_HUMAN	22 kDa	203		16	10	14	19	10	10	15		13	14	16	11	15	12	17	14	13	16	9		478	7	11	YES		0.000378718	0.000252722	0.000325181	0.000475796	0.000293966	0.000272005	0.000408762		0.000289367	0.000363061	0.000443526	0.00039542	0.000348251	0.000364798	0.000566902	0.000589916	0.000488455	0.000480061	0.000268689
Poly(rC)-binding protein 2 OS=Homo sapiens GN=PCBP2 PE=1 SV=1	PCBP2_HUMAN	39 kDa	365		15	11	10	8	10	19	17		15	6	11	10	13	16	11	5	10	18	20		476	7	11	YES		0.000197465	0.000154611	0.000129181	0.000111419	0.000163493	0.000287431	0.000257651		0.000185695	8.65378e-05	0.000169588	0.000199926	0.00016786	0.000270517	0.000204012	0.000117175	0.00020897	0.000300367	0.000332078
NADH dehydrogenase [ubiquinone] 1 subunit C2 OS=Homo sapiens GN=NDUFC2 PE=1 SV=1	NDUC2_HUMAN	14 kDa	119		19	16	16	19	12	13	16		21	25	6	6	14	10	5	7	10	9	13		475	7	11	YES		0.000767182	0.000689783	0.000633966	0.000811653	0.000601765	0.000603211	0.000743787		0.000797397	0.00110596	0.000283726	0.000367931	0.00055447	0.000518586	0.000284432	0.000503164	0.000640959	0.000460647	0.000662063
Inosine-5'-monophosphate dehydrogenase 2 OS=Homo sapiens GN=IMPDH2 PE=1 SV=2	IMDH2_HUMAN	56 kDa	514		14	13	14	6	16	25	13		15	8	9	20	19	12	11	10	19	7	11		474	7	11	YES		0.000130875	0.000129754	0.000128427	5.93406e-05	0.000185759	0.000268565	0.000139912		0.000131865	8.1936e-05	9.85314e-05	0.000283941	0.000174216	0.000144074	0.000144872	0.000166416	0.000281947	8.29483e-05	0.000129698
26S proteasome non-ATPase regulatory subunit 13 OS=Homo sapiens GN=PSMD13 PE=1 SV=2	PSD13_HUMAN	43 kDa	376		14	12	12	11	18	26	11		15	14	12	13	10	9	18	8	9	14	10		471	7	11	YES		0.000178909	0.000163732	0.000150483	0.00014872	0.000285678	0.00038182	0.000161838		0.000180263	0.000196014	0.000179593	0.0002523	0.000125346	0.000147714	0.000324071	0.000181995	0.000182571	0.000226784	0.000161182
Serum deprivation-response protein OS=Homo sapiens GN=SDPR PE=1 SV=3	SDPR_HUMAN	47 kDa	425		19	21	22	14	5	20	12		14	14	18	5	8	10	9	10	14	11	14		471	7	11	YES		0.000214811	0.000253495	0.000244077	0.000167457	7.02059e-05	0.000259845	0.000156195		0.000148847	0.000173415	0.00023833	8.58505e-05	8.87152e-05	0.000145204	0.000143354	0.000201265	0.000251256	0.000157644	0.000199638
Ubiquitin carboxyl-terminal hydrolase isozyme L3 OS=Homo sapiens GN=UCHL3 PE=1 SV=1	UCHL3_HUMAN	26 kDa	230		12	15	13	20	14	13	12		15	12	15	7	20	19	5	11	5	15	18		470	7	11	YES		0.000250695	0.000334582	0.000266507	0.000442044	0.000363239	0.000312096	0.000288622		0.00029469	0.000274664	0.000366994	0.000222092	0.000409826	0.000509792	0.000147162	0.000409094	0.000165813	0.000397225	0.000474294
EH domain-containing protein 1 OS=Homo sapiens GN=EHD1 PE=1 SV=2	EHD1_HUMAN	61 kDa	534		13	20	14	6	5	31	16		17	11	14	9	18	11	10	10	13	10	13		469	7	11	YES		0.000116975	0.000192145	0.000123617	5.71181e-05	5.58755e-05	0.000320548	0.00016575		0.00014385	0.000108442	0.000147531	0.000122988	0.000158865	0.000127121	0.000126769	0.000160183	0.000185686	0.00011406	0.000147538
Phenylalanine--tRNA ligase beta subunit OS=Homo sapiens GN=FARSB PE=1 SV=3	SYFB_HUMAN	66 kDa	589		16	12	11	13	11	20	13		11	16	9	19	11	9	13	8	13	18	14		469	7	11	YES		0.000130526	0.000104521	8.80583e-05	0.0001122	0.000111447	0.000187494	0.000122097		8.43878e-05	0.000143005	8.59849e-05	0.000235397	8.80186e-05	9.42963e-05	0.000149411	0.00011618	0.000168347	0.000186136	0.000144051
Serine/threonine-protein phosphatase 2A 55 kDa regulatory subunit B alpha isoform OS=Homo sapiens GN=PPP2R2A PE=1 SV=1	2ABA_HUMAN	52 kDa	447		15	17	15	11	8	19	16		18	15	14	10	19	12	14	8	13	13	8		469	7	11	YES		0.000161241	0.000195111	0.000158225	0.000125098	0.000106801	0.000234703	0.00019801		0.000181956	0.000176657	0.000176245	0.00016325	0.000200329	0.000165669	0.000212019	0.000153088	0.000221826	0.000177137	0.000108464
Diablo homolog, mitochondrial OS=Homo sapiens GN=DIABLO PE=1 SV=1	DBLOH_HUMAN	27 kDa	239		15	17	16	18	12	15	13		17	13	7	13	17	10	9	11	9	12	12		468	7	11	YES		0.000301568	0.000364914	0.000315657	0.000382858	0.000299623	0.000346551	0.000300899		0.000321405	0.000286347	0.000164814	0.000396924	0.000335234	0.000258208	0.000254917	0.000393689	0.000287225	0.000305813	0.000304289
Saccharopine dehydrogenase-like oxidoreductase OS=Homo sapiens GN=SCCPDH PE=1 SV=1	SCPDL_HUMAN	47 kDa	429		12	17	21	17	12	21	17		21	12	11	12	14	9	9	8	7	11	13		466	7	11	YES		0.000134405	0.000203297	0.00023081	0.000201444	0.000166923	0.000270293	0.000219213		0.000221189	0.000147256	0.000144288	0.00020412	0.000153804	0.000129465	0.000142017	0.000159511	0.000124457	0.000156174	0.000183649
ATP-dependent RNA helicase DDX3X OS=Homo sapiens GN=DDX3X PE=1 SV=3	DDX3X_HUMAN	73 kDa	662		17	14	15	9	8	14	12		16	10	12	14	13	11	14	14	22	9	12		466	7	11	YES		0.000123391	0.000108495	0.000106838	6.91111e-05	7.21148e-05	0.000116773	0.000100276		0.00010921	7.95224e-05	0.000102004	0.000154323	9.25513e-05	0.000102542	0.000143161	0.000180896	0.000253479	8.28051e-05	0.000109857
Phospholipase A-2-activating protein OS=Homo sapiens GN=PLAA PE=1 SV=2	PLAP_HUMAN	87 kDa	795		18	10	8	8	8	25	5		15	10	8	10	21	25	11	14	10	12	15		463	7	11	YES		0.000108792	6.45316e-05	4.74477e-05	5.11548e-05	6.00503e-05	0.000173639	3.47919e-05		8.52563e-05	6.62187e-05	5.66263e-05	9.17898e-05	0.000124494	0.000194062	9.36657e-05	0.000150633	9.59422e-05	9.19363e-05	0.000114348
Splicing factor, proline- and glutamine-rich OS=Homo sapiens GN=SFPQ PE=1 SV=2	SFPQ_HUMAN	76 kDa	707		12	16	20	11	12	29	8		19	14	12	9	16	10	10	11	11	7	12		463	7	11	YES		8.15555e-05	0.000116102	0.000133384	7.90928e-05	0.000101287	0.000226491	6.25959e-05		0.000121433	0.000104245	9.55118e-05	9.28934e-05	0.000106659	8.72867e-05	9.57493e-05	0.000133086	0.000118673	6.03047e-05	0.000102864
Isocitrate dehydrogenase [NAD] subunit beta, mitochondrial OS=Homo sapiens GN=IDH3B PE=1 SV=2	IDH3B_HUMAN	42 kDa	385		11	12	16	15	11	21	12		24	14	13	11	12	5	11	6	9	12	13		460	7	11	YES		0.000137285	0.000159904	0.000195953	0.000198059	0.0001705	0.000301184	0.000172423		0.000281678	0.000191432	0.000190011	0.000208494	0.000146899	8.01451e-05	0.000193414	0.000133306	0.000178303	0.000189842	0.000204638
Protein Niban OS=Homo sapiens GN=FAM129A PE=1 SV=1	NIBAN_HUMAN	103 kDa	928		13	31	4	9	30	9	3		14	6	10	13	28	16	9	5	5	7	15		460	7	11	YES		6.73111e-05	0.000171377	2.03238e-05	4.93013e-05	0.000192915	5.3551e-05	1.78833e-05		6.81683e-05	3.4037e-05	6.06383e-05	0.000102225	0.000142202	0.000106399	6.56522e-05	4.60872e-05	4.10959e-05	4.59434e-05	9.79595e-05
Cytochrome c oxidase subunit NDUFA4 OS=Homo sapiens GN=NDUFA4 PE=1 SV=1	NDUA4_HUMAN	9 kDa	81		10	11	5	10	8	19	26		14	9	12	4	14	14	5	16	9	17	19		459	7	11	YES		0.000593207	0.000696702	0.000291057	0.000627594	0.000589383	0.00129521	0.00177568		0.00078099	0.000584932	0.000833665	0.00036036	0.000814592	0.00106662	0.000417869	0.00168964	0.00084749	0.00127831	0.00142158
Transmembrane protein 143 OS=Homo sapiens GN=TMEM143 PE=2 SV=1	TM143_HUMAN	52 kDa	459		14	11	15	22	10	11	15		17	19	16	9	15	11	7	7	11	9	14		458	7	11	YES		0.000146557	0.000122947	0.000154089	0.000243654	0.000130011	0.000132328	0.000180781		0.000167355	0.000217916	0.000196156	0.000143084	0.000154019	0.000147893	0.000103238	0.00013045	0.000182792	0.000119427	0.00018485
Proliferation-associated protein 2G4 OS=Homo sapiens GN=PA2G4 PE=1 SV=3	PA2G4_HUMAN	44 kDa	394		14	13	12	10	12	18	15		12	14	10	20	12	13	14	4	6	14	14		457	7	11	YES		0.000170735	0.000169273	0.000143608	0.000129023	0.000181751	0.000252261	0.000210606		0.000137622	0.000187059	0.000142823	0.000370421	0.000143543	0.000203617	0.00024054	8.68404e-05	0.000116153	0.000216424	0.000215345
6-phosphogluconate dehydrogenase, decarboxylating OS=Homo sapiens GN=PGD PE=1 SV=3	6PGD_HUMAN	53 kDa	483		12	12	16	10	7	18	19		14	11	21	12	15	12	15	8	12	11	12		456	7	11	YES		0.000119378	0.00012746	0.000156194	0.000105249	8.64855e-05	0.000205778	0.000217611		0.000130973	0.000119893	0.000244662	0.000181299	0.000146366	0.000153321	0.000210232	0.000141678	0.000189501	0.000138713	0.00015057
Aminoacylase-1 OS=Homo sapiens GN=ACY1 PE=1 SV=1	ACY1_HUMAN	46 kDa	408		13	16	14	18	13	17	14		12	12	11	10	15	12	12	8	6	14	15		456	7	11	YES		0.0001531	0.000201187	0.000161793	0.000224272	0.000190141	0.000230071	0.000189821		0.0001329	0.000154835	0.000151715	0.000178855	0.000173272	0.000181505	0.000199102	0.000167721	0.000112168	0.000208997	0.00022281
Delta-aminolevulinic acid dehydratase OS=Homo sapiens GN=ALAD PE=1 SV=1	HEM2_HUMAN	36 kDa	330		10	6	11	10	9	11	18		11	13	40	1	8	12	9	12	4	19	19		455	7	11	YES		0.000145605	9.32775e-05	0.000157171	0.000154046	0.00016275	0.000184057	0.000301741		0.000150619	0.000207385	0.000682089	2.2113e-05	0.000114254	0.000224406	0.000184622	0.000311047	9.24534e-05	0.000350681	0.000348934
NADH dehydrogenase [ubiquinone] 1 alpha subcomplex subunit 11 OS=Homo sapiens GN=NDUFA11 PE=1 SV=3	NDUAB_HUMAN	15 kDa	141		18	16	19	18	9	14	12		16	14	9	9	17	8	8	9	14	11	9		454	7	11	YES		0.000613402	0.000582157	0.000635371	0.000648959	0.000380904	0.000548254	0.000470801		0.000512747	0.000522705	0.000359185	0.000465785	0.000568233	0.000350137	0.000384084	0.000545986	0.000757331	0.000475167	0.000386836
Phospholipid hydroperoxide glutathione peroxidase, mitochondrial OS=Homo sapiens GN=GPX4 PE=1 SV=3	GPX4_HUMAN	22 kDa	197		20	7	11	12	17	15	12		13	10	7	17	18	22	12	14	13	9	6		454	7	11	YES		0.000487815	0.000182294	0.000263281	0.000309655	0.000514962	0.000420434	0.000336969		0.000298181	0.000267228	0.000199953	0.000629716	0.000430629	0.000689166	0.000412354	0.000607883	0.000503331	0.000278259	0.000184581
Heat shock protein beta-3 OS=Homo sapiens GN=HSPB3 PE=1 SV=2	HSPB3_HUMAN	17 kDa	150		14	17	20	11	17	16	11		13	16	5	10	17	10	13	6	8	11	9		452	7	11	YES		0.000448465	0.00058143	0.000628683	0.000372791	0.000676317	0.000588982	0.000405674		0.000391611	0.000561534	0.000187575	0.000486486	0.000534139	0.000411411	0.000586688	0.000342151	0.000406795	0.000446657	0.000363626
Basigin OS=Homo sapiens GN=BSG PE=1 SV=2	BASI_HUMAN	42 kDa	385		11	11	14	13	9	16	18		14	14	14	12	10	12	14	5	11	16	13		451	7	11	YES		0.000137285	0.000146579	0.000171459	0.000171651	0.0001395	0.000229473	0.000258635		0.000164312	0.000191432	0.000204627	0.000227448	0.000122415	0.000192348	0.000246163	0.000111088	0.000217926	0.000253123	0.000204638
Microtubule-associated protein 4 OS=Homo sapiens GN=MAP4 PE=1 SV=3	MAP4_HUMAN	121 kDa	1152		17	14	19	12	14	54	16		11	8	11	8	11	13	10	3	5	17	5		450	7	11	YES		7.09068e-05	6.23469e-05	7.77667e-05	5.29532e-05	7.25217e-05	0.00025883	7.68321e-05		4.31462e-05	3.65582e-05	5.37323e-05	5.06756e-05	4.50026e-05	6.96399e-05	5.87628e-05	2.22755e-05	3.31051e-05	8.98813e-05	2.63039e-05
Alpha-1B-glycoprotein OS=Homo sapiens GN=A1BG PE=1 SV=4	A1BG_HUMAN	54 kDa	495		13	14	13	15	3	12	19		12	13	19	16	11	11	6	10	6	18	17		448	7	11	YES		0.000126191	0.000145098	0.000123831	0.000154046	3.61667e-05	0.00013386	0.000212336		0.000109541	0.000138257	0.000215995	0.000235872	0.000104733	0.000137137	8.20542e-05	0.000172804	9.24534e-05	0.000221483	0.000208136
Tubulin alpha-4A chain OS=Homo sapiens GN=TUBA4A PE=1 SV=1	TBA4A_HUMAN	50 kDa	448		12	15	16	16	14	12	11		13	14	17	14	13	11	13	7	9	11	7		448	7	11	YES		0.000128705	0.000171772	0.000168397	0.000181554	0.000186484	0.000147903	0.000135828		0.00013112	0.000164512	0.000213534	0.00022804	0.000136761	0.000151524	0.000196436	0.000133653	0.000153229	0.00014955	9.46941e-05
Vacuolar protein sorting-associated protein 35 OS=Homo sapiens GN=VPS35 PE=1 SV=2	VPS35_HUMAN	92 kDa	796		14	12	13	9	8	18	9		14	13	10	12	15	13	10	12	11	13	13		448	7	11	YES		8.45097e-05	7.73406e-05	7.70057e-05	5.74769e-05	5.99749e-05	0.000124863	6.25467e-05		7.94726e-05	8.59761e-05	7.06939e-05	0.000110009	8.88127e-05	0.000100785	8.50436e-05	0.000128952	0.000105404	9.94725e-05	9.89768e-05
Mannose-6-phosphate isomerase OS=Homo sapiens GN=MPI PE=1 SV=2	MPI_HUMAN	47 kDa	423		9	11	12	17	11	17	11		15	13	15	20	12	13	15	8	10	13	12		447	7	11	YES		0.000102234	0.000133411	0.000133762	0.000204302	0.000155183	0.000221912	0.000143856		0.000160233	0.00016179	0.000199547	0.000345026	0.000133702	0.000189658	0.000240052	0.000161774	0.000180317	0.000187187	0.000171927
Acylpyruvase FAHD1, mitochondrial OS=Homo sapiens GN=FAHD1 PE=1 SV=2	FAHD1_HUMAN	25 kDa	224		11	9	19	26	13	12	10		19	14	16	8	12	6	8	8	10	12	13		446	7	11	YES		0.000235959	0.000206127	0.000399943	0.00059005	0.000346328	0.000295806	0.00024696		0.000383273	0.000329024	0.000401945	0.000260618	0.000252482	0.000165299	0.000241767	0.000305492	0.000340509	0.000326292	0.000351721
CapZ-interacting protein OS=Homo sapiens GN=RCSD1 PE=1 SV=1	CPZIP_HUMAN	45 kDa	416		20	14	17	10	16	15	12		13	11	10	9	19	13	9	5	8	14	14		444	7	11	YES		0.000231009	0.000172653	0.000192685	0.0001222	0.000229519	0.0001991	0.000159574		0.000141206	0.000139202	0.00013527	0.000157874	0.000215257	0.000192849	0.000146455	0.00010281	0.000146681	0.000204978	0.000203957
Ras-related protein Rap-1A OS=Homo sapiens GN=RAP1A PE=1 SV=1	RAP1A_HUMAN	21 kDa	184		12	14	13	15	9	20	14		14	16	12	14	12	14	11	5	8	12	11		441	7	11	YES		0.000313368	0.000390346	0.000333133	0.000414416	0.000291889	0.000600185	0.000420906		0.000343805	0.000457773	0.000366994	0.000555229	0.000307369	0.000469546	0.000404697	0.00023244	0.000331626	0.000397225	0.000362308
COP9 signalosome complex subunit 1 OS=Homo sapiens GN=GPS1 PE=1 SV=4	CSN1_HUMAN	56 kDa	491		14	17	13	12	9	18	14		12	11	11	14	12	12	8	9	17	14	14		441	7	11	YES		0.000137006	0.000177626	0.00012484	0.000124241	0.000109384	0.000202425	0.000157733		0.000110434	0.000117939	0.000126068	0.000208069	0.000115185	0.000150823	0.000110297	0.00015679	0.000264085	0.000173668	0.000172802
Alpha-actinin-4 OS=Homo sapiens GN=ACTN4 PE=1 SV=2	ACTN4_HUMAN	105 kDa	911		14	13	25	18	4	26	16		25	14	8	3	11	13	3	3	5	9	5		439	7	11	YES		7.38416e-05	7.3209e-05	0.000129394	0.000100443	2.6202e-05	0.00015759	9.71576e-05		0.000124001	8.09016e-05	4.94159e-05	2.40306e-05	5.69077e-05	8.80628e-05	2.22925e-05	2.81683e-05	4.18628e-05	6.01723e-05	3.32625e-05
Heterogeneous nuclear ribonucleoprotein D0 OS=Homo sapiens GN=HNRNPD PE=1 SV=1	HNRPD_HUMAN	38 kDa	355		12	14	14	11	11	17	15		20	17	11	9	16	11	9	4	12	13	9		438	7	11	YES		0.000162422	0.00020232	0.000185948	0.000157517	0.000184908	0.00026442	0.000233743		0.000254568	0.000252097	0.000174365	0.000185002	0.000212417	0.000191219	0.00017162	9.63807e-05	0.000257828	0.000223043	0.000153645
60S ribosomal protein L8 OS=Homo sapiens GN=RPL8 PE=1 SV=2	RL8_HUMAN	28 kDa	257		12	15	17	6	8	20	12		15	8	9	10	14	13	5	8	4	13	14		437	7	11	YES		0.000224357	0.000299432	0.000311895	0.000118681	0.000185759	0.000429705	0.000258299		0.000263731	0.000163872	0.000197063	0.000283941	0.000256739	0.00031216	0.000131702	0.000266266	0.000118715	0.000308094	0.00033014
Leucine--tRNA ligase, cytoplasmic OS=Homo sapiens GN=LARS PE=1 SV=2	SYLC_HUMAN	134 kDa	1176		7	10	17	15	14	22	5		14	13	6	9	17	13	9	7	13	9	15		437	7	11	YES		2.86011e-05	4.36247e-05	6.81607e-05	6.48407e-05	7.10417e-05	0.000103297	2.352e-05		5.37927e-05	5.81947e-05	2.87104e-05	5.58466e-05	6.813e-05	6.82187e-05	5.18072e-05	5.09154e-05	8.43166e-05	4.66131e-05	7.73013e-05
Dynactin subunit 2 OS=Homo sapiens GN=DCTN2 PE=1 SV=4	DCTN2_HUMAN	44 kDa	401		11	13	12	18	13	24	19		14	14	15	11	14	9	9	3	11	8	9		436	7	11	YES		0.000131807	0.000166318	0.000141101	0.000228187	0.00019346	0.000330476	0.000262111		0.000157756	0.000183794	0.000210495	0.000200175	0.000164543	0.000138505	0.000151933	6.39934e-05	0.000209231	0.000121512	0.00013602
Cytoplasmic dynein 1 intermediate chain 2 OS=Homo sapiens GN=DYNC1I2 PE=1 SV=3	DC1I2_HUMAN	71 kDa	638		11	10	14	11	11	20	13		9	13	12	16	18	10	12	9	10	8	12		434	7	11	YES		8.28445e-05	8.04116e-05	0.000103467	8.76467e-05	0.000102888	0.000173094	0.000112719		6.37418e-05	0.000107268	0.000105841	0.000183004	0.000132969	9.67268e-05	0.000127326	0.000120665	0.000119552	7.63734e-05	0.000113989
Proteasome subunit beta type-2 OS=Homo sapiens GN=PSMB2 PE=1 SV=1	PSB2_HUMAN	23 kDa	201		13	13	17	12	13	14	12		14	17	10	11	12	12	9	7	10	11	12		434	7	11	YES		0.00031077	0.000331808	0.000398791	0.000303493	0.000385958	0.000384596	0.000330263		0.000314727	0.000445246	0.000279962	0.000399354	0.000281373	0.000368428	0.000303111	0.000297893	0.000379473	0.000333326	0.000361816
5-oxoprolinase OS=Homo sapiens GN=OPLAH PE=1 SV=3	OPLA_HUMAN	137 kDa	1288		11	12	16	16	8	10	15		17	4	13	5	18	16	15	7	8	10	11		433	7	11	YES		4.10363e-05	4.77975e-05	5.85729e-05	6.31492e-05	3.70652e-05	4.28704e-05	6.44244e-05		5.96397e-05	1.6349e-05	5.67966e-05	2.8328e-05	6.58648e-05	7.66605e-05	7.8837e-05	4.6488e-05	4.73752e-05	4.72887e-05	5.17583e-05
Sec1 family domain-containing protein 1 OS=Homo sapiens GN=SCFD1 PE=1 SV=4	SCFD1_HUMAN	72 kDa	642		15	17	14	12	8	25	8		12	11	10	11	11	15	11	8	10	8	13		433	7	11	YES		0.000112266	0.000135848	0.000102822	9.50189e-05	7.43614e-05	0.00021502	6.89335e-05		8.44595e-05	9.01997e-05	8.76517e-05	0.000125031	8.07523e-05	0.000144186	0.000115988	0.000106589	0.000118807	7.58976e-05	0.000122719
Vitamin D-binding protein OS=Homo sapiens GN=GC PE=1 SV=1	VTDB_HUMAN	53 kDa	474		15	11	18	14	4	19	25		9	13	15	13	9	8	4	5	5	17	15		433	7	11	YES		0.000152056	0.000119057	0.000179055	0.000150146	5.03587e-05	0.000221334	0.000291768		8.57959e-05	0.000144382	0.000178077	0.000200137	8.94873e-05	0.000104155	5.71264e-05	9.02298e-05	8.04579e-05	0.000218446	0.000191786
Growth hormone-inducible transmembrane protein OS=Homo sapiens GN=GHITM PE=1 SV=2	GHITM_HUMAN	37 kDa	345		12	16	12	16	9	18	19		16	11	7	11	16	16	7	5	5	13	16		432	7	11	YES		0.00016713	0.000237925	0.000164004	0.000235757	0.000155674	0.000288089	0.000304656		0.000209557	0.00016785	0.000114176	0.000232667	0.000218574	0.000286199	0.000137352	0.000123968	0.000110542	0.000229508	0.000281063
Atlastin-2 OS=Homo sapiens GN=ATL2 PE=1 SV=2	ATLA2_HUMAN	66 kDa	583		12	14	11	9	8	13	13		15	9	8	12	16	16	10	10	12	12	13		431	7	11	YES		9.89018e-05	0.000123197	8.89645e-05	7.84761e-05	8.18868e-05	0.000123125	0.000123353		0.000116259	8.12684e-05	7.72177e-05	0.000150202	0.000129345	0.000169363	0.000116114	0.00014672	0.000156996	0.000125368	0.000135138
cGMP-dependent protein kinase 1 OS=Homo sapiens GN=PRKG1 PE=1 SV=3	KGP1_HUMAN	76 kDa	671		17	11	11	11	11	10	7		9	9	8	19	19	12	24	5	9	8	13		431	7	11	YES		0.000121736	8.41026e-05	7.7297e-05	8.33362e-05	9.78279e-05	8.22907e-05	5.771e-05		6.06069e-05	7.06102e-05	6.70908e-05	0.00020663	0.000133453	0.000110364	0.000242127	6.37391e-05	0.000102305	7.26173e-05	0.000117415
Alpha-centractin OS=Homo sapiens GN=ACTR1A PE=1 SV=1	ACTZ_HUMAN	43 kDa	376		13	16	18	12	12	18	14		13	5	13	17	12	10	11	6	9	8	8		430	7	11	YES		0.00016613	0.000218309	0.000225724	0.00016224	0.000190452	0.000264337	0.000205975		0.000156228	7.00051e-05	0.000194559	0.000329931	0.000150415	0.000164127	0.000198043	0.000136497	0.000182571	0.000129591	0.000128945
Mitogen-activated protein kinase 12 OS=Homo sapiens GN=MAPK12 PE=1 SV=3	MK12_HUMAN	42 kDa	367		13	14	12	9	11	9	13		15	10	10	16	19	13	11	7	17	11	7		429	7	11	YES		0.000170204	0.000195705	0.000154173	0.000124664	0.000178862	0.00013541	0.000195953		0.000184683	0.000143444	0.000153331	0.000318138	0.000243997	0.000218597	0.0002029	0.000163151	0.000353313	0.000182557	0.000115594
Obscurin OS=Homo sapiens GN=OBSCN PE=1 SV=3	OBSCN_HUMAN	868 kDa	7968		24	14	17	9	24	21	2		10	11	11	4	13	8	11	2	4	5	11		427	7	11	YES		1.44728e-05	9.01401e-06	1.00599e-05	5.74191e-06	1.79744e-05	1.45527e-05	1.38853e-06		5.67091e-06	7.2676e-06	7.76852e-06	3.6633e-06	7.68938e-06	6.19595e-06	9.34541e-06	2.14703e-06	3.82902e-06	3.82202e-06	8.36655e-06
Staphylococcal nuclease domain-containing protein 1 OS=Homo sapiens GN=SND1 PE=1 SV=1	SND1_HUMAN	102 kDa	910		8	13	15	12	11	16	10		16	12	3	8	17	18	6	5	5	16	12		425	7	11	YES		4.22416e-05	7.32894e-05	7.77217e-05	6.70353e-05	7.21346e-05	9.70849e-05	6.07902e-05		7.94476e-05	6.94205e-05	1.85513e-05	6.4152e-05	8.8045e-05	0.000122067	4.46339e-05	4.69988e-05	4.19088e-05	0.000107091	7.99177e-05
Thioredoxin OS=Homo sapiens GN=TXN PE=1 SV=3	THIO_HUMAN	12 kDa	105		14	12	11	8	12	12	16		17	14	7	11	14	16	8	7	9	15	12		425	7	11	YES		0.000640664	0.000586315	0.000493965	0.000387315	0.000682	0.000631052	0.000842958		0.00073158	0.000701918	0.000375149	0.000764478	0.000628399	0.000940369	0.000515769	0.000570252	0.000653778	0.000870111	0.00069262
Echinoderm microtubule-associated protein-like 1 OS=Homo sapiens GN=EML1 PE=1 SV=3	EMAL1_HUMAN	90 kDa	815		12	18	8	11	16	11	12		15	13	11	12	17	4	8	6	6	14	10		424	7	11	YES		7.07482e-05	0.000113306	4.62834e-05	6.86118e-05	0.000117153	7.45261e-05	8.14515e-05		8.31641e-05	8.39718e-05	7.59504e-05	0.000107445	9.83079e-05	3.0288e-05	6.64488e-05	6.29726e-05	5.61527e-05	0.000104627	7.4361e-05
Malignant T-cell-amplified sequence 1 OS=Homo sapiens GN=MCTS1 PE=1 SV=1	MCTS1_HUMAN	21 kDa	181		15	15	11	9	10	16	12		18	11	5	11	12	10	9	12	11	8	13		424	7	11	YES		0.000398203	0.00042516	0.000286554	0.000252771	0.000329696	0.000488107	0.000366757		0.000449362	0.000319935	0.000155449	0.000443482	0.000312464	0.000340949	0.000336604	0.000567102	0.000463544	0.000269206	0.000435279
Phosphoglycerate mutase 1 OS=Homo sapiens GN=PGAM1 PE=1 SV=2	PGAM1_HUMAN	29 kDa	254		12	11	15	18	10	16	9		12	12	16	2	16	13	15	6	8	11	8		420	7	11	YES		0.000227007	0.000222177	0.000278452	0.000360249	0.000234941	0.000347824	0.000196013		0.000213476	0.000248711	0.000354472	5.7459e-05	0.000296882	0.000315847	0.000399772	0.000202058	0.000240233	0.000263774	0.00019088
COP9 signalosome complex subunit 2 OS=Homo sapiens GN=COPS2 PE=1 SV=1	CSN2_HUMAN	52 kDa	443		11	9	12	6	12	24	19		14	8	8	12	13	13	8	8	14	12	14		418	7	11	YES		0.000119311	0.000104227	0.000127723	6.88511e-05	0.000161648	0.000299144	0.00023726		0.000142799	9.50679e-05	0.000101621	0.000197669	0.000138305	0.000181095	0.000122248	0.00015447	0.000241047	0.000164987	0.000191526
Succinyl-CoA ligase [GDP-forming] subunit beta, mitochondrial OS=Homo sapiens GN=SUCLG2 PE=1 SV=2	SUCB2_HUMAN	47 kDa	432		17	13	14	18	7	19	15		15	12	10	10	9	9	7	2	5	12	15		418	7	11	YES		0.000189085	0.000154383	0.000152805	0.000211813	9.66956e-05	0.000242853	0.00019208		0.000156895	0.000146233	0.00013026	0.000168919	9.81874e-05	0.000128566	0.000109691	3.96008e-05	8.82802e-05	0.000169188	0.000210431
26S protease regulatory subunit 8 OS=Homo sapiens GN=PSMC5 PE=1 SV=1	PRS8_HUMAN	46 kDa	406		12	13	14	5	12	23	16		15	7	12	13	10	14	6	2	8	10	13		417	7	11	YES		0.000142019	0.000164269	0.00016259	6.26048e-05	0.000176379	0.000312806	0.000218006		0.000166943	9.07653e-05	0.000166322	0.000233657	0.000116084	0.000212799	0.000100041	4.21369e-05	0.000150294	0.000150019	0.000194053
COP9 signalosome complex subunit 5 OS=Homo sapiens GN=COPS5 PE=1 SV=4	CSN5_HUMAN	38 kDa	334		15	11	13	9	14	18	12		13	13	13	1	12	8	8	7	12	9	8		417	7	11	YES		0.000215792	0.000168961	0.000183523	0.000136981	0.000250135	0.000297577	0.000198751		0.000175873	0.000204901	0.000219024	2.18482e-05	0.000169329	0.000147812	0.000162143	0.000179271	0.000274039	0.000164123	0.00014516
Coronin-6 OS=Homo sapiens GN=CORO6 PE=1 SV=2	CORO6_HUMAN	53 kDa	472		12	12	16	13	8	11	12		12	15	16	13	7	8	8	10	13	8	15		417	7	11	YES		0.00012216	0.00013043	0.000159835	0.000140012	0.000101144	0.000128684	0.000140642		0.000114879	0.0001673	0.000190754	0.000200985	6.98961e-05	0.000104596	0.000114737	0.000181224	0.000210077	0.000103234	0.000192598
Dihydropyrimidinase-related protein 2 OS=Homo sapiens GN=DPYSL2 PE=1 SV=1	DPYL2_HUMAN	62 kDa	572		15	16	15	11	2	19	10		13	8	11	7	15	11	5	8	11	7	9		416	7	11	YES		0.000126005	0.000143504	0.000123648	9.77598e-05	2.08654e-05	0.000183413	9.67118e-05		0.000102695	7.36278e-05	0.000108216	8.93025e-05	0.000123593	0.000118676	5.91737e-05	0.000119633	0.000146681	7.45375e-05	9.53563e-05
Glycine--tRNA ligase OS=Homo sapiens GN=GARS PE=1 SV=3	SYG_HUMAN	83 kDa	739		14	13	14	9	3	16	7		15	11	10	9	15	15	11	13	16	11	13		415	7	11	YES		9.1028e-05	9.02482e-05	8.93257e-05	6.19101e-05	2.42253e-05	0.00011955	5.23997e-05		9.17168e-05	7.83603e-05	7.61466e-05	8.8871e-05	9.5663e-05	0.000125261	0.000100763	0.000150473	0.00016514	9.06611e-05	0.000106611
Aspartyl/asparaginyl beta-hydroxylase OS=Homo sapiens GN=ASPH PE=1 SV=3	ASPH_HUMAN	86 kDa	758		15	15	13	7	15	13	10		11	13	7	9	16	14	3	13	18	9	11		414	7	11	YES		9.50853e-05	0.000101522	8.08662e-05	4.69453e-05	0.00011809	9.46994e-05	7.29804e-05		6.55731e-05	9.02863e-05	5.19666e-05	8.66433e-05	9.94828e-05	0.000113979	2.67921e-05	0.000146701	0.000181126	7.2318e-05	8.79481e-05
Transforming protein RhoA OS=Homo sapiens GN=RHOA PE=1 SV=1	RHOA_HUMAN	22 kDa	193		17	14	12	6	13	15	19		20	10	3	6	17	13	6	2	6	9	15		412	7	11	YES		0.000423237	0.000372143	0.000293168	0.000158037	0.000401956	0.000429148	0.000544592		0.000468247	0.000272766	8.747e-05	0.000226859	0.000415134	0.000415675	0.00021045	8.86402e-05	0.000237121	0.000284026	0.000471017
Methionine aminopeptidase 2 OS=Homo sapiens GN=METAP2 PE=1 SV=1	MAP2_HUMAN	53 kDa	478		19	13	15	9	13	15	11		11	13	10	9	17	12	9	11	9	11	8		412	7	11	YES		0.000190993	0.000139526	0.000147964	9.57146e-05	0.000162296	0.000173275	0.000127303		0.000103984	0.000143174	0.000117725	0.000137397	0.000167617	0.000154925	0.000127459	0.000196844	0.000143612	0.000140164	0.00010143
Single-stranded DNA-binding protein, mitochondrial OS=Homo sapiens GN=SSBP1 PE=1 SV=1	SSBP_HUMAN	17 kDa	148		17	7	12	18	16	9	10		15	11	6	1	18	7	11	12	12	10	14		412	7	11	YES		0.000551923	0.000242647	0.000382307	0.000618265	0.000645135	0.000335779	0.000373778		0.000457965	0.000391272	0.000228131	4.9306e-05	0.000573202	0.00029188	0.000503137	0.00069355	0.000618438	0.000411539	0.000573283
28 kDa heat- and acid-stable phosphoprotein OS=Homo sapiens GN=PDAP1 PE=1 SV=1	HAP28_HUMAN	21 kDa	181		9	13	10	18	21	17	14		5	14	13	5	7	17	12	12	6	12	11		411	7	11	YES		0.000238922	0.000368472	0.000260504	0.000505542	0.000692362	0.000518613	0.000427883		0.000124823	0.00040719	0.000404166	0.000201583	0.000182271	0.000579613	0.000448805	0.000567102	0.000252842	0.000403809	0.000368313
Twinfilin-2 OS=Homo sapiens GN=TWF2 PE=1 SV=2	TWF2_HUMAN	40 kDa	349		11	14	11	11	5	25	15		17	12	11	2	15	13	5	9	8	6	14		410	7	11	YES		0.000151446	0.000205798	0.000148614	0.000160225	8.54943e-05	0.000395538	0.000237761		0.000220103	0.00018101	0.000177363	4.18183e-05	0.000202564	0.000229872	9.69839e-05	0.000220585	0.00017484	0.000104713	0.000243112
Plasminogen receptor (KT) OS=Homo sapiens GN=PLGRKT PE=1 SV=1	PLRKT_HUMAN	17 kDa	147		7	14	14	16	12	16	14		19	11	1	9	19	9	14	4	8	8	9		404	7	11	YES		0.000228809	0.000488596	0.000449059	0.000553307	0.000487143	0.000601002	0.000526849		0.000584035	0.000393934	3.82805e-05	0.000446773	0.000609163	0.000377827	0.000644712	0.000232756	0.000415097	0.000331471	0.000371046
Mitochondrial antiviral-signaling protein OS=Homo sapiens GN=MAVS PE=1 SV=2	MAVS_HUMAN	57 kDa	540		13	11	16	16	7	16	15		14	11	6	6	10	10	19	6	9	9	14		403	7	11	YES		0.000115675	0.000104505	0.000139707	0.000150622	7.73565e-05	0.000163606	0.000153664		0.000117148	0.000107237	6.25249e-05	8.1081e-05	8.72777e-05	0.000114281	0.000238185	9.5042e-05	0.000127123	0.000101513	0.000157122
PDZ and LIM domain protein 7 OS=Homo sapiens GN=PDLIM7 PE=1 SV=1	PDLI7_HUMAN	50 kDa	457		14	9	8	4	11	5	13		9	13	4	11	19	16	7	9	12	14	13		403	7	11	YES		0.000147198	0.000101034	8.25404e-05	4.44946e-05	0.000143638	6.04125e-05	0.000157363		8.89874e-05	0.000149753	4.92537e-05	0.000175646	0.000195945	0.000216058	0.00010369	0.000168455	0.000200282	0.000186588	0.000172397
Proteasome subunit beta type-6 OS=Homo sapiens GN=PSMB6 PE=1 SV=4	PSB6_HUMAN	25 kDa	239		14	8	15	9	16	15	12		11	13	9	12	18	11	10	4	7	9	12		402	7	11	YES		0.000281463	0.000171724	0.000295928	0.000191429	0.000399498	0.000346551	0.000277753		0.000207968	0.000286347	0.000211904	0.000366391	0.000354954	0.000284029	0.000283242	0.00014316	0.000223397	0.00022936	0.000304289
Synaptopodin OS=Homo sapiens GN=SYNPO PE=1 SV=2	SYNPO_HUMAN	99 kDa	929		19	11	11	8	14	11	6		17	9	6	7	14	20	4	11	13	10	6		402	7	11	YES		9.82719e-05	6.07458e-05	5.58303e-05	4.37762e-05	8.993e-05	6.53808e-05	3.57282e-05		8.26867e-05	5.10005e-05	3.63438e-05	5.4985e-05	7.10247e-05	0.000132856	2.91474e-05	0.000101283	0.000106734	6.55627e-05	3.91416e-05
Peptidyl-prolyl cis-trans isomerase NIMA-interacting 1 OS=Homo sapiens GN=PIN1 PE=1 SV=1	PIN1_HUMAN	18 kDa	163		15	17	13	10	15	14	12		15	12	4	8	15	11	11	8	13	9	4		401	7	11	YES		0.000442176	0.000535058	0.000376052	0.000311872	0.000549156	0.000474257	0.000407257		0.000415821	0.000387562	0.000138092	0.000358149	0.000433711	0.000416459	0.000456836	0.000419818	0.000608321	0.000336301	0.000148722
Cell division control protein 42 homolog OS=Homo sapiens GN=CDC42 PE=1 SV=2	CDC42_HUMAN	21 kDa	191		15	15	19	13	14	9	10		15	11	9	8	15	10	9	5	9	11	10		400	7	11	YES		0.000377354	0.0004029	0.000469043	0.000345998	0.000437408	0.000260185	0.000289629		0.000354863	0.000303184	0.000265158	0.000305646	0.000370131	0.000323098	0.00031898	0.000223921	0.000359407	0.000350778	0.0003173
Calcium/calmodulin-dependent protein kinase type II subunit delta OS=Homo sapiens GN=CAMK2D PE=1 SV=3	KCC2D_HUMAN	56 kDa	499		12	20	14	8	10	22	13		10	9	16	8	12	9	13	2	8	10	11		400	7	11	YES		0.000115551	0.000205622	0.000132288	8.14991e-05	0.000119589	0.000243442	0.000144118		9.05528e-05	9.49488e-05	0.000180432	0.000116991	0.000113339	0.000111304	0.000176359	3.42837e-05	0.000122283	0.00012206	0.000133597
60S ribosomal protein L18 OS=Homo sapiens GN=RPL18 PE=1 SV=2	RL18_HUMAN	22 kDa	188		13	10	14	10	10	13	10		16	7	9	15	12	11	11	4	6	10	10		399	7	11	YES		0.000332259	0.000272886	0.000351126	0.000270399	0.00031742	0.00038182	0.000294251		0.00038456	0.000196014	0.000269389	0.000582231	0.000300829	0.000361079	0.000396086	0.000181995	0.000243428	0.000323978	0.000322363
Heterogeneous nuclear ribonucleoprotein L OS=Homo sapiens GN=HNRNPL PE=1 SV=2	HNRPL_HUMAN	64 kDa	589		15	12	16	8	6	22	9		7	14	6	10	14	8	10	11	13	10	8		399	7	11	YES		0.000122368	0.000104521	0.000128085	6.9046e-05	6.07895e-05	0.000206244	8.45284e-05		5.37013e-05	0.00012513	5.73233e-05	0.000123893	0.000112024	8.3819e-05	0.000114932	0.000159748	0.000168347	0.000103409	8.23148e-05
Phenylalanine--tRNA ligase alpha subunit OS=Homo sapiens GN=FARSA PE=1 SV=3	SYFA_HUMAN	58 kDa	508		11	18	15	9	4	25	15		12	11	10	7	11	10	6	6	10	6	10		399	7	11	YES		0.000104045	0.000181781	0.000139226	9.00622e-05	4.69882e-05	0.000271737	0.000163344		0.000106738	0.000113993	0.000110772	0.000100553	0.000102053	0.00012148	7.99544e-05	0.000101029	0.000150146	7.19383e-05	0.0001193
Alpha-synuclein OS=Homo sapiens GN=SNCA PE=1 SV=1	SYUA_HUMAN	14 kDa	140		14	6	8	9	2	5	20		6	10	28	12	5	11	17	3	2	13	11		397	7	11	YES		0.000480498	0.000219868	0.000269435	0.000326797	8.525e-05	0.000197204	0.000790273		0.000193654	0.000376027	0.00112545	0.000625482	0.000168321	0.000484878	0.000822008	0.000183295	0.000108963	0.000565572	0.000476176
Cytochrome c oxidase subunit 6B1 OS=Homo sapiens GN=COX6B1 PE=1 SV=2	CX6B1_HUMAN	10 kDa	86		7	12	12	9	9	15	14		24	6	7	6	12	13	2	9	6	10	18		397	7	11	YES		0.000391103	0.00071585	0.000657924	0.000531995	0.000624506	0.000963088	0.000900544		0.001261	0.000367283	0.000458031	0.000509113	0.000657627	0.000932851	0.00015743	0.000895163	0.000532145	0.00070823	0.00126846
DnaJ homolog subfamily A member 2 OS=Homo sapiens GN=DNAJA2 PE=1 SV=1	DNJA2_HUMAN	46 kDa	412		13	8	17	11	10	20	15		14	4	14	7	13	12	5	7	10	7	9		397	7	11	YES		0.000151613	9.96167e-05	0.000194556	0.000135725	0.000144842	0.000268044	0.000201405		0.000153544	5.11105e-05	0.000191217	0.000123983	0.000148711	0.000179743	8.21538e-05	0.000145331	0.000185131	0.000103484	0.000132388
ATP-dependent RNA helicase DDX19A OS=Homo sapiens GN=DDX19A PE=1 SV=1	DD19A_HUMAN	54 kDa	478		17	19	7	2	6	17	11		13	8	6	8	18	15	5	8	13	10	8		395	7	11	YES		0.000170888	0.000203922	6.90499e-05	2.12699e-05	7.49059e-05	0.000196379	0.000127303		0.00012289	8.81069e-05	7.06348e-05	0.00012213	0.000177477	0.000193656	7.08104e-05	0.00014316	0.00020744	0.000127422	0.00010143
Membrane-associated progesterone receptor component 2 OS=Homo sapiens GN=PGRMC2 PE=1 SV=1	PGRC2_HUMAN	24 kDa	223		16	12	13	9	15	13	13		16	9	8	8	16	10	5	8	7	13	10		395	7	11	YES		0.000344752	0.000276068	0.000274872	0.000205164	0.000401401	0.000321893	0.000322488		0.000324203	0.000212464	0.000201874	0.000261786	0.000338152	0.000276734	0.000151782	0.000306862	0.000239425	0.000355068	0.000271768
Tropomodulin-1 OS=Homo sapiens GN=TMOD1 PE=1 SV=1	TMOD1_HUMAN	41 kDa	359		12	19	17	8	8	20	17		8	12	18	9	9	9	6	2	4	6	13		395	7	11	YES		0.000160612	0.000271518	0.000223279	0.000113282	0.000132981	0.000307616	0.000261957		0.000100693	0.000175968	0.000282146	0.00018294	0.000118153	0.000154709	0.000113139	4.76534e-05	8.4985e-05	0.000101796	0.000219458
60S ribosomal protein L27 OS=Homo sapiens GN=RPL27 PE=1 SV=2	RL27_HUMAN	16 kDa	136		14	17	18	9	10	17	11		10	7	2	8	15	8	12	4	6	12	9		394	7	11	YES		0.00049463	0.000641283	0.00062406	0.000336409	0.000438787	0.000690213	0.000447434		0.000332249	0.000270961	8.27535e-05	0.000429253	0.000519816	0.00036301	0.000597307	0.000251582	0.000336503	0.000537422	0.000401058
Ig kappa chain V-III region HAH OS=Homo sapiens PE=2 SV=1	KV312_HUMAN	14 kDa	116		12	7	11	16	9	12	17		9	12	9	13	8	12	17	6	5	17	13		393	7	11	YES		0.000497067	0.000309585	0.000447123	0.000701174	0.000462996	0.000571211	0.000810711		0.00035058	0.000544592	0.000436596	0.0008178	0.000325034	0.000638397	0.000992078	0.000442437	0.000328768	0.000892614	0.000679186
Kinectin OS=Homo sapiens GN=KTN1 PE=1 SV=1	KTN1_HUMAN	156 kDa	1357		11	13	18	9	9	17	13		18	9	3	6	17	16	2	4	5	9	13		393	7	11	YES		3.89497e-05	4.91477e-05	6.2544e-05	3.37152e-05	3.95781e-05	6.91739e-05	5.29955e-05		5.9937e-05	3.49149e-05	1.24405e-05	3.22651e-05	5.90427e-05	7.27625e-05	9.97712e-06	2.52138e-05	2.81039e-05	4.03957e-05	5.80586e-05
Signal transducer and activator of transcription 3 OS=Homo sapiens GN=STAT3 PE=1 SV=2	STAT3_HUMAN	88 kDa	770		7	22	18	11	6	13	8		17	3	9	10	12	17	8	9	5	8	6		393	7	11	YES		4.36816e-05	0.000146579	0.000110224	7.26216e-05	4.65e-05	9.32236e-05	5.74744e-05		9.97609e-05	2.05106e-05	6.57729e-05	9.477e-05	7.34493e-05	0.000136247	7.03322e-05	9.99793e-05	4.95286e-05	6.32808e-05	4.72241e-05
60S ribosomal protein L12 OS=Homo sapiens GN=RPL12 PE=1 SV=1	RL12_HUMAN	18 kDa	165		15	15	12	10	14	17	9		17	12	6	12	13	11	8	8	9	8	9		391	7	11	YES		0.000436816	0.000466387	0.000342918	0.000308091	0.000506333	0.000568903	0.000301741		0.000465551	0.000382864	0.000204627	0.000530712	0.000371327	0.000411411	0.000328217	0.000414729	0.00041604	0.00029531	0.000330569
Glutathione reductase, mitochondrial OS=Homo sapiens GN=GSR PE=1 SV=2	GSHR_HUMAN	56 kDa	522		10	9	14	11	7	19	10		14	15	15	13	14	12	6	5	11	11	7		391	7	11	YES		9.20494e-05	8.84528e-05	0.000126459	0.000107124	8.0024e-05	0.000200982	0.000105975		0.000121188	0.000151275	0.000161702	0.000181733	0.000126402	0.000141866	7.78101e-05	8.19328e-05	0.000160731	0.00012835	8.12701e-05
Growth factor receptor-bound protein 2 OS=Homo sapiens GN=GRB2 PE=1 SV=1	GRB2_HUMAN	25 kDa	217		15	17	8	9	13	14	11		17	8	3	11	16	13	6	6	5	11	11		391	7	11	YES		0.000332141	0.00040191	0.000173829	0.000210837	0.0003575	0.000356239	0.00028042		0.00035399	0.000194079	7.77959e-05	0.000369909	0.000347502	0.000369701	0.000187174	0.00023651	0.000175747	0.000308749	0.00030721
Heterogeneous nuclear ribonucleoproteins C1/C2 OS=Homo sapiens GN=HNRNPC PE=1 SV=4	HNRPC_HUMAN	34 kDa	306		17	17	18	14	8	19	3		15	13	7	7	14	9	8	4	8	2	5		391	7	11	YES		0.000266943	0.000285014	0.00027736	0.000232579	0.000156013	0.000342851	5.42344e-05		0.000221499	0.00022365	0.000128728	0.000166932	0.000215627	0.000181505	0.00017698	0.000111814	0.000199409	3.9809e-05	9.90266e-05
Peptidyl-prolyl cis-trans isomerase FKBP1A OS=Homo sapiens GN=FKBP1A PE=1 SV=2	FKB1A_HUMAN	12 kDa	108		19	13	10	10	12	10	13		10	11	4	8	17	9	6	9	6	18	5		391	7	11	YES		0.00084532	0.000617531	0.000436585	0.000470695	0.000663056	0.000511269	0.000665878		0.000418387	0.000536187	0.000208416	0.00054054	0.00074186	0.000514264	0.000376082	0.000712815	0.000423745	0.00101513	0.000280575
Histone H3.3 OS=Homo sapiens GN=H3F3A PE=1 SV=2	H33_HUMAN	15 kDa	136		10	19	15	11	13	10	10		18	15	9	8	10	10	5	1	2	7	13		389	7	11	YES		0.000353307	0.000716728	0.00052005	0.000411166	0.000570423	0.000406008	0.000406758		0.000598048	0.000580631	0.000372391	0.000429253	0.000346544	0.000453763	0.000248878	6.28955e-05	0.000112168	0.000313496	0.000579305
Protein S100-A1 OS=Homo sapiens GN=S100A1 PE=1 SV=2	S10A1_HUMAN	11 kDa	94		29	4	12	12	9	7	17		14	8	3	4	11	10	1	11	7	13	9		389	7	11	YES		0.00148239	0.000218309	0.00060193	0.000648959	0.000571356	0.000411191	0.00100045		0.00067298	0.000448033	0.000179593	0.000310523	0.000551521	0.000656508	7.20157e-05	0.00100097	0.000567998	0.000842342	0.000580253
Peptidyl-prolyl cis-trans isomerase NIMA-interacting 4 OS=Homo sapiens GN=PIN4 PE=1 SV=1	PIN4_HUMAN	14 kDa	131		11	12	13	12	18	6	8		12	11	5	14	15	7	14	4	10	9	7		388	7	11	YES		0.000403472	0.000469948	0.000467913	0.000465665	0.000819962	0.000252903	0.000337827		0.000413916	0.000442048	0.00021478	0.000779863	0.000539656	0.000329757	0.000723455	0.000261184	0.000582245	0.00041845	0.00032384
ER membrane protein complex subunit 1 OS=Homo sapiens GN=EMC1 PE=1 SV=1	EMC1_HUMAN	112 kDa	993		7	11	15	13	15	14	11		12	11	10	2	15	18	7	5	6	7	11		387	7	11	YES		3.3872e-05	5.68307e-05	7.12254e-05	6.65515e-05	9.01435e-05	7.78488e-05	6.128e-05		5.46052e-05	5.83164e-05	5.66691e-05	1.46975e-05	7.11933e-05	0.000111864	4.77204e-05	4.30704e-05	4.60871e-05	4.2936e-05	6.71346e-05
Serine/threonine-protein phosphatase PP1-alpha catalytic subunit OS=Homo sapiens GN=PPP1CA PE=1 SV=1	PP1A_HUMAN	38 kDa	330		10	11	17	10	11	14	14		11	9	14	3	12	11	8	6	6	9	8		386	7	11	YES		0.000145605	0.000171009	0.0002429	0.000154046	0.000198917	0.000234254	0.000234687		0.000150619	0.000143574	0.000238731	6.6339e-05	0.000171382	0.000205706	0.000164108	0.000155523	0.00013868	0.000166112	0.000146919
Acyl-coenzyme A thioesterase 13 OS=Homo sapiens GN=ACOT13 PE=1 SV=1	ACO13_HUMAN	15 kDa	140		10	13	17	16	9	13	10		10	15	4	6	10	11	12	5	9	9	9		386	7	11	YES		0.000343213	0.000476381	0.00057255	0.000580972	0.000383625	0.00051273	0.000395137		0.000322756	0.000564041	0.000160778	0.000312741	0.000336643	0.000484878	0.000580241	0.000305492	0.000490333	0.00039155	0.000389599
Eukaryotic translation initiation factor 2 subunit 1 OS=Homo sapiens GN=EIF2S1 PE=1 SV=3	IF2A_HUMAN	36 kDa	315		13	13	11	9	12	15	20		9	11	11	2	12	11	5	6	10	12	14		386	7	11	YES		0.000198301	0.000211725	0.000164655	0.000145243	0.000227333	0.000262938	0.000351233		0.000129102	0.000183836	0.000196507	4.6332e-05	0.000179543	0.000215501	0.000107452	0.000162929	0.00024214	0.00023203	0.000269352
Ubiquinone biosynthesis monooxygenase COQ6, mitochondrial OS=Homo sapiens GN=COQ6 PE=1 SV=2	COQ6_HUMAN	51 kDa	468		13	8	16	13	6	12	12		17	16	11	14	14	7	12	2	10	12	9		386	7	11	YES		0.000133472	8.76968e-05	0.000161201	0.000141209	7.65064e-05	0.000141582	0.000141844		0.000164137	0.000179979	0.000132264	0.000218295	0.000140987	9.23038e-05	0.000173576	3.65546e-05	0.000162979	0.000156174	0.000116547
GDH/6PGL endoplasmic bifunctional protein OS=Homo sapiens GN=H6PD PE=1 SV=2	G6PE_HUMAN	89 kDa	791		17	3	12	8	11	26	9		13	10	4	11	9	13	13	7	15	9	7		385	7	11	YES		0.000103268	1.94574e-05	7.15315e-05	5.14135e-05	8.29867e-05	0.000181497	6.29421e-05		7.42624e-05	6.65535e-05	2.84563e-05	0.000101479	5.36245e-05	0.000101423	0.000111256	7.56972e-05	0.000144641	6.93009e-05	5.36321e-05
Cytoplasmic dynein 1 light intermediate chain 1 OS=Homo sapiens GN=DYNC1LI1 PE=1 SV=3	DC1L1_HUMAN	57 kDa	523		7	13	16	7	13	19	11		10	11	10	7	15	11	7	6	11	7	9		385	7	11	YES		6.43114e-05	0.000127521	0.000144248	6.80393e-05	0.000148332	0.000200597	0.00011635		8.63974e-05	0.000110723	0.000107595	9.76693e-05	0.000135172	0.000129795	9.06048e-05	9.81314e-05	0.000160423	8.15209e-05	0.00010429
LETM1 and EF-hand domain-containing protein 1, mitochondrial OS=Homo sapiens GN=LETM1 PE=1 SV=1	LETM1_HUMAN	83 kDa	739		13	7	17	18	4	13	19		17	9	3	5	10	7	9	6	4	7	17		385	7	11	YES		8.4526e-05	4.85952e-05	0.000108467	0.00012382	3.23004e-05	9.71342e-05	0.000142228		0.000103946	6.41129e-05	2.2844e-05	4.93728e-05	6.37753e-05	5.84549e-05	8.24429e-05	6.94488e-05	4.1285e-05	5.76934e-05	0.000139414
Rho GDP-dissociation inhibitor 1 OS=Homo sapiens GN=ARHGDIA PE=1 SV=3	GDIR1_HUMAN	23 kDa	204		9	14	12	10	14	12	10		13	10	13	3	10	9	7	8	10	9	8		385	7	11	YES		0.000211984	0.000352077	0.00027736	0.000249192	0.000409534	0.000324806	0.000271172		0.000287949	0.000258058	0.000358598	0.000107313	0.000231029	0.000272258	0.000232286	0.000335442	0.000373892	0.000268711	0.000237664
Adenine phosphoribosyltransferase OS=Homo sapiens GN=APRT PE=1 SV=2	APT_HUMAN	20 kDa	180		12	11	13	9	16	8	10		10	9	9	15	13	9	11	12	9	10	8		382	7	11	YES		0.000320332	0.000313516	0.000340536	0.000254175	0.000530444	0.000245409	0.000307328		0.000251032	0.000263219	0.000281362	0.000608108	0.000340383	0.000308559	0.00041369	0.000570252	0.00038137	0.000338377	0.000269352
Platelet-activating factor acetylhydrolase IB subunit alpha OS=Homo sapiens GN=PAFAH1B1 PE=1 SV=2	LIS1_HUMAN	47 kDa	410		14	13	8	8	10	15	13		15	10	9	11	15	11	7	5	5	9	10		381	7	11	YES		0.000164072	0.000162667	9.20023e-05	9.91904e-05	0.000145549	0.000202014	0.000175402		0.000165314	0.0001284	0.000123525	0.000195781	0.000172427	0.000165568	0.000115576	0.000104314	9.30172e-05	0.0001337	0.000147815
Ras-related C3 botulinum toxin substrate 1 OS=Homo sapiens GN=RAC1 PE=1 SV=1	RAC1_HUMAN	21 kDa	192		13	9	10	9	8	13	11		13	10	7	11	17	14	10	9	9	12	10		380	7	11	YES		0.000325337	0.000240481	0.000245579	0.000238289	0.000248646	0.000373865	0.000316932		0.000305946	0.000274187	0.00020516	0.000418074	0.000417296	0.000449981	0.000352577	0.000400959	0.000357535	0.000380674	0.000315647
UPF0568 protein C14orf166 OS=Homo sapiens GN=C14orf166 PE=1 SV=1	CN166_HUMAN	28 kDa	244		6	9	10	12	12	17	9		17	13	14	2	15	9	4	5	7	9	17		380	7	11	YES		0.000118155	0.000189231	0.000193243	0.000250009	0.000293484	0.000384709	0.000204046		0.000314819	0.00028048	0.000322874	5.98139e-05	0.000289733	0.000227625	0.000110975	0.000175282	0.000218819	0.00022466	0.000422243
Histidine triad nucleotide-binding protein 2, mitochondrial OS=Homo sapiens GN=HINT2 PE=1 SV=1	HINT2_HUMAN	17 kDa	163		9	11	15	17	13	11	10		16	12	9	8	12	6	10	6	12	5	8		379	7	11	YES		0.000265306	0.000346214	0.000433907	0.000530182	0.000475936	0.00037263	0.000339381		0.000443542	0.000387562	0.000310706	0.000358149	0.000346969	0.00022716	0.000415305	0.000314863	0.000561527	0.000186834	0.000297444
Histidine-rich glycoprotein OS=Homo sapiens GN=HRG PE=1 SV=1	HRG_HUMAN	60 kDa	525		13	9	12	13	3	11	15		8	18	9	12	9	7	11	8	5	13	10		379	7	11	YES		0.00011898	8.79473e-05	0.000107774	0.000125877	3.41e-05	0.000115693	0.000158055		6.88546e-05	0.000180493	9.64669e-05	0.000166795	8.07942e-05	8.22823e-05	0.000141837	0.000130343	7.2642e-05	0.000150819	0.000115437
Dolichyl-diphosphooligosaccharide--protein glycosyltransferase 48 kDa subunit OS=Homo sapiens GN=DDOST PE=1 SV=4	OST48_HUMAN	51 kDa	456		11	12	13	8	14	16	13		5	9	11	10	10	10	8	4	12	10	9		378	7	11	YES		0.00011591	0.000135007	0.000134422	8.91844e-05	0.000183213	0.000193744	0.000157708		4.95459e-05	0.000103902	0.000135745	0.000160028	0.000103355	0.000135333	0.000118763	7.50332e-05	0.000200721	0.00013357	0.000119614
Ezrin OS=Homo sapiens GN=EZR PE=1 SV=4	EZRI_HUMAN	69 kDa	586		4	10	15	11	4	18	8		10	2	5	5	12	26	3	4	3	5	28		378	7	11	YES		3.27985e-05	8.75471e-05	0.000120694	9.54242e-05	4.07338e-05	0.000169609	7.5521e-05		7.71089e-05	1.79672e-05	4.8014e-05	6.22636e-05	9.65119e-05	0.000273806	3.4656e-05	5.83876e-05	3.90482e-05	5.19691e-05	0.000289577
Proteasome subunit alpha type-3 OS=Homo sapiens GN=PSMA3 PE=1 SV=2	PSA3_HUMAN	28 kDa	255		13	16	13	11	10	12	12		14	10	8	2	14	9	8	10	9	13	12		378	7	11	YES		0.00024496	0.000321899	0.000240379	0.000219289	0.00023402	0.000259845	0.000260325		0.000248079	0.000206446	0.000176541	5.72337e-05	0.000258753	0.000217806	0.000212376	0.000335442	0.000269203	0.00031051	0.000285196
Dual specificity mitogen-activated protein kinase kinase 6 OS=Homo sapiens GN=MAP2K6 PE=1 SV=1	MP2K6_HUMAN	37 kDa	334		9	16	16	13	9	8	9		17	18	13	2	17	10	9	6	7	14	12		377	7	11	YES		0.000129475	0.000245761	0.000225874	0.000197861	0.000160801	0.000132256	0.000149064		0.000229988	0.000283709	0.000219024	4.36964e-05	0.000239883	0.000184766	0.000182411	0.000153661	0.000159856	0.000255302	0.00021774
Cold shock domain-containing protein E1 OS=Homo sapiens GN=CSDE1 PE=1 SV=2	CSDE1_HUMAN	89 kDa	798		5	12	13	8	16	17	11		14	12	6	10	11	18	8	4	7	10	17		375	7	11	YES		3.01064e-05	7.71468e-05	7.68127e-05	5.09625e-05	0.000119649	0.00011763	7.62544e-05		7.92734e-05	7.91637e-05	4.23101e-05	9.14448e-05	6.49661e-05	0.000139199	6.78644e-05	4.28761e-05	6.69071e-05	7.63255e-05	0.000129107
MICOS complex subunit MIC13 OS=Homo sapiens GN=MIC13 PE=1 SV=1	MIC13_HUMAN	13 kDa	118		15	8	18	13	5	14	12		19	10	4	1	11	9	1	5	8	11	8		375	7	11	YES		0.000610802	0.000347814	0.000719255	0.000560048	0.00025286	0.000655118	0.000562567		0.000727568	0.000446134	0.000190754	6.18415e-05	0.000439347	0.000470683	5.73684e-05	0.000362448	0.000517112	0.000567784	0.000410876
Sodium/potassium-transporting ATPase subunit beta-1 OS=Homo sapiens GN=ATP1B1 PE=1 SV=1	AT1B1_HUMAN	35 kDa	303		12	12	15	14	8	15	13		6	10	12	10	10	9	9	6	10	11	8		375	7	11	YES		0.000190296	0.000203179	0.000233422	0.000234882	0.000157558	0.000273352	0.000237343		8.94769e-05	0.000173742	0.000222861	0.000240835	0.000155544	0.000183302	0.000201073	0.000169382	0.00025173	0.000221117	0.000160011
N-alpha-acetyltransferase 50 OS=Homo sapiens GN=NAA50 PE=1 SV=1	NAA50_HUMAN	19 kDa	169		14	14	9	5	13	15	13		15	12	5	15	15	13	10	5	4	11	8		374	7	11	YES		0.000398046	0.000424992	0.000251101	0.0001504	0.000459039	0.000490092	0.000425532		0.000401058	0.000373802	0.000166486	0.000647689	0.000418313	0.000474705	0.000400561	0.000253071	0.00018053	0.000396441	0.000286884
Redox-regulatory protein FAM213A OS=Homo sapiens GN=FAM213A PE=1 SV=3	F213A_HUMAN	26 kDa	229		11	9	11	20	20	12	10		9	13	5	9	14	11	8	6	7	9	12		374	7	11	YES		0.000230807	0.000201626	0.00022649	0.000443975	0.000521179	0.000289347	0.000241568		0.000177586	0.000298852	0.000122865	0.000286793	0.000288131	0.000296432	0.000236488	0.000224117	0.000233152	0.000239376	0.000317577
Acyl-coenzyme A thioesterase 9, mitochondrial OS=Homo sapiens GN=ACOT9 PE=1 SV=2	ACOT9_HUMAN	50 kDa	439		15	7	17	13	7	27	24		16	11	6	2	15	4	4	2	10	8	9		373	7	11	YES		0.000164179	8.18037e-05	0.00018259	0.000150537	9.51538e-05	0.000339604	0.000302428		0.000164686	0.000131909	7.69098e-05	3.32451e-05	0.000161036	5.62293e-05	6.16809e-05	3.89694e-05	0.000173745	0.000110994	0.000124246
Eukaryotic translation initiation factor 4H OS=Homo sapiens GN=EIF4H PE=1 SV=5	IF4H_HUMAN	27 kDa	248		12	17	11	17	12	10	11		12	9	9	3	14	12	8	8	7	7	11		373	7	11	YES		0.000232499	0.000351671	0.000209138	0.000348466	0.00028875	0.000222649	0.000245367		0.000218641	0.000191046	0.000204214	8.82737e-05	0.000266056	0.000298605	0.00021837	0.000275928	0.00021529	0.000171917	0.000268809
Methyltransferase-like protein 7A OS=Homo sapiens GN=METTL7A PE=1 SV=1	MET7A_HUMAN	28 kDa	244		17	12	11	7	12	6	6		13	14	7	13	13	8	10	8	7	10	4		373	7	11	YES		0.000334773	0.000252308	0.000212567	0.000145838	0.000293484	0.00013578	0.000136031		0.000240744	0.000302055	0.000161437	0.00038879	0.000251102	0.000202333	0.000277437	0.000280452	0.000218819	0.000249622	9.93512e-05
NAD-dependent malic enzyme, mitochondrial OS=Homo sapiens GN=ME2 PE=1 SV=1	MAOM_HUMAN	65 kDa	584		8	5	14	15	10	27	11		9	8	11	7	9	10	10	4	5	11	10		371	7	11	YES		6.58216e-05	4.39235e-05	0.000113034	0.00013057	0.000102183	0.000255284	0.000104197		6.96357e-05	7.21149e-05	0.000105992	8.74675e-05	7.26318e-05	0.000105671	0.000115916	5.85876e-05	6.53031e-05	0.000114724	0.000103774
Protein transport protein Sec23A OS=Homo sapiens GN=SEC23A PE=1 SV=2	SC23A_HUMAN	86 kDa	765		10	9	14	11	7	13	9		13	12	7	5	15	14	8	10	7	4	4		371	7	11	YES		6.28102e-05	6.0356e-05	8.62898e-05	7.30962e-05	5.46046e-05	9.38329e-05	6.50813e-05		7.67864e-05	8.25786e-05	5.14911e-05	4.76947e-05	9.24117e-05	0.000112936	7.07919e-05	0.000111814	6.97933e-05	3.18472e-05	3.16885e-05
Collagen alpha-2(VI) chain OS=Homo sapiens GN=COL6A2 PE=1 SV=4	CO6A2_HUMAN	109 kDa	1019		9	12	39	12	11	2	3		16	5	4	15	8	8	12	3	6	7	8		370	7	11	YES		4.24385e-05	6.04152e-05	0.000180461	5.98647e-05	6.44186e-05	1.08375e-05	1.62863e-05		7.09493e-05	2.58311e-05	2.20893e-05	0.000107418	3.70009e-05	4.84488e-05	7.9719e-05	2.51829e-05	4.49111e-05	4.18405e-05	4.75794e-05
Very-long-chain enoyl-CoA reductase OS=Homo sapiens GN=TECR PE=1 SV=1	TECR_HUMAN	36 kDa	308		11	13	14	6	13	13	14		17	7	13	1	16	14	5	2	4	11	9		370	7	11	YES		0.000171606	0.000216537	0.000214324	9.90294e-05	0.000251875	0.000233059	0.000251451		0.000249402	0.000119645	0.000237513	2.36925e-05	0.000244831	0.000280508	0.000109894	5.5544e-05	9.90572e-05	0.000217528	0.00017709
Myopalladin OS=Homo sapiens GN=MYPN PE=1 SV=2	MYPN_HUMAN	145 kDa	1320		8	12	15	11	10	18	2		13	12	11	8	15	12	6	3	8	7	12		369	7	11	YES		2.91211e-05	4.66387e-05	5.35809e-05	4.23626e-05	4.52083e-05	7.5296e-05	8.38169e-06		4.45012e-05	4.7858e-05	4.68936e-05	4.4226e-05	5.35568e-05	5.61016e-05	3.07703e-05	1.94404e-05	4.62267e-05	3.22996e-05	5.50948e-05
Acyl-CoA synthetase family member 2, mitochondrial OS=Homo sapiens GN=ACSF2 PE=1 SV=2	ACSF2_HUMAN	68 kDa	615		7	8	13	11	8	11	10		14	14	13	8	12	7	9	11	12	14	11		367	7	11	YES		5.46908e-05	6.67351e-05	9.96692e-05	9.09245e-05	7.7626e-05	9.87622e-05	8.99498e-05		0.000102862	0.00011984	0.00011895	9.49241e-05	9.19609e-05	7.0241e-05	9.90655e-05	0.000152994	0.000148827	0.000138652	0.000108398
Transcription elongation factor B polypeptide 1 OS=Homo sapiens GN=TCEB1 PE=1 SV=1	ELOC_HUMAN	12 kDa	112		9	13	14	11	15	6	10		12	10	9	11	14	8	9	10	10	10	6		366	7	11	YES		0.000386114	0.000595477	0.00058939	0.000499273	0.000799219	0.000295806	0.000493921		0.000484134	0.000470034	0.000452189	0.000716698	0.000589124	0.000440798	0.000543976	0.000763731	0.000681018	0.00054382	0.000324666
Integrin beta-1 OS=Homo sapiens GN=ITGB1 PE=1 SV=2	ITB1_HUMAN	88 kDa	798		7	9	16	9	10	14	7		11	10	11	9	11	6	9	7	12	8	12		365	7	11	YES		4.21489e-05	5.78601e-05	9.45387e-05	5.73328e-05	7.47807e-05	9.6872e-05	4.85255e-05		6.22862e-05	6.59697e-05	7.75684e-05	8.23003e-05	6.49661e-05	4.63998e-05	7.63475e-05	7.50332e-05	0.000114698	6.10604e-05	9.11342e-05
Small muscular protein OS=Homo sapiens GN=SMPX PE=2 SV=3	SMPX_HUMAN	10 kDa	88		11	11	13	12	17	10	12		10	8	12	8	15	4	13	10	11	10	6		365	7	11	YES		0.000600622	0.000641283	0.000696552	0.000693206	0.00115281	0.000627466	0.000754352		0.000513475	0.00047858	0.00076735	0.00066339	0.000803352	0.000280508	0.00100004	0.000972021	0.000953426	0.000692134	0.000413211
Cullin-2 OS=Homo sapiens GN=CUL2 PE=1 SV=2	CUL2_HUMAN	87 kDa	745		15	14	11	5	4	17	10		13	11	7	3	15	10	6	6	5	10	10		362	7	11	YES		9.67446e-05	9.64076e-05	6.96192e-05	3.41175e-05	3.20403e-05	0.000125999	7.42539e-05		7.88478e-05	7.77292e-05	5.28734e-05	2.93851e-05	9.48925e-05	8.28345e-05	5.45193e-05	6.88895e-05	5.11906e-05	8.17554e-05	8.1348e-05
60S ribosomal protein L11 OS=Homo sapiens GN=RPL11 PE=1 SV=2	RL11_HUMAN	20 kDa	178		14	12	11	12	11	15	8		14	13	8	11	13	10	9	5	5	5	8		360	7	11	YES		0.00037792	0.00034586	0.000291384	0.000342708	0.000368778	0.000465312	0.000248625		0.000355394	0.000384478	0.00025291	0.000450956	0.000344208	0.000346695	0.000342277	0.000240275	0.000214253	0.000171089	0.000272379
Asparagine--tRNA ligase, cytoplasmic OS=Homo sapiens GN=NARS PE=1 SV=1	SYNC_HUMAN	63 kDa	548		7	11	11	9	5	17	5		13	7	6	10	14	15	5	11	9	6	12		359	7	11	YES		6.13775e-05	0.00010298	9.46466e-05	8.34883e-05	5.4448e-05	0.000171294	5.04737e-05		0.000107193	6.72458e-05	6.16121e-05	0.000133162	0.000120405	0.000168919	6.17653e-05	0.0001717	0.000125268	6.66874e-05	0.00013271
Peptidyl-prolyl cis-trans isomerase F, mitochondrial OS=Homo sapiens GN=PPIF PE=1 SV=1	PPIF_HUMAN	22 kDa	207		8	12	14	18	10	7	11		15	11	12	9	6	6	7	4	7	8	12		358	7	11	YES		0.0001857	0.000297406	0.000318897	0.000442044	0.000288285	0.000186724	0.000293966		0.000327434	0.00027975	0.000326217	0.000317274	0.000136609	0.000178875	0.000228919	0.00016529	0.000257932	0.000235392	0.000351329
B-cell receptor-associated protein 31 OS=Homo sapiens GN=BCAP31 PE=1 SV=3	BAP31_HUMAN	28 kDa	246		11	8	23	11	13	18	10		7	10	4	3	11	23	4	4	2	9	10		357	7	11	YES		0.000214857	0.000166838	0.000440844	0.000227311	0.000315356	0.000404027	0.000224874		0.000128578	0.000213999	9.14998e-05	8.89914e-05	0.000210744	0.000576979	0.000110073	0.000139086	6.20114e-05	0.000222833	0.000246359
Transcriptional activator protein Pur-alpha OS=Homo sapiens GN=PURA PE=1 SV=2	PURA_HUMAN	35 kDa	322		12	15	14	10	14	13	15		11	9	10	12	6	7	10	4	8	9	5		356	7	11	YES		0.000179068	0.000238987	0.000205005	0.000157873	0.000259457	0.000222926	0.000257698		0.000154362	0.000147141	0.000174759	0.000271949	8.78198e-05	0.000134156	0.000210232	0.000106258	0.000189501	0.000170239	9.4106e-05
Signal recognition particle 14 kDa protein OS=Homo sapiens GN=SRP14 PE=1 SV=2	SRP14_HUMAN	15 kDa	136		22	5	17	12	11	15	8		17	12	9	4	10	10	10	2	6	5	6		356	7	11	YES		0.000777276	0.000188613	0.00058939	0.000448545	0.000482665	0.000609012	0.000325407		0.000564823	0.000464505	0.000372391	0.000214626	0.000346544	0.000453763	0.000497755	0.000125791	0.000336503	0.000223926	0.000267372
Dual specificity mitogen-activated protein kinase kinase 3 OS=Homo sapiens GN=MAP2K3 PE=1 SV=2	MP2K3_HUMAN	39 kDa	347		8	22	11	6	8	19	10		20	5	6	4	7	11	8	6	4	7	10		355	7	11	YES		0.000110778	0.000325261	0.000149471	8.78993e-05	0.000137579	0.000302341	0.000159421		0.000260437	7.58557e-05	9.73009e-05	8.41186e-05	9.50748e-05	0.000195628	0.000156069	0.000147904	8.7924e-05	0.000122869	0.000174652
SRA stem-loop-interacting RNA-binding protein, mitochondrial OS=Homo sapiens GN=SLIRP PE=1 SV=1	SLIRP_HUMAN	12 kDa	109		13	8	13	15	11	11	10		11	13	9	6	13	5	10	5	8	6	7		355	7	11	YES		0.000573071	0.000376533	0.000562354	0.000699565	0.000602225	0.000557236	0.000507515		0.000456004	0.000627862	0.000464634	0.000401686	0.0005621	0.000283081	0.000621053	0.000392375	0.00055981	0.000335272	0.000389202
Mitochondrial import inner membrane translocase subunit TIM44 OS=Homo sapiens GN=TIMM44 PE=1 SV=2	TIM44_HUMAN	51 kDa	452		7	6	12	16	5	22	17		18	17	9	1	7	5	4	3	4	9	12		354	7	11	YES		7.44134e-05	6.81008e-05	0.00012518	0.000179947	6.60122e-05	0.000268756	0.000208059		0.000179944	0.000197997	0.000112047	1.61445e-05	7.29889e-05	6.82652e-05	5.99069e-05	5.67729e-05	6.74992e-05	0.000121277	0.000160896
Monocarboxylate transporter 1 OS=Homo sapiens GN=SLC16A1 PE=1 SV=3	MOT1_HUMAN	54 kDa	500		11	11	12	15	6	12	20		20	11	7	5	10	5	6	1	5	12	13		354	7	11	YES		0.00010571	0.000112866	0.000113163	0.000152505	7.161e-05	0.000132521	0.000221276		0.000180743	0.000115816	7.87813e-05	7.29729e-05	9.42599e-05	6.17117e-05	8.12337e-05	1.71076e-05	7.62741e-05	0.000146179	0.000157571
ATP-binding cassette sub-family E member 1 OS=Homo sapiens GN=ABCE1 PE=1 SV=1	ABCE1_HUMAN	67 kDa	599		11	14	6	11	6	10	12		11	7	5	7	10	11	7	11	8	7	11		353	7	11	YES		8.82384e-05	0.000119906	4.72299e-05	9.33532e-05	5.97746e-05	9.21821e-05	0.000110823		8.2979e-05	6.15204e-05	4.69719e-05	8.52772e-05	7.86811e-05	0.000113327	7.91091e-05	0.000157081	0.000101869	7.11777e-05	0.000111293
Gamma-sarcoglycan OS=Homo sapiens GN=SGCG PE=1 SV=4	SGCG_HUMAN	32 kDa	291		12	8	19	7	13	14	8		11	12	9	8	11	12	7	4	11	5	6		352	7	11	YES		0.000198143	0.000141038	0.00030786	0.000122284	0.000266589	0.000265649	0.00015208		0.000170806	0.000217088	0.000174038	0.000200613	0.000178154	0.000254481	0.00016284	0.000117578	0.000288321	0.000104653	0.000124957
Ras-related protein Ral-A OS=Homo sapiens GN=RALA PE=1 SV=1	RALA_HUMAN	24 kDa	206		15	14	11	5	6	14	15		13	9	7	9	12	14	8	3	6	8	8		351	7	11	YES		0.000349877	0.000348658	0.000251778	0.000123386	0.000173811	0.000375262	0.000402809		0.000285153	0.000229997	0.000191217	0.000318814	0.000274543	0.0004194	0.000262892	0.00012457	0.000222157	0.000236535	0.000235356
Protein argonaute-2 OS=Homo sapiens GN=AGO2 PE=1 SV=3	AGO2_HUMAN	97 kDa	859		7	9	14	11	7	13	10		11	17	15	7	11	11	4	6	6	8	8		350	7	11	YES		3.91558e-05	5.37513e-05	7.68471e-05	6.50973e-05	4.86292e-05	8.35648e-05	6.43994e-05		5.78631e-05	0.000104185	9.82637e-05	5.94657e-05	6.03527e-05	7.90255e-05	3.15226e-05	5.9747e-05	5.32764e-05	5.67244e-05	5.64417e-05
Protein-glutamate O-methyltransferase OS=Homo sapiens GN=ARMT1 PE=1 SV=1	ARMT1_HUMAN	51 kDa	441		14	12	8	12	14	9	9		10	11	15	10	16	6	5	5	6	13	5		350	7	11	YES		0.000152539	0.000139599	8.5535e-05	0.000138327	0.000189444	0.000112688	0.000112896		0.000102462	0.000131311	0.000191403	0.000165471	0.000170993	8.39615e-05	7.67514e-05	9.69817e-05	0.000103774	0.000179547	6.87123e-05
Serine-threonine kinase receptor-associated protein OS=Homo sapiens GN=STRAP PE=1 SV=1	STRAP_HUMAN	38 kDa	350		12	15	14	9	8	14	9		16	10	5	1	12	13	7	7	8	11	7		350	7	11	YES		0.000164742	0.000219868	0.000188605	0.000130719	0.0001364	0.000220868	0.000142249		0.000206564	0.000150411	8.03891e-05	2.08494e-05	0.000161588	0.000229215	0.000135389	0.000171076	0.000174341	0.000191424	0.000121209
Programmed cell death protein 5 OS=Homo sapiens GN=PDCD5 PE=1 SV=3	PDCD5_HUMAN	14 kDa	125		6	11	12	17	23	11	8		10	10	9	11	7	8	21	2	8	3	3		349	7	11	YES		0.000230639	0.000451463	0.000452651	0.000691357	0.00109802	0.00048591	0.000354042		0.000361487	0.000421151	0.000405161	0.000642162	0.000263928	0.000394955	0.00113727	0.000136861	0.000488154	0.000146179	0.00014545
Ferrochelatase, mitochondrial OS=Homo sapiens GN=FECH PE=1 SV=2	HEMH_HUMAN	48 kDa	423		16	14	18	12	11	20	10		9	12	11	6	9	3	11	1	7	7	7		347	7	11	YES		0.000181749	0.000169796	0.000200643	0.000144213	0.000155183	0.000261074	0.000130778		9.61401e-05	0.000149344	0.000146335	0.000103508	0.000100276	4.37672e-05	0.000176038	2.02217e-05	0.000126222	0.000100793	0.000100291
5'(3')-deoxyribonucleotidase, cytosolic type OS=Homo sapiens GN=NT5C PE=1 SV=2	NT5C_HUMAN	23 kDa	201		9	7	10	9	9	12	8		13	6	5	9	13	17	7	11	9	8	12		347	7	11	YES		0.000215148	0.000178666	0.000234583	0.00022762	0.000267202	0.000329654	0.000220176		0.000292247	0.000157146	0.000139981	0.000326744	0.000304821	0.00052194	0.000235753	0.000468117	0.000341526	0.000242419	0.000361816
Peptidyl-prolyl cis-trans isomerase B OS=Homo sapiens GN=PPIB PE=1 SV=2	PPIB_HUMAN	24 kDa	216		11	7	11	6	8	19	12		10	8	5	10	9	9	8	6	11	12	8		347	7	11	YES		0.000244698	0.000166258	0.000240122	0.000141209	0.000221019	0.000485706	0.000307328		0.000209194	0.000194977	0.00013026	0.000337838	0.000196375	0.000257132	0.000250721	0.000237605	0.000388433	0.000338377	0.00022446
Mitochondrial import receptor subunit TOM22 homolog OS=Homo sapiens GN=TOMM22 PE=1 SV=3	TOM22_HUMAN	16 kDa	142		12	10	11	14	11	11	11		12	6	7	7	13	10	7	6	10	8	10		346	7	11	YES		0.000406055	0.000361286	0.000365256	0.000501191	0.000462271	0.000427738	0.000428528		0.000381852	0.000222439	0.000277399	0.000359726	0.000431471	0.000434589	0.000333706	0.000361427	0.000537141	0.000343142	0.00042679
Oxysterol-binding protein 1 OS=Homo sapiens GN=OSBP PE=1 SV=1	OSBP1_HUMAN	89 kDa	807		9	12	10	14	9	12	8		13	9	7	7	14	9	8	10	11	3	9		346	7	11	YES		5.35871e-05	7.62864e-05	5.84277e-05	8.81897e-05	6.65521e-05	8.21071e-05	5.48393e-05		7.27901e-05	5.87106e-05	4.88112e-05	6.32975e-05	8.1762e-05	6.88235e-05	6.71076e-05	0.000105995	0.000103967	2.26423e-05	6.75884e-05
Serine/threonine-protein phosphatase PP1-beta catalytic subunit OS=Homo sapiens GN=PPP1CB PE=1 SV=3	PP1B_HUMAN	37 kDa	327		7	11	16	9	13	10	9		9	8	10	6	15	4	7	6	12	5	6		344	7	11	YES		0.000102859	0.000172578	0.000230709	0.000139913	0.00023724	0.000168859	0.000152254		0.000124365	0.000128792	0.000172087	0.000133895	0.000216192	7.54883e-05	0.000144912	0.00015695	0.000279905	9.31312e-05	0.0001112
Ubiquitin carboxyl-terminal hydrolase 15 OS=Homo sapiens GN=USP15 PE=1 SV=3	UBP15_HUMAN	112 kDa	981		4	7	11	7	10	8	10		12	8	7	6	12	16	8	7	5	11	16		343	7	11	YES		1.95922e-05	3.66074e-05	5.28709e-05	3.62738e-05	6.08308e-05	4.50292e-05	5.63905e-05		5.52732e-05	4.29308e-05	4.01536e-05	4.46318e-05	5.76513e-05	0.000100651	5.52047e-05	6.10362e-05	3.88757e-05	6.82962e-05	9.88449e-05
Pseudouridine-5'-phosphatase OS=Homo sapiens GN=HDHD1 PE=1 SV=3	HDHD1_HUMAN	25 kDa	228		17	12	8	9	5	14	11		15	8	6	12	7	5	13	3	7	8	8		341	7	11	YES		0.000358266	0.000270014	0.000165443	0.000200665	0.000130866	0.000339052	0.000266891		0.000297275	0.000184715	0.000148085	0.000384068	0.000144697	0.000135333	0.000385979	0.00011255	0.000234175	0.000213712	0.000212646
Ubiquitin carboxyl-terminal hydrolase isozyme L1 OS=Homo sapiens GN=UCHL1 PE=1 SV=2	UCHL1_HUMAN	25 kDa	223		7	6	7	12	5	15	6		10	5	4	20	9	13	17	6	6	3	9		340	7	11	YES		0.000150829	0.000138034	0.000148008	0.000273552	0.0001338	0.000371415	0.000148841		0.000202627	0.000118036	0.000100937	0.000654466	0.000190211	0.000359754	0.000516059	0.000230147	0.000205222	8.19387e-05	0.000244591
60S ribosomal protein L15 OS=Homo sapiens GN=RPL15 PE=1 SV=2	RL15_HUMAN	24 kDa	204		12	9	20	11	7	12	7		15	3	9	8	5	12	5	5	5	4	10		340	7	11	YES		0.000282646	0.000226335	0.000462267	0.000274111	0.000204767	0.000324806	0.000189821		0.000332249	7.74174e-05	0.00024826	0.000286168	0.000115515	0.00036301	0.000165918	0.000209652	0.000186946	0.000119427	0.00029708
Glucosidase 2 subunit beta OS=Homo sapiens GN=PRKCSH PE=1 SV=2	GLU2B_HUMAN	59 kDa	528		18	11	16	10	4	21	10		13	8	3	3	10	10	7	8	9	7	8		339	7	11	YES		0.000163806	0.00010688	0.000142882	9.62786e-05	4.52083e-05	0.000219613	0.000104771		0.000111253	7.97634e-05	3.19729e-05	4.14619e-05	8.92613e-05	0.000116878	8.97468e-05	0.000129603	0.000130013	8.0749e-05	9.18246e-05
Ribonuclease UK114 OS=Homo sapiens GN=HRSP12 PE=1 SV=1	UK114_HUMAN	14 kDa	137		14	12	11	14	8	9	4		14	10	5	8	13	6	7	8	9	7	7		339	7	11	YES		0.00049102	0.000449366	0.000378586	0.000519483	0.000348467	0.00036274	0.000161516		0.000461753	0.000384262	0.000205374	0.000426119	0.000447219	0.00027027	0.000345886	0.000499491	0.000501071	0.000311208	0.000309657
Kelch-like protein 31 OS=Homo sapiens GN=KLHL31 PE=2 SV=1	KLH31_HUMAN	70 kDa	634		10	5	11	9	9	16	9		10	10	6	8	13	8	8	9	11	5	10		338	7	11	YES		7.57883e-05	4.04595e-05	8.18081e-05	7.21634e-05	8.47122e-05	0.000139349	7.85287e-05		7.1271e-05	8.30345e-05	5.32546e-05	9.20794e-05	9.66387e-05	7.78697e-05	8.54192e-05	0.000121426	0.000132337	4.80345e-05	9.55903e-05
SPRY domain-containing protein 4 OS=Homo sapiens GN=SPRYD4 PE=1 SV=2	SPRY4_HUMAN	23 kDa	207		12	8	8	11	5	15	12		10	12	5	10	8	10	11	10	7	11	9		338	7	11	YES		0.00027855	0.000198271	0.000182227	0.000270138	0.000144143	0.000400124	0.000320691		0.000218289	0.000305182	0.000135924	0.000352526	0.000182145	0.000298124	0.000359731	0.000413226	0.000257932	0.000323665	0.000263497
Cocaine esterase OS=Homo sapiens GN=CES2 PE=1 SV=1	EST2_HUMAN	62 kDa	559		7	6	11	11	4	20	5		8	8	7	3	16	8	10	11	7	4	14		337	7	11	YES		6.01697e-05	5.50654e-05	9.27841e-05	0.000100033	4.27013e-05	0.000197557	4.94804e-05		6.46667e-05	7.534e-05	7.04663e-05	3.91626e-05	0.000134898	8.83173e-05	0.0001211	0.000168321	9.55131e-05	4.35834e-05	0.000151782
Heterochromatin protein 1-binding protein 3 OS=Homo sapiens GN=HP1BP3 PE=1 SV=1	HP1B3_HUMAN	61 kDa	553		11	8	15	4	5	19	16		14	4	7	9	8	5	9	7	14	6	6		337	7	11	YES		9.55783e-05	7.42171e-05	0.000127897	3.67704e-05	5.39557e-05	0.000189715	0.000160055		0.000114395	3.80787e-05	7.12308e-05	0.000118762	6.81808e-05	5.57972e-05	0.000110172	0.000108276	0.000193099	6.60844e-05	6.57551e-05
Methylcrotonoyl-CoA carboxylase subunit alpha, mitochondrial OS=Homo sapiens GN=MCCC1 PE=1 SV=3	MCCA_HUMAN	80 kDa	725		14	6	13	17	2	17	13		11	12	14	1	9	9	8	6	6	12	10		337	7	11	YES		9.27858e-05	4.24573e-05	8.4547e-05	0.0001192	1.64621e-05	0.000129474	9.91929e-05		6.85578e-05	8.71346e-05	0.000108664	1.00652e-05	5.85062e-05	7.66076e-05	7.46976e-05	7.07899e-05	6.31234e-05	0.000100813	8.35921e-05
Nucleoredoxin OS=Homo sapiens GN=NXN PE=1 SV=2	NXN_HUMAN	48 kDa	435		11	13	12	8	12	14	10		11	7	9	11	13	3	6	5	8	5	6		336	7	11	YES		0.000121505	0.000153318	0.000130072	9.34898e-05	0.000164621	0.00017771	0.00012717		0.000114263	8.47142e-05	0.000116426	0.000184529	0.000140848	4.25598e-05	9.33721e-05	9.83193e-05	0.000140274	7.0009e-05	8.35921e-05
OCIA domain-containing protein 1 OS=Homo sapiens GN=OCIAD1 PE=1 SV=1	OCAD1_HUMAN	28 kDa	245		11	10	12	12	7	18	14		14	10	11	2	11	8	4	3	9	7	12		336	7	11	YES		0.000215734	0.000209398	0.000230945	0.000248988	0.0001705	0.000405676	0.000316109		0.000258205	0.000214873	0.000252651	5.95697e-05	0.000211604	0.000201508	0.000110522	0.00010474	0.00028019	0.000174022	0.000296837
Alcohol dehydrogenase class-3 OS=Homo sapiens GN=ADH5 PE=1 SV=4	ADHX_HUMAN	40 kDa	374		11	4	9	13	8	16	11		14	5	14	1	8	8	6	6	14	10	8		335	7	11	YES		0.000141323	5.48691e-05	0.000113465	0.000176699	0.000127647	0.000236223	0.000162703		0.000169145	7.03795e-05	0.000210645	1.95115e-05	0.000100813	0.000132004	0.000108601	0.000137226	0.000285518	0.000162855	0.000129635
Alpha-actinin-1 OS=Homo sapiens GN=ACTN1 PE=1 SV=2	ACTN1_HUMAN	103 kDa	892		7	7	14	8	7	9	10		12	7	14	6	6	12	8	4	6	8	10		335	7	11	YES		3.77072e-05	4.02599e-05	7.40041e-05	4.5592e-05	4.68302e-05	5.57123e-05	6.2017e-05		6.07881e-05	4.13124e-05	8.83199e-05	4.90849e-05	3.17018e-05	8.30202e-05	6.07128e-05	3.83578e-05	5.13054e-05	5.46258e-05	6.7942e-05
NADH dehydrogenase [ubiquinone] 1 beta subcomplex subunit 3 OS=Homo sapiens GN=NDUFB3 PE=1 SV=3	NDUB3_HUMAN	11 kDa	98		10	11	12	12	11	5	12		14	10	10	6	11	7	3	6	10	9	12		335	7	11	YES		0.000490304	0.000575846	0.000577362	0.00062247	0.000669821	0.00028172	0.000677377		0.000645512	0.000537182	0.000574208	0.000446773	0.00052901	0.000440798	0.000207229	0.000523701	0.000778307	0.000559357	0.000742093
Solute carrier family 2, facilitated glucose transporter member 1 OS=Homo sapiens GN=SLC2A1 PE=1 SV=2	GTR1_HUMAN	54 kDa	492		10	7	10	11	2	8	11		5	9	25	9	5	11	9	4	1	12	14		335	7	11	YES		9.76622e-05	7.29915e-05	9.58358e-05	0.000113656	2.42581e-05	8.97838e-05	0.000123681		4.59206e-05	9.62997e-05	0.000285937	0.000133487	4.78963e-05	0.000137973	0.000123832	6.9543e-05	1.55029e-05	0.000148556	0.000172451
Transcription elongation factor B polypeptide 2 OS=Homo sapiens GN=TCEB2 PE=1 SV=1	ELOB_HUMAN	13 kDa	118		10	12	13	10	12	11	11		12	8	5	8	13	7	11	5	7	6	8		335	7	11	YES		0.000407202	0.000521721	0.000519462	0.000430806	0.000606864	0.000514735	0.000515687		0.000459517	0.000356907	0.000238442	0.000494732	0.000519228	0.000366086	0.000631053	0.000362448	0.000452473	0.000309701	0.000410876
Eukaryotic translation initiation factor 4 gamma 2 OS=Homo sapiens GN=EIF4G2 PE=1 SV=1	IF4G2_HUMAN	102 kDa	907		6	9	10	7	6	19	8		11	9	8	6	12	12	8	5	8	8	12		334	7	11	YES		3.1786e-05	5.09067e-05	5.19859e-05	3.92333e-05	3.94763e-05	0.00011567	4.87931e-05		5.48009e-05	5.22376e-05	4.96338e-05	4.82732e-05	6.2355e-05	8.16472e-05	5.97087e-05	4.71543e-05	6.72759e-05	5.37224e-05	8.0182e-05
Heterogeneous nuclear ribonucleoprotein H OS=Homo sapiens GN=HNRNPH1 PE=1 SV=4	HNRH1_HUMAN	49 kDa	449		12	15	14	7	4	23	8		11	9	6	8	10	8	7	3	4	6	5		332	7	11	YES		0.000128418	0.00017139	0.000147019	7.92529e-05	5.31626e-05	0.000282849	9.85641e-05		0.0001107	0.000105522	7.51969e-05	0.000130019	0.000104966	0.000109954	0.000105537	5.71522e-05	6.79502e-05	8.13913e-05	6.7488e-05
Cystatin-B OS=Homo sapiens GN=CSTB PE=1 SV=2	CYTB_HUMAN	11 kDa	98		10	8	9	9	11	11	10		12	8	8	6	14	5	8	5	15	11	7		332	7	11	YES		0.000490304	0.000418797	0.000433021	0.000466853	0.000669821	0.000619783	0.000564481		0.000553296	0.000429746	0.000459366	0.000446773	0.000673285	0.000314856	0.00055261	0.000436418	0.00116746	0.000683659	0.000432888
Profilin-2 OS=Homo sapiens GN=PFN2 PE=1 SV=3	PROF2_HUMAN	15 kDa	140		9	11	12	9	9	12	11		11	14	4	11	14	10	8	6	6	8	7		332	7	11	YES		0.000308892	0.000403092	0.000404153	0.000326797	0.000383625	0.000473289	0.00043465		0.000355032	0.000526438	0.000160778	0.000573359	0.0004713	0.000440798	0.000386827	0.000366591	0.000326889	0.000348045	0.000303021
Dual specificity mitogen-activated protein kinase kinase 2 OS=Homo sapiens GN=MAP2K2 PE=1 SV=1	MP2K2_HUMAN	44 kDa	400		8	11	9	9	7	16	14		16	6	7	10	13	8	7	1	7	9	12		331	7	11	YES		9.60996e-05	0.000141082	0.00010609	0.000114379	0.000104431	0.000220868	0.000193617		0.000180743	7.89658e-05	9.84766e-05	0.000182432	0.000153172	0.000123423	0.000118466	2.13845e-05	0.00013348	0.000137043	0.000181813
Bifunctional coenzyme A synthase OS=Homo sapiens GN=COASY PE=1 SV=4	COASY_HUMAN	62 kDa	564		7	12	10	9	7	13	10		13	6	16	9	7	7	11	9	11	9	8		331	7	11	YES		5.96363e-05	0.000109154	8.36014e-05	8.11198e-05	7.40647e-05	0.000127273	9.80836e-05		0.000104152	5.60041e-05	0.000159638	0.000116446	5.84946e-05	7.65925e-05	0.000132029	0.000136497	0.000148761	9.71933e-05	8.59635e-05
40S ribosomal protein S6 OS=Homo sapiens GN=RPS6 PE=1 SV=1	RS6_HUMAN	29 kDa	249		13	9	13	9	9	29	10		12	6	6	2	10	11	4	7	5	7	5		330	7	11	YES		0.000250862	0.000185431	0.000246171	0.000183741	0.000215693	0.00064309	0.000222165		0.000217763	0.000126853	0.000135596	5.86128e-05	0.000189277	0.000272622	0.000108747	0.000240468	0.000153161	0.000171227	0.000121695
D-dopachrome decarboxylase OS=Homo sapiens GN=DDT PE=1 SV=3	DOPD_HUMAN	13 kDa	118		18	8	7	7	5	8	7		9	8	6	7	15	4	5	10	6	17	11		330	7	11	YES		0.000732963	0.000347814	0.00027971	0.000301564	0.00025286	0.000374353	0.000328164		0.000344638	0.000356907	0.000286131	0.00043289	0.00059911	0.000209192	0.000286842	0.000724897	0.000387834	0.000877485	0.000564955
Myosin light polypeptide 6 OS=Homo sapiens GN=MYL6 PE=1 SV=2	MYL6_HUMAN	17 kDa	151		11	12	15	16	8	10	7		12	11	9	5	9	5	8	6	8	7	7		330	7	11	YES		0.000350032	0.000407703	0.000468389	0.00053865	0.000316159	0.000365676	0.000256446		0.000359093	0.000383498	0.000335398	0.000241632	0.000280907	0.000204343	0.000358648	0.000339885	0.000404101	0.000282354	0.000280947
AP-2 complex subunit beta OS=Homo sapiens GN=AP2B1 PE=1 SV=1	AP2B1_HUMAN	105 kDa	937		6	7	15	11	7	17	8		13	11	15	3	7	14	3	7	7	7	5		329	7	11	YES		3.07683e-05	3.83264e-05	7.54822e-05	5.96783e-05	4.45811e-05	0.00010018	4.72308e-05		6.26911e-05	6.18017e-05	9.00838e-05	2.33638e-05	3.52091e-05	9.22053e-05	2.16739e-05	6.39023e-05	5.69817e-05	4.55021e-05	3.23395e-05
NAD(P)H-hydrate epimerase OS=Homo sapiens GN=APOA1BP PE=1 SV=2	NNRE_HUMAN	32 kDa	288		12	11	11	11	12	9	6		9	11	12	10	10	5	12	7	6	8	9		328	7	11	YES		0.000200207	0.000195947	0.000180091	0.000194162	0.000248646	0.000172553	0.000115248		0.000141206	0.00020107	0.000234468	0.000253378	0.000163646	0.000107138	0.000282061	0.000207904	0.000158904	0.000169188	0.000189388
Stomatin-like protein 2, mitochondrial OS=Homo sapiens GN=STOML2 PE=1 SV=1	STML2_HUMAN	39 kDa	356		7	13	20	16	9	18	4		10	10	11	7	12	7	9	2	5	7	5		328	7	11	YES		9.44799e-05	0.000187341	0.000264894	0.000228472	0.000150864	0.000279187	6.21563e-05		0.000126926	0.000147876	0.000173875	0.000143486	0.000158865	0.000121343	0.000171138	4.8055e-05	0.000107127	0.000119763	8.51183e-05
Alcohol dehydrogenase [NADP(+)] OS=Homo sapiens GN=AKR1A1 PE=1 SV=3	AK1A1_HUMAN	37 kDa	325		11	11	11	10	8	17	7		12	12	12	1	10	8	4	8	9	7	5		327	7	11	YES		0.00016263	0.00017364	0.000159589	0.000156416	0.000146892	0.000288828	0.000119149		0.00016684	0.000194377	0.000207775	2.24532e-05	0.000145015	0.000151906	8.33166e-05	0.000210555	0.00021122	0.000131186	9.32373e-05
Lanosterol synthase OS=Homo sapiens GN=LSS PE=1 SV=1	ERG7_HUMAN	83 kDa	732		10	6	9	10	8	13	13		10	8	11	8	8	6	16	8	9	9	10		327	7	11	YES		6.56418e-05	4.20513e-05	5.79728e-05	6.94468e-05	6.52186e-05	9.80631e-05	9.82443e-05		6.17293e-05	5.75343e-05	8.45623e-05	7.97518e-05	5.15081e-05	5.05834e-05	0.000147967	9.3484e-05	9.37796e-05	7.48866e-05	8.27927e-05
Pyridoxine-5'-phosphate oxidase OS=Homo sapiens GN=PNPO PE=1 SV=1	PNPO_HUMAN	30 kDa	261		11	8	14	13	9	8	8		13	10	15	1	14	8	6	6	7	7	8		327	7	11	YES		0.000202509	0.000157249	0.000252918	0.000253202	0.000205776	0.000169248	0.000169561		0.000225064	0.000201701	0.000323404	2.7959e-05	0.000252804	0.000189155	0.00015562	0.000196639	0.000204566	0.000163354	0.00018576
Hepatoma-derived growth factor OS=Homo sapiens GN=HDGF PE=1 SV=1	HDGF_HUMAN	27 kDa	240		15	13	11	3	9	17	11		10	7	7	9	9	12	7	2	6	11	9		326	7	11	YES		0.000300311	0.000277889	0.00021611	6.35439e-05	0.000223781	0.000391121	0.000253546		0.000188274	0.000153545	0.000164128	0.000273648	0.000176737	0.000308559	0.000197443	7.12815e-05	0.000190685	0.000279161	0.000227266
Delta-sarcoglycan OS=Homo sapiens GN=SGCD PE=1 SV=2	SGCD_HUMAN	32 kDa	289		10	7	15	7	13	10	7		12	13	9	11	5	11	6	5	8	10	7		326	7	11	YES		0.000166262	0.000124262	0.000244729	0.00012313	0.000268434	0.000191062	0.000133991		0.000187623	0.000236806	0.000175243	0.000277752	8.15397e-05	0.000234889	0.000140543	0.000147989	0.000211139	0.000210754	0.000146792
Vesicle-associated membrane protein 2 OS=Homo sapiens GN=VAMP2 PE=1 SV=3	VAMP2_HUMAN	13 kDa	116		11	12	10	7	15	15	7		12	8	7	8	13	7	10	7	10	7	8		325	7	11	YES		0.000455645	0.000530717	0.000406476	0.000306763	0.00077166	0.000714014	0.000333822		0.00046744	0.000363061	0.000339575	0.000503262	0.000528181	0.000372398	0.000583575	0.000516177	0.000657535	0.000367547	0.00041796
Protein phosphatase 1 regulatory subunit 12B OS=Homo sapiens GN=PPP1R12B PE=1 SV=2	MYPT2_HUMAN	110 kDa	982		15	13	10	6	5	22	8		14	8	2	5	12	13	10	6	8	11	7		325	7	11	YES		7.33958e-05	6.79159e-05	4.80155e-05	3.10601e-05	3.03844e-05	0.000123704	4.50665e-05		6.44197e-05	4.2887e-05	1.14608e-05	3.71553e-05	5.75926e-05	8.16957e-05	6.89356e-05	5.22634e-05	6.21377e-05	6.82266e-05	4.32006e-05
Alpha-1-acid glycoprotein 1 OS=Homo sapiens GN=ORM1 PE=1 SV=1	A1AG1_HUMAN	24 kDa	201		7	9	10	13	3	8	15		7	7	13	11	7	11	9	6	7	13	7		323	7	11	YES		0.000167338	0.000229713	0.000234583	0.000328784	8.90672e-05	0.000219769	0.000412829		0.000157364	0.000183337	0.000363951	0.000399354	0.000164134	0.000337726	0.000303111	0.000255337	0.000265631	0.000393931	0.00021106
Insulin-degrading enzyme OS=Homo sapiens GN=IDE PE=1 SV=4	IDE_HUMAN	118 kDa	1019		7	7	8	10	8	12	11		14	7	6	7	9	11	6	6	5	11	8		320	7	11	YES		3.30077e-05	3.52422e-05	3.70176e-05	4.98872e-05	4.68499e-05	6.5025e-05	5.97164e-05		6.20806e-05	3.61636e-05	3.31339e-05	5.01286e-05	4.16261e-05	6.66172e-05	3.98595e-05	5.03658e-05	3.74259e-05	6.57493e-05	4.75794e-05
60S ribosomal protein L13a OS=Homo sapiens GN=RPL13A PE=1 SV=2	RL13A_HUMAN	24 kDa	203		6	10	10	8	10	10	11		11	3	7	8	9	9	9	5	4	9	10		319	7	11	YES		0.000142019	0.000252722	0.000232272	0.000200335	0.000293966	0.000272005	0.000299759		0.000244849	7.77988e-05	0.000194043	0.000287578	0.000208951	0.000273599	0.000300124	0.000210684	0.000150294	0.000270035	0.000298543
26S proteasome non-ATPase regulatory subunit 7 OS=Homo sapiens GN=PSMD7 PE=1 SV=2	PSMD7_HUMAN	37 kDa	324		9	9	8	7	5	16	13		15	9	8	1	9	10	3	8	11	11	10		318	7	11	YES		0.000133472	0.000142507	0.000116423	0.000109829	9.20911e-05	0.000272677	0.000221959		0.000209194	0.000146233	0.000138944	2.25225e-05	0.000130917	0.000190468	6.26803e-05	0.000211205	0.000258955	0.000206786	0.00018705
Prolargin OS=Homo sapiens GN=PRELP PE=1 SV=1	PRELP_HUMAN	44 kDa	382		10	14	24	5	5	11	4		12	4	3	9	8	7	9	5	3	12	8		318	7	11	YES		0.000125785	0.00018802	0.000296238	6.65381e-05	7.81086e-05	0.000159002	5.79258e-05		0.000141945	5.51244e-05	4.4193e-05	0.000171926	9.87015e-05	0.000113084	0.00015949	0.000111961	5.99011e-05	0.000191333	0.00012692
60S ribosomal protein L3-like OS=Homo sapiens GN=RPL3L PE=2 SV=3	RL3L_HUMAN	46 kDa	407		11	10	11	3	6	17	8		9	5	7	4	8	13	6	6	10	4	9		317	7	11	YES		0.000129864	0.000126051	0.000127436	3.74706e-05	8.7973e-05	0.000230636	0.000108735		9.99195e-05	6.4673e-05	9.67829e-05	7.17179e-05	9.26387e-05	0.000197114	9.97957e-05	0.0001261	0.000187406	5.98602e-05	0.000134014
Xaa-Pro aminopeptidase 1 OS=Homo sapiens GN=XPNPEP1 PE=1 SV=3	XPP1_HUMAN	70 kDa	623		11	8	10	8	7	16	4		8	6	10	13	13	8	8	7	13	8	6		317	7	11	YES		8.48391e-05	6.58781e-05	7.56841e-05	6.52778e-05	6.70506e-05	0.000141809	3.55179e-05		5.80235e-05	5.07003e-05	9.03248e-05	0.000152271	9.8345e-05	7.92446e-05	8.69274e-05	9.61099e-05	0.000159159	7.82122e-05	5.83669e-05
Eukaryotic translation initiation factor 3 subunit E OS=Homo sapiens GN=EIF3E PE=1 SV=1	EIF3E_HUMAN	52 kDa	445		11	16	9	10	9	15	11		9	5	8	10	10	6	5	5	6	10	10		316	7	11	YES		0.000118775	0.000184459	9.5362e-05	0.000114236	0.000120691	0.000186125	0.000136744		9.13871e-05	5.91504e-05	0.000101164	0.000163984	0.00010591	8.32068e-05	7.60615e-05	9.61099e-05	0.000102841	0.000136871	0.000136189
40S ribosomal protein S25 OS=Homo sapiens GN=RPS25 PE=1 SV=1	RS25_HUMAN	14 kDa	125		10	11	10	6	11	8	12		8	7	4	10	11	9	9	5	8	8	10		315	7	11	YES		0.000384398	0.000451463	0.00037721	0.000244008	0.00052514	0.000353389	0.000531064		0.000289189	0.000294806	0.000180072	0.000583783	0.000414744	0.000444324	0.000487402	0.000342151	0.000488154	0.00038981	0.000484834
Caveolin-3 OS=Homo sapiens GN=CAV3 PE=1 SV=1	CAV3_HUMAN	17 kDa	151		16	4	18	5	9	10	10		7	3	4	10	8	9	8	7	11	6	5		312	7	11	YES		0.000509137	0.000135901	0.000562067	0.000168328	0.000355679	0.000365676	0.000366352		0.000209471	0.00010459	0.000149066	0.000483264	0.000249695	0.000367818	0.000358648	0.000396533	0.000555639	0.000242018	0.000200676
Ubiquitin-protein ligase E3A OS=Homo sapiens GN=UBE3A PE=1 SV=4	UBE3A_HUMAN	101 kDa	875		10	7	10	6	7	14	6		11	10	3	8	8	9	10	8	9	10	7		312	7	11	YES		5.49141e-05	4.10421e-05	5.38871e-05	3.48583e-05	4.774e-05	8.83473e-05	3.79331e-05		5.6805e-05	6.01644e-05	1.92934e-05	6.67181e-05	4.30902e-05	6.34749e-05	7.73654e-05	7.8206e-05	7.84533e-05	6.96089e-05	4.84834e-05
Aldo-keto reductase family 1 member C1 OS=Homo sapiens GN=AKR1C1 PE=1 SV=1	AK1C1_HUMAN	37 kDa	323		2	7	8	13	8	9	13		5	7	20	5	10	7	11	7	3	12	11		311	7	11	YES		2.97522e-05	0.000111182	0.000116783	0.000204599	0.000147802	0.000153856	0.000222647		6.99471e-05	0.000114089	0.000348436	0.000112961	0.000145913	0.000133741	0.000230539	0.000185376	7.08428e-05	0.000226283	0.000206392
NHL repeat-containing protein 2 OS=Homo sapiens GN=NHLRC2 PE=1 SV=1	NHLC2_HUMAN	79 kDa	726		10	14	8	9	7	12	5		7	8	7	4	8	13	7	7	5	9	8		311	7	11	YES		6.61843e-05	9.89306e-05	5.19572e-05	6.30187e-05	5.75379e-05	9.12679e-05	3.80986e-05		4.35676e-05	5.80098e-05	5.42571e-05	4.02055e-05	5.19338e-05	0.000110503	6.52704e-05	8.24745e-05	5.25303e-05	7.55055e-05	6.67815e-05
Plastin-3 OS=Homo sapiens GN=PLS3 PE=1 SV=4	PLST_HUMAN	71 kDa	630		10	9	9	12	2	19	8		8	11	10	4	15	6	3	7	7	10	10		311	7	11	YES		7.62695e-05	7.32894e-05	6.73588e-05	9.68287e-05	1.89444e-05	0.000166528	7.02465e-05		5.73788e-05	9.19178e-05	8.93212e-05	4.6332e-05	0.000112214	5.87731e-05	3.22356e-05	9.5042e-05	8.4749e-05	9.6679e-05	9.61972e-05
Beta-sarcoglycan OS=Homo sapiens GN=SGCB PE=1 SV=1	SGCB_HUMAN	35 kDa	318		11	5	14	4	12	7	7		11	13	5	10	13	14	7	2	8	5	8		310	7	11	YES		0.00016621	8.06645e-05	0.000207584	6.39435e-05	0.000225189	0.000121547	0.000121772		0.000156303	0.000215211	8.84786e-05	0.000229475	0.00019267	0.000271687	0.000149014	5.37974e-05	0.000191884	9.5767e-05	0.000152464
60S ribosomal protein L28 OS=Homo sapiens GN=RPL28 PE=1 SV=3	RL28_HUMAN	16 kDa	137		14	8	14	3	15	14	11		10	1	2	10	11	6	11	3	4	6	9		309	7	11	YES		0.00049102	0.000299577	0.000481837	0.000111318	0.000653376	0.000564262	0.000444168		0.000329824	3.84262e-05	8.21494e-05	0.000532649	0.000378416	0.00027027	0.000543534	0.000187309	0.000222698	0.000266749	0.00039813
Alpha-sarcoglycan OS=Homo sapiens GN=SGCA PE=1 SV=1	SGCA_HUMAN	43 kDa	387		13	10	6	4	7	18	17		13	5	6	5	7	10	5	2	9	8	7		308	7	11	YES		0.000161408	0.000132565	7.31026e-05	5.25427e-05	0.000107939	0.000256823	0.000243004		0.000151787	6.80153e-05	8.7244e-05	9.42803e-05	8.5248e-05	0.000159462	8.74609e-05	4.42056e-05	0.000177382	0.000125908	0.00010962
Probable ATP-dependent RNA helicase DDX6 OS=Homo sapiens GN=DDX6 PE=1 SV=2	DDX6_HUMAN	54 kDa	483		11	14	7	7	11	13	6		8	9	11	9	12	7	7	1	7	7	9		307	7	11	YES		0.00010943	0.000148703	6.83351e-05	7.3674e-05	0.000135906	0.000148617	6.87194e-05		7.4842e-05	9.80941e-05	0.000128157	0.000135974	0.000117093	8.94373e-05	9.81083e-05	1.77097e-05	0.000110542	8.82722e-05	0.000112927
Protein CutA OS=Homo sapiens GN=CUTA PE=1 SV=2	CUTA_HUMAN	19 kDa	179		14	13	10	11	7	8	9		11	9	7	6	14	10	6	5	4	5	6		307	7	11	YES		0.000375808	0.000372589	0.000263414	0.000312394	0.000233366	0.00024678	0.000278141		0.000277678	0.00026469	0.00022006	0.000244602	0.000368614	0.000344758	0.00022691	0.000238932	0.000170445	0.000170133	0.000203143
Mitochondrial fission 1 protein OS=Homo sapiens GN=FIS1 PE=1 SV=2	FIS1_HUMAN	17 kDa	152		8	8	12	8	7	11	10		8	12	7	8	9	10	6	6	8	6	12		306	7	11	YES		0.000252894	0.000270014	0.000372246	0.000267553	0.000274819	0.000399597	0.000363942		0.00023782	0.000415609	0.000259149	0.000384068	0.000279059	0.000405998	0.000267216	0.000337649	0.000401442	0.000240425	0.000478455
Nucleoside diphosphate kinase A OS=Homo sapiens GN=NME1 PE=1 SV=1	NDKA_HUMAN	17 kDa	152		11	11	11	8	6	9	8		6	6	9	8	5	8	12	2	5	8	11		306	7	11	YES		0.000347729	0.000371269	0.000341226	0.000267553	0.000235559	0.000326943	0.000291153		0.000178365	0.000207805	0.000333192	0.000384068	0.000155033	0.000324798	0.000534432	0.00011255	0.000250902	0.000320567	0.000438583
Succinate dehydrogenase cytochrome b560 subunit, mitochondrial OS=Homo sapiens GN=SDHC PE=1 SV=1	C560_HUMAN	19 kDa	169		15	8	11	11	6	9	7		12	9	9	4	11	5	4	9	8	7	6		306	7	11	YES		0.000426477	0.000242853	0.000306901	0.000330879	0.000211864	0.000294055	0.000229132		0.000320846	0.000280352	0.000299675	0.000172717	0.000306763	0.000182579	0.000160224	0.000455527	0.000361061	0.000252281	0.000215163
COP9 signalosome complex subunit 3 OS=Homo sapiens GN=COPS3 PE=1 SV=3	CSN3_HUMAN	48 kDa	423		9	9	10	6	9	16	8		8	10	7	9	10	6	8	4	8	10	7		305	7	11	YES		0.000102234	0.000109154	0.000111469	7.21065e-05	0.000126968	0.000208859	0.000104622		8.54578e-05	0.000124454	9.31221e-05	0.000155262	0.000111418	8.75343e-05	0.000128028	8.08868e-05	0.000144254	0.00014399	0.000100291
Cytochrome b5 type B OS=Homo sapiens GN=CYB5B PE=1 SV=2	CYB5B_HUMAN	16 kDa	146		10	10	8	10	12	7	9		10	8	8	7	6	6	7	10	9	5	9		304	7	11	YES		0.000329108	0.000351388	0.000258363	0.000348186	0.00049048	0.000264739	0.000341008		0.000309492	0.000288459	0.000308342	0.00034987	0.000193685	0.00025361	0.000324564	0.000585876	0.000470183	0.000208588	0.000373588
Endothelial differentiation-related factor 1 OS=Homo sapiens GN=EDF1 PE=1 SV=1	EDF1_HUMAN	16 kDa	148		9	10	7	10	11	10	10		6	11	8	7	11	6	10	2	4	9	6		302	7	11	YES		0.000292195	0.000346639	0.000223012	0.00034348	0.00044353	0.000373088	0.000373778		0.000183186	0.000391272	0.000304175	0.000345142	0.00035029	0.000250183	0.000457397	0.000115592	0.000206146	0.000370385	0.000245693
Importin subunit alpha-3 OS=Homo sapiens GN=KPNA4 PE=1 SV=1	IMA3_HUMAN	58 kDa	521		10	10	11	9	6	11	8		10	7	11	8	7	10	4	7	9	7	9		302	7	11	YES		9.22261e-05	9.84695e-05	9.95515e-05	8.78149e-05	6.87236e-05	0.000116581	8.4943e-05		8.6729e-05	7.07307e-05	0.000118809	0.000112051	6.33224e-05	0.000118449	5.19729e-05	0.000114926	0.000131759	8.18339e-05	0.000104691
Serine--tRNA ligase, cytoplasmic OS=Homo sapiens GN=SARS PE=1 SV=3	SYSC_HUMAN	59 kDa	514		8	11	6	4	5	15	8		12	8	5	8	12	11	4	6	9	7	9		300	7	11	YES		7.47857e-05	0.000109792	5.50403e-05	3.95604e-05	5.80496e-05	0.000161139	8.60998e-05		0.000105492	8.1936e-05	5.47397e-05	0.000113577	0.000110031	0.000132068	5.26807e-05	9.98496e-05	0.000133554	8.29483e-05	0.000106116
Dual specificity mitogen-activated protein kinase kinase 1 OS=Homo sapiens GN=MAP2K1 PE=1 SV=2	MP2K1_HUMAN	43 kDa	393		11	12	11	6	7	12	8		9	7	5	10	12	7	4	2	7	8	6		299	7	11	YES		0.000134491	0.000156649	0.000131975	7.76108e-05	0.000106291	0.000168602	0.000112609		0.000103479	9.37677e-05	7.15933e-05	0.000185682	0.000143908	0.000109919	6.89005e-05	4.35307e-05	0.000135857	0.000123985	9.25256e-05
Protein arginine N-methyltransferase 5 OS=Homo sapiens GN=PRMT5 PE=1 SV=4	ANM5_HUMAN	73 kDa	637		13	9	7	4	9	16	3		7	3	3	6	8	13	6	10	9	14	8		299	7	11	YES		9.80608e-05	7.24841e-05	5.18145e-05	3.19216e-05	8.43132e-05	0.000138693	2.6053e-05		4.96548e-05	2.4793e-05	2.65019e-05	6.87343e-05	5.91899e-05	0.000125942	6.37627e-05	0.000134282	0.000107766	0.000133863	7.61121e-05
Serine/threonine-protein phosphatase 2B catalytic subunit alpha isoform OS=Homo sapiens GN=PPP3CA PE=1 SV=1	PP2BA_HUMAN	59 kDa	521		10	13	10	1	9	13	7		11	13	4	6	11	10	5	5	8	8	6		298	7	11	YES		9.22261e-05	0.00012801	9.05013e-05	9.75721e-06	0.000103085	0.000137778	7.43251e-05		9.54019e-05	0.000131357	4.32034e-05	8.40379e-05	9.95066e-05	0.000118449	6.49662e-05	8.20901e-05	0.000117119	9.35244e-05	6.97938e-05
26S proteasome non-ATPase regulatory subunit 12 OS=Homo sapiens GN=PSMD12 PE=1 SV=3	PSD12_HUMAN	53 kDa	456		6	12	8	3	10	17	11		13	6	6	7	9	7	6	6	7	6	7		298	7	11	YES		6.32234e-05	0.000135007	8.27214e-05	3.34441e-05	0.000130866	0.000205853	0.000133445		0.000128819	6.92682e-05	7.40426e-05	0.00011202	9.30196e-05	9.47329e-05	8.9072e-05	0.00011255	0.000117087	8.01418e-05	9.30328e-05
Coatomer subunit beta' OS=Homo sapiens GN=COPB2 PE=1 SV=2	COPB2_HUMAN	102 kDa	906		10	10	12	6	12	9	6		14	8	4	6	13	12	5	6	4	10	6		297	7	11	YES		5.30351e-05	5.66254e-05	6.24519e-05	3.36656e-05	7.90397e-05	5.48514e-05	3.66352e-05		6.98236e-05	4.64846e-05	2.48443e-05	4.83264e-05	6.76258e-05	8.17374e-05	3.73591e-05	5.66476e-05	3.36751e-05	6.72271e-05	4.01353e-05
Extended synaptotagmin-2 OS=Homo sapiens GN=ESYT2 PE=1 SV=1	ESYT2_HUMAN	102 kDa	921		9	5	16	7	9	22	8		12	6	4	5	3	12	6	7	8	2	9		297	7	11	YES		4.69542e-05	2.78516e-05	8.1913e-05	3.86369e-05	5.83143e-05	0.000131897	4.80514e-05		5.8874e-05	3.42957e-05	2.44397e-05	3.96161e-05	1.53518e-05	8.04061e-05	4.41008e-05	6.50125e-05	6.62533e-05	1.32264e-05	5.92224e-05
Membrane primary amine oxidase OS=Homo sapiens GN=AOC3 PE=1 SV=3	AOC3_HUMAN	85 kDa	763		11	7	22	9	4	6	8		10	14	4	9	6	7	2	6	7	13	10		297	7	11	YES		6.92723e-05	4.70666e-05	0.000135954	5.99627e-05	3.12844e-05	4.3421e-05	5.80017e-05		5.92213e-05	9.65942e-05	2.95006e-05	8.60755e-05	3.70616e-05	5.66162e-05	1.77444e-05	6.72644e-05	6.99762e-05	0.000103775	7.94289e-05
Plasma membrane calcium-transporting ATPase 2 OS=Homo sapiens GN=ATP2B2 PE=1 SV=2	AT2B2_HUMAN	137 kDa	1243		6	12	10	4	11	9	1		10	9	2	6	18	18	3	5	3	9	8		297	7	11	YES		2.31938e-05	4.95279e-05	3.79334e-05	1.63588e-05	5.28097e-05	3.99802e-05	4.45045e-06		3.63522e-05	3.8117e-05	9.05428e-06	3.52243e-05	6.82493e-05	8.93653e-05	1.63382e-05	3.44078e-05	1.84089e-05	4.41006e-05	3.90051e-05
Plasminogen OS=Homo sapiens GN=PLG PE=1 SV=2	PLMN_HUMAN	91 kDa	810		6	5	12	17	3	10	11		5	12	13	5	5	10	9	8	3	9	10		297	7	11	YES		3.55924e-05	3.16683e-05	6.98536e-05	0.000106691	2.21019e-05	6.81692e-05	7.51247e-05		2.78925e-05	7.79909e-05	9.03137e-05	4.5045e-05	2.90926e-05	7.61873e-05	7.52164e-05	8.44818e-05	2.82497e-05	6.76753e-05	7.48201e-05
Glutaredoxin-related protein 5, mitochondrial OS=Homo sapiens GN=GLRX5 PE=1 SV=2	GLRX5_HUMAN	17 kDa	157		12	8	12	11	6	9	3		14	12	5	3	11	4	3	7	6	8	6		296	7	11	YES		0.00036726	0.000261415	0.000360391	0.000356169	0.000228057	0.000316531	0.000105705		0.000402931	0.000402373	0.000179211	0.000139439	0.00033021	0.000157227	0.000129353	0.000381379	0.000291493	0.000310358	0.000231609
Myosin light chain 4 OS=Homo sapiens GN=MYL4 PE=1 SV=3	MYL4_HUMAN	22 kDa	197		10	10	11	3	7	8	6		10	8	5	7	12	6	5	7	9	6	6		296	7	11	YES		0.000243908	0.000260419	0.000263281	7.74138e-05	0.000212043	0.000224232	0.000168485		0.00022937	0.000213782	0.000142823	0.000259295	0.000287086	0.000187954	0.000171814	0.000303942	0.00034846	0.000185506	0.000184581
Angiotensinogen OS=Homo sapiens GN=AGT PE=1 SV=1	ANGT_HUMAN	53 kDa	485		11	8	9	12	1	8	11		9	8	12	6	8	5	4	5	9	10	5		293	7	11	YES		0.000108979	8.46229e-05	8.74971e-05	0.000125778	1.23041e-05	9.10797e-05	0.000125466		8.385e-05	8.68352e-05	0.000139231	9.02758e-05	7.77401e-05	6.36203e-05	5.58307e-05	8.81833e-05	0.00014154	0.000125583	6.24786e-05
DnaJ homolog subfamily C member 11 OS=Homo sapiens GN=DNAJC11 PE=1 SV=2	DJC11_HUMAN	63 kDa	559		9	10	8	9	1	14	12		16	11	6	4	10	7	4	4	5	10	11		293	7	11	YES		7.7361e-05	9.17757e-05	6.74793e-05	8.18454e-05	1.06753e-05	0.00013829	0.000118753		0.000129333	0.000103593	6.03997e-05	5.22168e-05	8.43112e-05	7.72776e-05	4.84399e-05	6.12078e-05	6.82237e-05	0.000108958	0.000119257
HBS1-like protein OS=Homo sapiens GN=HBS1L PE=1 SV=1	HBS1L_HUMAN	75 kDa	684		12	13	13	3	2	13	5		10	10	2	2	10	14	8	6	5	7	7		293	7	11	YES		8.42979e-05	9.75049e-05	8.96148e-05	2.22961e-05	1.74488e-05	0.000104945	4.0438e-05		6.60612e-05	7.69647e-05	1.64539e-05	2.13371e-05	6.89034e-05	0.000126311	7.91751e-05	7.50332e-05	5.57559e-05	6.23325e-05	6.20219e-05
Transportin-1 OS=Homo sapiens GN=TNPO1 PE=1 SV=2	TNPO1_HUMAN	102 kDa	898		7	4	9	10	10	14	5		9	7	7	7	6	6	9	3	6	4	8		293	7	11	YES		3.74553e-05	2.28519e-05	4.72562e-05	5.66092e-05	6.64532e-05	8.60845e-05	3.08013e-05		4.52865e-05	4.10364e-05	4.38649e-05	5.68831e-05	3.14899e-05	4.12328e-05	6.78455e-05	2.85761e-05	5.09626e-05	2.71304e-05	5.39904e-05
Zyxin OS=Homo sapiens GN=ZYX PE=1 SV=1	ZYX_HUMAN	61 kDa	572		8	6	9	5	4	14	9		6	13	11	6	10	5	6	7	6	7	10		293	7	11	YES		6.72025e-05	5.38139e-05	7.41889e-05	4.44363e-05	4.17308e-05	0.000135147	8.70406e-05		4.73977e-05	0.000119645	0.000108216	7.6545e-05	8.2395e-05	5.39438e-05	7.10085e-05	0.000104679	8.00078e-05	7.45375e-05	0.000105951
Plasma protease C1 inhibitor OS=Homo sapiens GN=SERPING1 PE=1 SV=2	IC1_HUMAN	55 kDa	500		4	7	10	12	4	8	10		7	11	10	8	6	7	6	6	2	11	12		291	7	11	YES		3.84398e-05	7.18236e-05	9.43024e-05	0.000122004	4.774e-05	8.83473e-05	0.000110638		6.32602e-05	0.000115816	0.000112545	0.000116757	5.65559e-05	8.63964e-05	8.12337e-05	0.000102645	3.05096e-05	0.000133997	0.00014545
40S ribosomal protein S20 OS=Homo sapiens GN=RPS20 PE=1 SV=1	RS20_HUMAN	13 kDa	119		8	11	10	6	7	10	11		10	11	2	6	9	9	5	5	6	4	5		290	7	11	YES		0.000323024	0.000474226	0.000396228	0.000256311	0.000351029	0.000464009	0.000511353		0.000379713	0.000486624	9.45754e-05	0.000367931	0.000356445	0.000466727	0.000284432	0.000359403	0.000384575	0.000204732	0.00025464
Isocitrate dehydrogenase [NAD] subunit gamma, mitochondrial OS=Homo sapiens GN=IDH3G PE=1 SV=1	IDH3G_HUMAN	43 kDa	393		8	7	6	10	4	13	23		12	10	8	1	7	6	2	2	8	9	12		290	7	11	YES		9.78113e-05	9.13787e-05	7.19866e-05	0.000129351	6.07379e-05	0.000182652	0.000323751		0.000137972	0.000133954	0.000114549	1.85682e-05	8.39465e-05	9.42163e-05	3.44503e-05	4.35307e-05	0.000155265	0.000139483	0.000185051
Synaptojanin-2-binding protein OS=Homo sapiens GN=SYNJ2BP PE=1 SV=2	SYJ2B_HUMAN	16 kDa	145		9	11	12	11	10	10	6		15	13	4	8	9	6	8	3	4	5	3		290	7	11	YES		0.00029824	0.000389192	0.000390217	0.000385645	0.000411552	0.000380807	0.000228907		0.00046744	0.000471979	0.000155234	0.000402609	0.000292531	0.000255359	0.000373488	0.000176975	0.000210411	0.000210027	0.000125388
Ig kappa chain V-I region WEA OS=Homo sapiens PE=1 SV=1	KV118_HUMAN	12 kDa	117		6	4	9	13	1	9	14		7	12	11	6	5	15	5	2	2	12	12		289	7	11	YES		0.000246409	0.000175394	0.000362701	0.000564834	5.10043e-05	0.000424747	0.000661938		0.000270343	0.000539937	0.000529056	0.00037422	0.00020141	0.000791176	0.000289294	0.000146219	0.000130383	0.000624695	0.000621582
DCC-interacting protein 13-alpha OS=Homo sapiens GN=APPL1 PE=1 SV=1	DP13A_HUMAN	80 kDa	709		6	7	10	11	7	11	10		13	9	8	2	11	6	7	1	2	9	6		289	7	11	YES		4.06627e-05	5.06514e-05	6.65038e-05	7.88697e-05	5.89175e-05	8.56682e-05	7.80242e-05		8.28513e-05	6.68258e-05	6.34949e-05	2.05847e-05	7.31212e-05	5.22243e-05	6.68354e-05	1.20646e-05	2.1516e-05	7.7316e-05	5.12871e-05
NLR family member X1 OS=Homo sapiens GN=NLRX1 PE=1 SV=1	NLRX1_HUMAN	108 kDa	975		9	4	11	18	2	5	10		8	13	6	5	9	6	8	4	9	6	9		289	7	11	YES		4.43537e-05	2.10472e-05	5.31962e-05	9.38494e-05	1.2241e-05	2.83164e-05	5.67376e-05		3.70756e-05	7.01918e-05	3.46291e-05	3.7422e-05	4.35046e-05	3.79764e-05	5.55444e-05	3.50924e-05	7.04068e-05	3.74817e-05	5.59424e-05
Protein phosphatase 1 regulatory subunit 7 OS=Homo sapiens GN=PPP1R7 PE=1 SV=1	PP1R7_HUMAN	42 kDa	360		9	10	6	5	8	11	12		12	7	4	6	15	9	4	6	6	10	7		289	7	11	YES		0.000120124	0.000142507	7.85853e-05	7.06043e-05	0.000132611	0.000168719	0.000184397		0.000150619	0.000102363	6.25249e-05	0.000121622	0.000196375	0.000154279	7.52164e-05	0.000142563	0.000127123	0.000169188	0.000117842
Transketolase OS=Homo sapiens GN=TKT PE=1 SV=3	TKT_HUMAN	68 kDa	623		10	9	13	7	1	9	9		8	10	18	4	4	7	3	5	3	9	11		289	7	11	YES		7.71265e-05	7.41129e-05	9.83893e-05	5.71181e-05	9.57865e-06	7.97678e-05	7.99153e-05		5.80235e-05	8.45006e-05	0.000162585	4.68526e-05	3.026e-05	6.9339e-05	3.25978e-05	6.86499e-05	3.67291e-05	8.79888e-05	0.000107006
60S ribosomal protein L17 OS=Homo sapiens GN=RPL17 PE=1 SV=3	RL17_HUMAN	21 kDa	184		11	10	12	4	8	12	9		13	4	5	5	10	9	5	9	7	4	9		288	7	11	YES		0.000287254	0.000278818	0.000307508	0.000110511	0.000259457	0.000360111	0.000270583		0.000319248	0.000114443	0.000152914	0.000198296	0.000256141	0.000301851	0.000183953	0.000418392	0.000290173	0.000132408	0.000296434
Aspartyl aminopeptidase OS=Homo sapiens GN=DNPEP PE=1 SV=1	DNPEP_HUMAN	52 kDa	475		6	12	11	4	10	14	9		8	8	5	10	12	8	2	3	9	6	5		288	7	11	YES		6.06945e-05	0.000129607	0.000109192	4.28085e-05	0.000125632	0.000162745	0.000104815		7.61025e-05	8.86633e-05	5.92341e-05	0.000153627	0.000119065	0.000103936	2.85031e-05	5.40239e-05	0.000144519	7.69362e-05	6.37939e-05
Ras-related protein R-Ras OS=Homo sapiens GN=RRAS PE=1 SV=1	RRAS_HUMAN	23 kDa	218		8	5	13	6	11	9	9		11	11	8	12	9	6	9	5	7	7	6		287	7	11	YES		0.00017633	0.000117667	0.000281177	0.000139913	0.000301112	0.00022796	0.000228382		0.000228002	0.000265634	0.000206504	0.000401686	0.000194573	0.000169849	0.000279474	0.000196188	0.000244917	0.000195575	0.000166801
Biliverdin reductase A OS=Homo sapiens GN=BLVRA PE=1 SV=2	BIEA_HUMAN	33 kDa	296		4	11	6	6	5	13	11		11	8	9	4	9	7	6	6	5	8	12		287	7	11	YES		6.49322e-05	0.000190652	9.55767e-05	0.000103044	0.000100802	0.000242507	0.000205578		0.00016792	0.000142281	0.000171098	9.86121e-05	0.000143301	0.00014594	0.000137219	0.000173387	0.000128841	0.000164616	0.000245693
COP9 signalosome complex subunit 8 OS=Homo sapiens GN=COPS8 PE=1 SV=1	CSN8_HUMAN	23 kDa	209		7	13	7	10	11	9	6		6	6	7	12	7	6	10	6	6	7	9		286	7	11	YES		0.000160932	0.000319107	0.000157923	0.00024323	0.000314079	0.000237777	0.000158811		0.00012972	0.000151131	0.000188472	0.000418983	0.000157852	0.000177163	0.000323898	0.000245563	0.000218969	0.000203997	0.000260975
NADH-ubiquinone oxidoreductase chain 5 OS=Homo sapiens GN=MT-ND5 PE=1 SV=2	NU5M_HUMAN	67 kDa	603		10	5	15	14	4	10	10		15	10	8	4	10	4	2	8	8	9	9		286	7	11	YES		7.96846e-05	4.25395e-05	0.000117292	0.000118025	3.95854e-05	9.15706e-05	9.17398e-05		0.000112403	8.73032e-05	7.46565e-05	4.84066e-05	7.81591e-05	4.09365e-05	2.24527e-05	0.000113483	0.000101193	9.09071e-05	9.04541e-05
Ras GTPase-activating protein 4B OS=Homo sapiens GN=RASA4B PE=3 SV=2	RAS4B_HUMAN	90 kDa	803		3	3	2	5	12	19	2		10	12	2	3	10	21	12	7	11	4	9		285	7	11	YES		1.79514e-05	1.91666e-05	1.17438e-05	3.16532e-05	8.91781e-05	0.000130651	1.37781e-05		5.62713e-05	7.86708e-05	1.40155e-05	2.72626e-05	5.86923e-05	0.000161388	0.000101163	7.4566e-05	0.000104485	3.03401e-05	6.79251e-05
Protein ERGIC-53 OS=Homo sapiens GN=LMAN1 PE=1 SV=2	LMAN1_HUMAN	58 kDa	510		11	8	7	4	5	14	8		8	6	2	6	6	13	8	1	11	9	7		285	7	11	YES		0.000103637	8.04747e-05	6.47173e-05	3.98707e-05	5.85049e-05	0.000151576	8.67751e-05		7.08797e-05	6.19339e-05	2.20676e-05	8.58505e-05	5.5447e-05	0.000157304	0.000106188	1.67721e-05	0.000164513	0.000107484	8.31823e-05
Glycogen phosphorylase, brain form OS=Homo sapiens GN=PYGB PE=1 SV=5	PYGB_HUMAN	97 kDa	843		8	8	14	6	6	6	7		9	10	5	3	7	13	4	4	7	7	7		284	7	11	YES		4.55989e-05	4.86857e-05	7.83057e-05	3.61816e-05	4.24733e-05	3.93004e-05	4.59352e-05		4.82411e-05	6.24482e-05	3.33763e-05	2.5969e-05	3.91352e-05	9.51663e-05	3.21209e-05	4.05873e-05	6.33355e-05	5.05759e-05	5.03238e-05
Mitofusin-2 OS=Homo sapiens GN=MFN2 PE=1 SV=3	MFN2_HUMAN	86 kDa	757		11	7	8	6	5	14	11		5	8	3	4	15	4	6	6	12	3	9		284	7	11	YES		6.98214e-05	4.74397e-05	4.98295e-05	4.0292e-05	3.94155e-05	0.000102119	8.03845e-05		2.98453e-05	5.56342e-05	2.23008e-05	3.8559e-05	9.33883e-05	3.26086e-05	5.3655e-05	6.77975e-05	0.00012091	2.41378e-05	7.20526e-05
Muscular LMNA-interacting protein OS=Homo sapiens GN=MLIP PE=1 SV=3	MLIP_HUMAN	50 kDa	458		8	7	18	8	6	15	1		10	7	3	9	9	10	4	6	5	2	5		284	7	11	YES		8.39298e-05	7.84101e-05	0.00018531	8.87949e-05	7.81769e-05	0.000180842	1.20784e-05		9.8659e-05	8.046e-05	3.68596e-05	0.000143397	9.26134e-05	0.000134742	5.9122e-05	0.000112058	8.32686e-05	2.65973e-05	6.61618e-05
Myotrophin OS=Homo sapiens GN=MTPN PE=1 SV=2	MTPN_HUMAN	13 kDa	118		6	4	6	5	4	9	10		3	6	9	2	14	10	1	16	5	13	11		284	7	11	YES		0.000244321	0.000173907	0.000239752	0.000215403	0.000202288	0.000421147	0.000468806		0.000114879	0.000267681	0.000429196	0.000123683	0.000559169	0.000522981	5.73684e-05	0.00115984	0.000323195	0.000671018	0.000564955
Cytosolic non-specific dipeptidase OS=Homo sapiens GN=CNDP2 PE=1 SV=2	CNDP2_HUMAN	53 kDa	475		7	13	9	10	8	14	7		8	5	11	9	13	4	5	2	5	5	8		283	7	11	YES		7.08102e-05	0.000140407	8.93391e-05	0.000107021	0.000100505	0.000162745	8.15229e-05		7.61025e-05	5.54146e-05	0.000130315	0.000138264	0.000128987	5.19678e-05	7.12576e-05	3.60159e-05	8.02885e-05	6.41135e-05	0.00010207
Isobutyryl-CoA dehydrogenase, mitochondrial OS=Homo sapiens GN=ACAD8 PE=1 SV=1	ACAD8_HUMAN	45 kDa	415		9	8	11	11	4	13	13		15	5	8	1	11	6	6	3	2	6	10		283	7	11	YES		0.000104204	9.88966e-05	0.000124979	0.000134744	5.75181e-05	0.000172969	0.000173289		0.000163322	6.34263e-05	0.000108477	1.75838e-05	0.000124923	8.92217e-05	9.78719e-05	6.18346e-05	3.67586e-05	8.80595e-05	0.000146034
Gamma-glutamylcyclotransferase OS=Homo sapiens GN=GGCT PE=1 SV=1	GGCT_HUMAN	21 kDa	188		8	11	6	10	10	10	7		12	5	7	12	9	7	9	6	4	6	9		282	7	11	YES		0.000204467	0.000300175	0.000150483	0.000270399	0.00031742	0.000293708	0.000205975		0.00028842	0.00014001	0.000209525	0.000465785	0.000225622	0.000229778	0.000324071	0.000272993	0.000162285	0.000194387	0.000290127
40S ribosomal protein S5 OS=Homo sapiens GN=RPS5 PE=1 SV=4	RS5_HUMAN	23 kDa	204		8	10	10	12	6	15	11		8	7	4	9	11	8	6	5	3	6	9		281	7	11	YES		0.000188431	0.000251483	0.000231133	0.00029903	0.000175515	0.000406008	0.000298289		0.000177199	0.000180641	0.000110338	0.000321939	0.000254132	0.000242007	0.000199102	0.000209652	0.000112168	0.000179141	0.000267372
Sestrin-1 OS=Homo sapiens GN=SESN1 PE=1 SV=2	SESN1_HUMAN	57 kDa	492		12	9	6	6	3	9	7		14	7	2	6	15	9	4	5	9	4	6		281	7	11	YES		0.000117195	9.38462e-05	5.75015e-05	6.1994e-05	3.63872e-05	0.000101007	7.87061e-05		0.000128578	7.48998e-05	2.28749e-05	8.89914e-05	0.000143689	0.000112887	5.50364e-05	8.69287e-05	0.000139526	4.95185e-05	7.39076e-05
Ras-related protein Rab-18 OS=Homo sapiens GN=RAB18 PE=1 SV=1	RAB18_HUMAN	23 kDa	206		11	9	9	7	9	12	11		7	6	1	8	9	8	8	6	5	6	8		280	7	11	YES		0.000256577	0.000224138	0.000206	0.000172741	0.000260716	0.000321653	0.000295393		0.000153544	0.000153332	2.73167e-05	0.00028339	0.000205908	0.000239657	0.000262892	0.000249139	0.000185131	0.000177401	0.000235356
Calcium/calmodulin-dependent protein kinase type II subunit gamma OS=Homo sapiens GN=CAMK2G PE=1 SV=3	KCC2G_HUMAN	63 kDa	558		8	9	9	7	8	14	6		7	6	7	9	8	8	7	6	9	9	8		280	7	11	YES		6.88886e-05	8.27461e-05	7.60503e-05	6.37716e-05	8.55556e-05	0.000138537	5.94829e-05		5.66847e-05	5.66063e-05	7.05926e-05	0.000117698	6.75698e-05	8.84756e-05	8.49217e-05	9.19762e-05	0.000123023	9.82384e-05	8.68878e-05
Acyl-CoA dehydrogenase family member 9, mitochondrial OS=Homo sapiens GN=ACAD9 PE=1 SV=1	ACAD9_HUMAN	69 kDa	621		6	7	12	14	2	14	9		14	9	7	1	9	7	1	6	2	5	15		278	7	11	YES		4.64249e-05	5.7829e-05	9.11134e-05	0.000114604	1.9219e-05	0.000124483	8.01726e-05		0.000101868	7.62954e-05	6.3431e-05	1.17509e-05	6.83043e-05	6.95623e-05	1.09009e-05	8.26452e-05	2.45649e-05	4.90401e-05	0.000146387
Calcineurin subunit B type 1 OS=Homo sapiens GN=PPP3R1 PE=1 SV=2	CANB1_HUMAN	19 kDa	170		7	8	10	7	10	10	7		5	7	1	5	11	11	6	7	12	5	5		277	7	11	YES		0.000197852	0.000241424	0.00027736	0.000209321	0.000351029	0.000324806	0.000227785		0.0001329	0.000216769	3.31014e-05	0.000214626	0.000304959	0.000399311	0.000238923	0.000352215	0.000538405	0.000179141	0.000178248
DnaJ homolog subfamily B member 4 OS=Homo sapiens GN=DNAJB4 PE=1 SV=1	DNJB4_HUMAN	38 kDa	337		7	12	6	4	13	14	10		10	6	8	5	6	12	5	4	7	5	7		277	7	11	YES		9.98067e-05	0.00018268	8.39487e-05	6.03384e-05	0.0002302	0.000229388	0.000164152		0.000134083	9.37279e-05	0.000133584	0.000108268	8.39109e-05	0.000219745	0.000100437	0.000101529	0.000158433	9.03676e-05	0.000125884
Methylmalonyl-CoA mutase, mitochondrial OS=Homo sapiens GN=MUT PE=1 SV=4	MUTA_HUMAN	83 kDa	750		9	9	12	14	2	9	7		10	13	8	1	6	6	3	4	12	5	9		277	7	11	YES		5.76598e-05	6.15631e-05	7.54419e-05	9.48922e-05	1.59133e-05	6.62605e-05	5.16312e-05		6.02478e-05	9.12493e-05	6.00239e-05	9.72972e-06	3.7704e-05	4.93694e-05	2.70779e-05	4.56202e-05	0.000122039	4.06052e-05	7.27251e-05
Serine/threonine-protein phosphatase 5 OS=Homo sapiens GN=PPP5C PE=1 SV=1	PPP5_HUMAN	57 kDa	499		11	13	6	7	6	14	5		12	8	7	3	10	8	7	5	8	6	6		277	7	11	YES		0.000105921	0.000133654	5.66948e-05	7.13117e-05	7.17535e-05	0.000154918	5.543e-05		0.000108663	8.4399e-05	7.89392e-05	4.38715e-05	9.44488e-05	9.89366e-05	9.49626e-05	8.57093e-05	0.000122283	7.32358e-05	7.28708e-05
Eukaryotic translation initiation factor 5 OS=Homo sapiens GN=EIF5 PE=1 SV=2	IF5_HUMAN	49 kDa	431		8	9	7	4	5	13	11		7	8	9	8	10	8	8	4	9	6	4		274	7	11	YES		8.91876e-05	0.000107128	7.65797e-05	4.71787e-05	6.92285e-05	0.000166548	0.000141186		7.33877e-05	9.77148e-05	0.000117506	0.000135449	0.00010935	0.000114546	0.000125651	7.93855e-05	0.000159273	8.47904e-05	5.62452e-05
Fumarylacetoacetase OS=Homo sapiens GN=FAH PE=1 SV=2	FAAA_HUMAN	46 kDa	419		7	12	6	4	7	12	10		10	7	12	7	11	3	7	7	10	7	5		274	7	11	YES		8.02741e-05	0.000146929	6.75196e-05	4.85299e-05	9.96957e-05	0.00015814	0.000132027		0.000107842	8.79492e-05	0.000161162	0.000121912	0.00012373	4.4185e-05	0.000113094	0.000142903	0.000182038	0.000101755	7.23201e-05
Lipoamide acyltransferase component of branched-chain alpha-keto acid dehydrogenase complex, mitochondrial OS=Homo sapiens GN=DBT PE=1 SV=3	ODB2_HUMAN	53 kDa	482		8	10	18	13	5	17	5		13	10	7	2	8	2	3	2	2	8	5		272	7	11	YES		7.97507e-05	0.000106437	0.000176083	0.000137107	6.19035e-05	0.000194749	5.7385e-05		0.000121871	0.00010922	8.17234e-05	3.02792e-05	7.8224e-05	2.56065e-05	4.21337e-05	3.54929e-05	3.1649e-05	0.000101092	6.28675e-05
ATP synthase subunit a OS=Homo sapiens GN=MT-ATP6 PE=1 SV=1	ATP6_HUMAN	25 kDa	226		8	9	9	9	6	12	7		12	9	3	9	11	6	5	5	7	7	12		272	7	11	YES		0.000170088	0.000204302	0.00018777	0.000202441	0.000158429	0.000293188	0.000171342		0.000239925	0.000209644	7.46978e-05	0.0002906	0.000229394	0.000163836	0.000149767	0.000189243	0.000236247	0.000188652	0.000321792
Dehydrogenase/reductase SDR family member 7 OS=Homo sapiens GN=DHRS7 PE=1 SV=1	DHRS7_HUMAN	38 kDa	339		7	10	5	6	4	14	6		6	5	9	5	8	10	9	8	7	3	5		272	7	11	YES		9.92179e-05	0.000151335	6.95445e-05	8.99736e-05	7.0413e-05	0.000228035	9.791e-05		7.99749e-05	7.76458e-05	0.000149396	0.00010763	0.000111221	0.00018204	0.000179721	0.000201859	0.000157498	5.39007e-05	8.93868e-05
Ubiquitin carboxyl-terminal hydrolase 13 OS=Homo sapiens GN=USP13 PE=1 SV=2	UBP13_HUMAN	97 kDa	863		9	4	12	7	9	13	16		7	7	4	4	6	6	7	4	4	3	5		271	7	11	YES		5.01099e-05	2.37787e-05	6.55636e-05	4.12336e-05	6.22335e-05	8.31775e-05	0.000102562		3.66513e-05	4.27007e-05	2.60822e-05	3.38229e-05	3.27671e-05	4.2905e-05	5.49088e-05	3.96467e-05	3.5353e-05	2.1173e-05	3.51125e-05
60S ribosomal protein L22 OS=Homo sapiens GN=RPL22 PE=1 SV=2	RL22_HUMAN	15 kDa	128		6	10	11	7	18	9	5		6	11	7	10	7	4	6	5	7	4	4		271	7	11	YES		0.000225233	0.000400802	0.000405206	0.000278004	0.00083918	0.000388245	0.00021609		0.000211809	0.000452408	0.00030774	0.000570101	0.000257742	0.000192849	0.000317319	0.000334132	0.000417124	0.000190337	0.000189388
Ubiquitin carboxyl-terminal hydrolase 7 OS=Homo sapiens GN=USP7 PE=1 SV=2	UBP7_HUMAN	128 kDa	1102		5	6	11	10	5	14	6		8	5	7	3	9	9	8	5	9	5	5		271	7	11	YES		2.18012e-05	2.79325e-05	4.70656e-05	4.61298e-05	2.70758e-05	7.01487e-05	3.01193e-05		3.28028e-05	2.38856e-05	3.57447e-05	1.98656e-05	3.84909e-05	5.03998e-05	4.91432e-05	3.88103e-05	6.22928e-05	2.76351e-05	2.74974e-05
Epidermal growth factor receptor substrate 15-like 1 OS=Homo sapiens GN=EPS15L1 PE=1 SV=1	EP15R_HUMAN	94 kDa	864		8	5	8	7	7	13	6		10	9	12	5	13	5	6	4	4	5	9		270	7	11	YES		4.44906e-05	2.9689e-05	4.36585e-05	4.11858e-05	4.83478e-05	8.30812e-05	3.84161e-05		5.22984e-05	5.48373e-05	7.81561e-05	4.22297e-05	7.09131e-05	3.57128e-05	4.70102e-05	3.96008e-05	3.53121e-05	3.52476e-05	6.31294e-05
Flotillin-1 OS=Homo sapiens GN=FLOT1 PE=1 SV=3	FLOT1_HUMAN	47 kDa	427		12	9	11	6	3	19	8		7	10	16	5	4	6	3	2	5	3	5		270	7	11	YES		0.000135035	0.000108132	0.000121467	7.1431e-05	4.19262e-05	0.000245696	0.000103642		7.40751e-05	0.000123288	0.000210857	8.54484e-05	4.41498e-05	8.67143e-05	4.75607e-05	4.00646e-05	8.93139e-05	4.27924e-05	7.09652e-05
Mitochondrial pyruvate carrier 1 OS=Homo sapiens GN=MPC1 PE=1 SV=1	MPC1_HUMAN	12 kDa	109		9	12	13	13	2	9	8		11	11	3	2	5	6	4	7	6	6	10		270	7	11	YES		0.000396741	0.000564799	0.000562354	0.00060629	0.000109495	0.000455921	0.000406012		0.000456004	0.000531268	0.000154878	0.000133895	0.000216192	0.000339697	0.000248421	0.000549326	0.000419857	0.000335272	0.000556002
Tripartite motif-containing protein 54 OS=Homo sapiens GN=TRIM54 PE=1 SV=3	TRI54_HUMAN	40 kDa	358		8	10	10	8	7	16	8		11	8	2	7	9	3	9	5	6	5	5		270	7	11	YES		0.000107374	0.000143303	0.000131707	0.000113598	0.000116683	0.00024678	0.000123618		0.000138839	0.00011764	3.14371e-05	0.000142684	0.000118483	5.17137e-05	0.000170182	0.000119466	0.000127834	8.50667e-05	8.46428e-05
Ras GTPase-activating protein-binding protein 1 OS=Homo sapiens GN=G3BP1 PE=1 SV=1	G3BP1_HUMAN	52 kDa	466		8	8	9	3	7	6	8		7	7	4	6	9	6	6	6	11	8	10		269	7	11	YES		8.24889e-05	8.80731e-05	9.10645e-05	3.27264e-05	8.96406e-05	7.10949e-05	9.49685e-05		6.78757e-05	7.90787e-05	4.83025e-05	9.39566e-05	9.10235e-05	7.94571e-05	8.71606e-05	0.000110135	0.000180046	0.000104563	0.000130052
Guanine nucleotide-binding protein G(s) subunit alpha isoforms XLas OS=Homo sapiens GN=GNAS PE=1 SV=2	GNAS1_HUMAN	111 kDa	1037		10	10	10	4	7	10	8		10	7	2	8	11	7	5	3	8	9	8		269	7	11	YES		4.63354e-05	4.94721e-05	4.54688e-05	1.96085e-05	4.02821e-05	5.32469e-05	4.26763e-05		4.35736e-05	3.55359e-05	1.08529e-05	5.62954e-05	4.99932e-05	4.16569e-05	3.26397e-05	2.47458e-05	5.88421e-05	5.28611e-05	4.67535e-05
Transmembrane protein 109 OS=Homo sapiens GN=TMEM109 PE=1 SV=1	TM109_HUMAN	26 kDa	243		5	9	8	3	10	9	10		11	8	5	11	6	9	10	3	3	6	5		269	7	11	YES		9.88679e-05	0.00019001	0.00015523	6.27594e-05	0.000245576	0.000204508	0.000227651		0.000204545	0.000173313	0.000115787	0.00033033	0.00011637	0.000228562	0.000278579	0.000105602	9.41655e-05	0.00015039	0.0001247
Endonuclease G, mitochondrial OS=Homo sapiens GN=ENDOG PE=1 SV=4	NUCG_HUMAN	33 kDa	297		10	6	9	13	7	9	7		11	7	9	1	6	8	5	6	4	6	9		268	7	11	YES		0.000161784	0.000103642	0.000142882	0.00022251	0.000140648	0.000167324	0.000130382		0.000167355	0.000124076	0.000170522	2.457e-05	9.5212e-05	0.000166227	0.000113964	0.000172804	0.000102726	0.000123046	0.000183649
Protein cordon-bleu OS=Homo sapiens GN=COBL PE=1 SV=2	COBL_HUMAN	136 kDa	1261		9	10	11	5	7	14	8		14	7	6	8	9	9	4	1	7	5	7		268	7	11	YES		3.42941e-05	4.06841e-05	4.11311e-05	2.01567e-05	3.31265e-05	6.13036e-05	3.50954e-05		5.01667e-05	2.92234e-05	2.67751e-05	4.62953e-05	3.36376e-05	4.40448e-05	2.14734e-05	6.78333e-06	4.23409e-05	2.41506e-05	3.36423e-05
60S ribosomal protein L21 OS=Homo sapiens GN=RPL21 PE=1 SV=2	RL21_HUMAN	19 kDa	160		8	9	12	5	10	9	11		12	4	4	6	9	9	6	6	7	8	7		267	7	11	YES		0.000240249	0.000288577	0.000353634	0.00015886	0.000372969	0.000310596	0.000380319		0.000338894	0.00013161	0.000140681	0.000273648	0.000265106	0.000347128	0.000253855	0.000320767	0.000333699	0.000304539	0.000265144
Carnosine synthase 1 OS=Homo sapiens GN=CARNS1 PE=1 SV=3	CRNS1_HUMAN	88 kDa	827		6	7	8	8	5	12	7		9	7	4	4	8	11	2	6	5	8	8		266	7	11	YES		3.48608e-05	4.34242e-05	4.56118e-05	4.91754e-05	3.60792e-05	8.01215e-05	4.68239e-05		4.91744e-05	4.45595e-05	2.72176e-05	3.52952e-05	4.55913e-05	8.20833e-05	1.63712e-05	6.20589e-05	4.61149e-05	5.89193e-05	5.86256e-05
Signal transducer and activator of transcription 5B OS=Homo sapiens GN=STAT5B PE=1 SV=2	STA5B_HUMAN	90 kDa	787		10	5	9	9	7	9	8		11	11	6	8	11	9	10	2	5	7	6		266	7	11	YES		6.10544e-05	3.25938e-05	5.39213e-05	5.81342e-05	5.30782e-05	6.31453e-05	5.62329e-05		6.31568e-05	7.3581e-05	4.29014e-05	7.41783e-05	6.58741e-05	7.05725e-05	8.60162e-05	2.17377e-05	4.84587e-05	5.41747e-05	4.6204e-05
Ubiquitin-associated domain-containing protein 1 OS=Homo sapiens GN=UBAC1 PE=1 SV=1	UBAC1_HUMAN	45 kDa	405		10	9	9	4	4	14	9		10	6	10	4	10	6	2	4	7	8	8		266	7	11	YES		0.000118641	0.000114006	0.00010478	5.02075e-05	5.89383e-05	0.000190874	0.000122931		0.00011157	7.79909e-05	0.000138944	7.2072e-05	0.00011637	9.14247e-05	3.34295e-05	8.44818e-05	0.000131832	0.000120312	0.000119712
60S ribosomal protein L10a OS=Homo sapiens GN=RPL10A PE=1 SV=2	RL10A_HUMAN	25 kDa	217		8	6	10	9	10	11	10		5	10	8	7	6	9	6	5	5	5	6		265	7	11	YES		0.000177142	0.000141851	0.000217287	0.000210837	0.000275	0.000279902	0.000254927		0.000104115	0.000242598	0.000207456	0.000235397	0.000130313	0.000255947	0.000187174	0.000197092	0.000175747	0.000140341	0.000167569
Cat eye syndrome critical region protein 5 OS=Homo sapiens GN=CECR5 PE=1 SV=1	CECR5_HUMAN	46 kDa	423		8	6	9	11	3	21	7		8	8	6	6	8	6	11	4	4	2	8		263	7	11	YES		9.08743e-05	7.27697e-05	0.000100322	0.000132195	4.23227e-05	0.000274127	9.15446e-05		8.54578e-05	9.95628e-05	7.9819e-05	0.000103508	8.91347e-05	8.75343e-05	0.000176038	8.08868e-05	7.21268e-05	2.8798e-05	0.000114618
Methyl-CpG-binding protein 2 OS=Homo sapiens GN=MECP2 PE=1 SV=1	MECP2_HUMAN	52 kDa	486		14	7	10	7	3	13	6		8	2	5	6	5	9	8	6	11	7	6		263	7	11	YES		0.000138415	7.38926e-05	9.70189e-05	7.32193e-05	3.68364e-05	0.0001477	6.82952e-05		7.438e-05	2.16641e-05	5.78934e-05	9.009e-05	4.84876e-05	0.000114281	0.000111432	0.000105602	0.000172637	8.77273e-05	7.48201e-05
O-acetyl-ADP-ribose deacetylase MACROD1 OS=Homo sapiens GN=MACROD1 PE=1 SV=2	MACD1_HUMAN	36 kDa	325		7	9	10	7	9	7	6		10	7	6	3	10	9	3	7	5	7	10		263	7	11	YES		0.000103492	0.000142069	0.000145081	0.000109491	0.000165254	0.000118929	0.000102128		0.000139033	0.000113387	0.000103887	6.73596e-05	0.000145015	0.000170894	6.24875e-05	0.000184235	0.000117345	0.000131186	0.000186475
Ras-related protein R-Ras2 OS=Homo sapiens GN=RRAS2 PE=1 SV=1	RRAS2_HUMAN	23 kDa	204		10	10	8	7	9	6	6		7	8	6	9	11	10	8	6	4	8	6		260	7	11	YES		0.000235538	0.000251483	0.000184907	0.000174434	0.000263272	0.000162403	0.000162703		0.000155049	0.000206446	0.000165507	0.000321939	0.000254132	0.000302508	0.00026547	0.000251582	0.000149557	0.000238854	0.000178248
2'-deoxynucleoside 5'-phosphate N-hydrolase 1 OS=Homo sapiens GN=DNPH1 PE=1 SV=1	DNPH1_HUMAN	19 kDa	174		8	5	5	10	7	6	10		8	8	6	8	6	5	6	7	7	13	9		260	7	11	YES		0.000220919	0.000147421	0.000135492	0.000292156	0.000240072	0.000190404	0.000317926		0.000207751	0.000242041	0.000194043	0.000335508	0.000162517	0.000177332	0.00023343	0.000344118	0.00030685	0.000455058	0.00031347
Ecto-ADP-ribosyltransferase 3 OS=Homo sapiens GN=ART3 PE=1 SV=2	NAR3_HUMAN	44 kDa	389		12	7	9	6	9	6	12		12	6	4	8	7	3	5	3	11	9	5		259	7	11	YES		0.000148226	9.23183e-05	0.00010909	7.84089e-05	0.000138066	8.51677e-05	0.00017065		0.000139391	8.11987e-05	5.78636e-05	0.000150073	8.48097e-05	4.75926e-05	8.70112e-05	6.59675e-05	0.000215685	0.000140918	7.78975e-05
Non-specific lipid-transfer protein OS=Homo sapiens GN=SCP2 PE=1 SV=2	NLTP_HUMAN	59 kDa	547		14	7	11	6	8	11	5		12	9	3	4	13	7	5	4	7	5	2		259	7	11	YES		0.000122979	6.56523e-05	9.48196e-05	5.57606e-05	8.72761e-05	0.00011104	5.05659e-05		9.9128e-05	8.66169e-05	3.08624e-05	5.33623e-05	0.000112009	7.89729e-05	6.18782e-05	6.25505e-05	9.76085e-05	5.56744e-05	2.21588e-05
Tubulin-specific chaperone A OS=Homo sapiens GN=TBCA PE=1 SV=3	TBCA_HUMAN	13 kDa	108		7	5	14	8	5	9	5		6	6	12	6	9	8	7	2	4	6	5		258	7	11	YES		0.000311434	0.000237512	0.000611219	0.000376556	0.000276273	0.000460142	0.000256107		0.000251032	0.000292466	0.000625249	0.000405405	0.00039275	0.000457124	0.000438762	0.000158403	0.000282497	0.000338377	0.000280575
Pterin-4-alpha-carbinolamine dehydratase 2 OS=Homo sapiens GN=PCBD2 PE=1 SV=4	PHS2_HUMAN	14 kDa	130		11	6	7	6	6	8	7		7	7	3	5	10	9	1	13	5	11	7		257	7	11	YES		0.000406575	0.000236781	0.000253891	0.000234623	0.000275423	0.000339797	0.000297872		0.000243308	0.000283467	0.000129859	0.000280665	0.000362538	0.000427235	5.20729e-05	0.000855378	0.000293362	0.000515374	0.000326331
Ribonuclease inhibitor OS=Homo sapiens GN=RNH1 PE=1 SV=2	RINI_HUMAN	50 kDa	461		8	9	8	7	11	7	9		6	9	6	12	8	6	7	3	6	7	5		257	7	11	YES		8.33836e-05	0.000100157	8.18242e-05	7.71899e-05	0.000142392	8.38437e-05	0.000107998		5.88102e-05	0.000102775	7.32395e-05	0.000189951	8.17873e-05	8.03189e-05	0.00010279	5.56645e-05	9.92721e-05	9.24847e-05	6.57313e-05
Mitogen-activated protein kinase kinase kinase MLT OS=Homo sapiens GN=ZAK PE=1 SV=3	MLTK_HUMAN	91 kDa	800		9	9	7	5	6	14	3		6	7	8	10	11	6	5	2	7	2	8		256	7	11	YES		5.4056e-05	5.77154e-05	4.12573e-05	3.17719e-05	4.47563e-05	9.66298e-05	2.07447e-05		3.38894e-05	4.60634e-05	5.62724e-05	9.12162e-05	6.48037e-05	4.62838e-05	4.23092e-05	2.13845e-05	6.67398e-05	1.52269e-05	6.06043e-05
Eukaryotic translation initiation factor 2A OS=Homo sapiens GN=EIF2A PE=1 SV=3	EIF2A_HUMAN	65 kDa	585		12	10	7	4	5	9	6		13	8	4	3	13	6	4	3	7	6	10		255	7	11	YES		9.85637e-05	8.76968e-05	5.64202e-05	3.4759e-05	5.10043e-05	8.49493e-05	5.67376e-05		0.000100413	7.19916e-05	3.84768e-05	3.7422e-05	0.000104733	6.32941e-05	4.6287e-05	4.38656e-05	9.12681e-05	6.24695e-05	0.000103597
60S ribosomal protein L35 OS=Homo sapiens GN=RPL35 PE=1 SV=2	RL35_HUMAN	15 kDa	123		12	11	7	8	10	8	12		11	1	5	3	7	5	9	3	6	2	9		254	7	11	YES		0.000468778	0.000458804	0.00026834	0.000330635	0.000485163	0.000359135	0.000539699		0.000404101	4.27999e-05	0.000228749	0.000177983	0.000268219	0.000250861	0.000495327	0.000208629	0.000372069	9.90371e-05	0.000443446
Ubiquitin-conjugating enzyme E2 K OS=Homo sapiens GN=UBE2K PE=1 SV=3	UBE2K_HUMAN	22 kDa	200		10	9	6	4	4	8	9		6	4	5	8	15	10	7	5	5	8	8		254	7	11	YES		0.000240249	0.000230862	0.000141454	0.00010167	0.00011935	0.000220868	0.000248936		0.000135557	0.000105288	0.000140681	0.000291892	0.000353475	0.000308559	0.000236932	0.000213845	0.000190685	0.000243631	0.000242417
Histidine triad nucleotide-binding protein 3 OS=Homo sapiens GN=HINT3 PE=1 SV=1	HINT3_HUMAN	20 kDa	182		11	4	7	5	10	9	8		9	6	4	9	7	10	8	3	7	6	7		253	7	11	YES		0.000290411	0.000112753	0.000181351	0.000139657	0.000327885	0.000273051	0.000243161		0.000223446	0.000173551	0.000123676	0.000360855	0.000181269	0.000339075	0.000297559	0.000140996	0.000293362	0.000200795	0.000233093
Replication protein A 70 kDa DNA-binding subunit OS=Homo sapiens GN=RPA1 PE=1 SV=2	RFA1_HUMAN	68 kDa	616		12	9	7	4	2	14	4		9	4	6	5	10	8	6	7	10	7	2		252	7	11	YES		9.36035e-05	7.49551e-05	5.35809e-05	3.30098e-05	1.9375e-05	0.000125493	3.59215e-05		6.60183e-05	3.41843e-05	5.48107e-05	5.92313e-05	7.65097e-05	8.01451e-05	6.59364e-05	9.72021e-05	0.000123822	6.92134e-05	1.96767e-05
Integrin alpha-7 OS=Homo sapiens GN=ITGA7 PE=1 SV=3	ITA7_HUMAN	129 kDa	1181		9	8	15	5	3	12	4		9	10	9	9	5	4	5	2	10	5	7		251	7	11	YES		3.66171e-05	3.4752e-05	5.98872e-05	2.15221e-05	1.51588e-05	5.61054e-05	1.87364e-05		3.44346e-05	4.45757e-05	4.28833e-05	5.56102e-05	1.99534e-05	2.09015e-05	2.86599e-05	1.44857e-05	6.45843e-05	2.57865e-05	3.59212e-05
Tubulin alpha-8 chain OS=Homo sapiens GN=TUBA8 PE=1 SV=1	TBA8_HUMAN	50 kDa	449		5	10	6	11	4	12	10		8	6	4	7	11	6	4	4	8	5	6		251	7	11	YES		5.35076e-05	0.00011426	6.30083e-05	0.00012454	5.31626e-05	0.000147573	0.000123205		8.05093e-05	7.03481e-05	5.01313e-05	0.000113766	0.000115463	8.24655e-05	6.03071e-05	7.6203e-05	0.0001359	6.7826e-05	8.09856e-05
Ras GTPase-activating protein-binding protein 2 OS=Homo sapiens GN=G3BP2 PE=1 SV=2	G3BP2_HUMAN	54 kDa	482		13	7	8	6	5	11	7		10	12	11	2	10	4	6	9	6	8	5		250	7	11	YES		0.000129595	7.45059e-05	7.82592e-05	6.32802e-05	6.19035e-05	0.000126014	8.0339e-05		9.37465e-05	0.000131064	0.000128422	3.02792e-05	9.778e-05	5.1213e-05	8.42673e-05	0.000159718	9.4947e-05	0.000101092	6.28675e-05
Pentatricopeptide repeat domain-containing protein 3, mitochondrial OS=Homo sapiens GN=PTCD3 PE=1 SV=3	PTCD3_HUMAN	79 kDa	689		7	6	7	13	3	13	7		7	7	2	3	9	5	4	8	4	9	12		250	7	11	YES		4.88169e-05	4.46757e-05	4.7904e-05	9.59153e-05	2.59833e-05	0.000104183	5.62023e-05		4.59072e-05	5.34843e-05	1.63345e-05	3.17734e-05	6.15631e-05	4.47835e-05	3.93003e-05	9.93182e-05	4.4281e-05	7.95602e-05	0.000105552
Laforin OS=Homo sapiens GN=EPM2A PE=1 SV=2	EPM2A_HUMAN	37 kDa	331		10	6	7	3	9	9	14		7	2	2	5	6	8	1	5	7	10	9		248	7	11	YES		0.000145166	9.29957e-05	9.97155e-05	4.60741e-05	0.000162258	0.000150137	0.000233978		9.55592e-05	3.1809e-05	3.40014e-05	0.000110231	8.54319e-05	0.000149152	2.04516e-05	0.000129211	0.000161305	0.000184011	0.000164785
Surfeit locus protein 4 OS=Homo sapiens GN=SURF4 PE=1 SV=3	SURF4_HUMAN	30 kDa	269		7	6	7	4	7	13	6		8	5	3	7	6	12	6	5	7	8	6		248	7	11	YES		0.000125037	0.00011443	0.000122698	7.55912e-05	0.000155288	0.000266848	0.000123388		0.000134382	9.7851e-05	6.27573e-05	0.000189892	0.000105123	0.000275294	0.000150992	0.000158992	0.000198483	0.000181138	0.000135177
3-ketoacyl-CoA thiolase, peroxisomal OS=Homo sapiens GN=ACAA1 PE=1 SV=2	THIK_HUMAN	44 kDa	424		8	7	13	14	4	12	5		7	7	6	5	10	3	2	5	4	4	5		246	7	11	YES		9.066e-05	8.46977e-05	0.000144567	0.000167852	5.62972e-05	0.000156275	6.52348e-05		7.45993e-05	8.6912e-05	7.96307e-05	8.6053e-05	0.000111156	4.36639e-05	3.19315e-05	0.00010087	7.19567e-05	5.74602e-05	7.14673e-05
Short/branched chain specific acyl-CoA dehydrogenase, mitochondrial OS=Homo sapiens GN=ACADSB PE=1 SV=1	ACDSB_HUMAN	47 kDa	432		10	8	3	9	3	18	8		16	5	5	3	4	6	6	5	4	6	8		246	7	11	YES		0.000111226	9.50048e-05	3.27439e-05	0.000105906	4.1441e-05	0.000230071	0.000102443		0.000167355	6.09304e-05	6.51301e-05	5.06756e-05	4.36388e-05	8.57107e-05	9.40205e-05	9.90021e-05	7.06241e-05	8.45941e-05	0.00011223
39S ribosomal protein L12, mitochondrial OS=Homo sapiens GN=MRPL12 PE=1 SV=2	RM12_HUMAN	21 kDa	198		8	8	8	7	5	10	5		9	7	2	9	9	6	9	6	6	7	7		244	7	11	YES		0.000194141	0.000207283	0.00019051	0.00017972	0.000150694	0.000278874	0.000139695		0.00020539	0.000186115	5.68408e-05	0.000331695	0.000214227	0.000187005	0.000307703	0.000259206	0.000231134	0.000215331	0.000214257
Telethonin OS=Homo sapiens GN=TCAP PE=1 SV=1	TELT_HUMAN	19 kDa	167		7	12	7	5	10	8	2		8	3	5	5	6	8	7	5	11	3	8		243	7	11	YES		0.000201406	0.000368641	0.00019764	0.000152201	0.000357335	0.000264513	6.62504e-05		0.000216459	9.45698e-05	0.00016848	0.000218482	0.000169329	0.000295625	0.00028375	0.000256101	0.000502404	0.000109415	0.00029032
NEDD8-activating enzyme E1 regulatory subunit OS=Homo sapiens GN=NAE1 PE=1 SV=1	ULA1_HUMAN	60 kDa	534		9	11	6	3	5	8	8		8	6	4	9	7	4	6	8	10	8	3		242	7	11	YES		8.09828e-05	0.00010568	5.29789e-05	2.8559e-05	5.58755e-05	8.27222e-05	8.28751e-05		6.76941e-05	5.91504e-05	4.21516e-05	0.000122988	6.17808e-05	4.6226e-05	7.60615e-05	0.000128147	0.000142835	9.12476e-05	3.40473e-05
Sodium/potassium-transporting ATPase subunit alpha-1 OS=Homo sapiens GN=ATP1A1 PE=1 SV=1	AT1A1_HUMAN	113 kDa	1023		8	7	12	11	3	8	4		15	3	7	6	6	7	3	5	3	4	7		242	7	11	YES		3.75756e-05	3.51044e-05	5.53093e-05	5.46614e-05	1.75e-05	4.31805e-05	2.16302e-05		6.62549e-05	1.54381e-05	3.8505e-05	4.27994e-05	2.76422e-05	4.2227e-05	1.98518e-05	4.18073e-05	2.23678e-05	2.38154e-05	4.14692e-05
Isoamyl acetate-hydrolyzing esterase 1 homolog OS=Homo sapiens GN=IAH1 PE=1 SV=1	IAH1_HUMAN	28 kDa	248		8	6	7	9	6	5	8		6	7	11	1	6	5	7	2	5	7	8		241	7	11	YES		0.000154999	0.000124119	0.000133088	0.000184482	0.000144375	0.000111325	0.000178449		0.000109321	0.000148592	0.000249595	2.94246e-05	0.000114024	0.000124419	0.000191074	6.89821e-05	0.000153778	0.000171917	0.000195498
Prefoldin subunit 5 OS=Homo sapiens GN=PFDN5 PE=1 SV=2	PFD5_HUMAN	17 kDa	154		13	10	6	7	9	10	4		6	7	2	6	11	6	8	7	6	3	3		241	7	11	YES		0.000405615	0.000333134	0.000183706	0.000231069	0.00034875	0.000358552	0.000143686		0.000176049	0.00023929	7.3081e-05	0.00028431	0.000336643	0.000240435	0.000351661	0.000388808	0.000297172	0.000118652	0.00011806
Transmembrane protein 43 OS=Homo sapiens GN=TMEM43 PE=1 SV=1	TMM43_HUMAN	45 kDa	400		11	16	12	2	3	9	7		14	1	5	4	7	7	2	2	7	3	5		241	7	11	YES		0.000132137	0.00020521	0.000141454	2.54175e-05	4.47563e-05	0.000124238	9.68085e-05		0.00015815	1.3161e-05	7.03405e-05	7.29729e-05	8.24774e-05	0.000107995	3.38474e-05	4.27689e-05	0.00013348	4.56808e-05	7.57553e-05
Cytochrome c oxidase subunit 7A1, mitochondrial OS=Homo sapiens GN=COX7A1 PE=1 SV=2	CX7A1_HUMAN	9 kDa	79		10	3	2	8	3	6	11		4	8	5	4	10	6	7	11	4	11	11		240	7	11	YES		0.000608225	0.00019482	0.00011937	0.000514786	0.000226614	0.00041937	0.000770266		0.000228789	0.000533102	0.000356154	0.000369483	0.000596582	0.000468696	0.000599827	0.00119103	0.000386198	0.000848083	0.000843857
Vesicle-associated membrane protein 3 OS=Homo sapiens GN=VAMP3 PE=1 SV=3	VAMP3_HUMAN	11 kDa	100		9	9	11	5	10	7	4		12	12	1	7	8	6	8	3	4	4	7		239	7	11	YES		0.000432448	0.000461723	0.000518663	0.000254175	0.00059675	0.000386519	0.000221276		0.00054223	0.000631726	5.62724e-05	0.00051081	0.00037704	0.00037027	0.000541558	0.000256613	0.000305096	0.000243631	0.00042423
40S ribosomal protein S12 OS=Homo sapiens GN=RPS12 PE=1 SV=3	RS12_HUMAN	15 kDa	132		10	11	7	4	4	6	5		8	6	2	6	10	4	11	7	9	1	4		239	7	11	YES		0.000364014	0.000427522	0.000250044	0.000154046	0.000180833	0.000250987	0.000209542		0.000273854	0.00023929	8.52612e-05	0.000331695	0.000357045	0.000187005	0.000564123	0.00045361	0.00052005	4.61423e-05	0.000183649
60S ribosomal protein L23 OS=Homo sapiens GN=RPL23 PE=1 SV=1	RL23_HUMAN	15 kDa	140		7	8	11	5	11	13	6		10	9	3	6	5	7	8	1	2	3	4		239	7	11	YES		0.000240249	0.000293158	0.000370474	0.000181554	0.000468875	0.00051273	0.000237082		0.000322756	0.000338425	0.000120584	0.000312741	0.000168321	0.000308559	0.000386827	6.10985e-05	0.000108963	0.000130517	0.000173155
Proline-rich basic protein 1 OS=Homo sapiens GN=PROB1 PE=2 SV=2	PROB1_HUMAN	107 kDa	1015		10	9	12	9	6	19	2		13	3	2	4	10	6	3	5	4	8	8		239	7	11	YES		4.73397e-05	4.549e-05	5.57453e-05	4.50754e-05	3.52759e-05	0.000103362	1.09003e-05		5.78735e-05	1.55598e-05	1.10882e-05	2.87578e-05	4.64335e-05	3.64798e-05	2.00083e-05	4.21369e-05	3.00587e-05	4.80061e-05	4.77669e-05
60S ribosomal protein L9 OS=Homo sapiens GN=RPL9 PE=1 SV=1	RL9_HUMAN	22 kDa	192		6	7	9	9	7	7	9		10	3	3	7	6	6	2	6	5	7	10		238	7	11	YES		0.000150156	0.000187041	0.000221021	0.000238289	0.000217565	0.000201312	0.000259308		0.000235343	8.2256e-05	8.79256e-05	0.000266047	0.000147281	0.000192849	7.05154e-05	0.000267306	0.00019863	0.00022206	0.000315647
LanC-like protein 1 OS=Homo sapiens GN=LANCL1 PE=1 SV=1	LANC1_HUMAN	45 kDa	399		8	5	5	6	10	10	6		9	7	7	3	9	7	5	1	5	8	7		238	7	11	YES		9.63404e-05	6.4289e-05	5.90867e-05	7.64437e-05	0.000149561	0.000138389	8.31867e-05		0.000101923	9.23576e-05	9.87235e-05	5.48669e-05	0.000106308	0.000108266	8.48305e-05	2.14381e-05	9.55815e-05	0.000122121	0.000106323
Serine/threonine-protein phosphatase 2A activator OS=Homo sapiens GN=PPP2R4 PE=1 SV=3	PTPA_HUMAN	41 kDa	358		7	5	4	6	3	12	9		6	2	12	5	8	6	5	10	4	11	12		238	7	11	YES		9.39521e-05	7.16517e-05	5.26829e-05	8.51985e-05	5.0007e-05	0.000185085	0.00013907		7.57304e-05	2.941e-05	0.000188622	0.000101917	0.000105318	0.000103427	9.45457e-05	0.000238932	8.52224e-05	0.000187147	0.000203143
40S ribosomal protein S2 OS=Homo sapiens GN=RPS2 PE=1 SV=2	RS2_HUMAN	31 kDa	293		6	3	5	7	9	18	7		8	5	6	2	6	5	4	1	4	8	10		236	7	11	YES		9.83955e-05	5.25283e-05	8.04628e-05	0.000121449	0.000183302	0.000339217	0.000132162		0.000123374	8.98359e-05	0.000115234	4.98109e-05	9.65119e-05	0.00010531	9.2416e-05	2.91938e-05	0.000104128	0.000166301	0.00020684
Histone-arginine methyltransferase CARM1 OS=Homo sapiens GN=CARM1 PE=1 SV=3	CARM1_HUMAN	66 kDa	608		9	6	5	3	4	14	3		7	6	6	4	6	6	4	10	10	6	4		236	7	11	YES		7.11263e-05	5.06276e-05	3.87757e-05	2.50831e-05	3.92599e-05	0.000127145	2.72956e-05		5.20232e-05	5.19512e-05	5.55319e-05	4.80085e-05	4.65098e-05	6.08997e-05	4.4536e-05	0.000140687	0.000125451	6.01064e-05	3.98712e-05
Adenosylhomocysteinase 3 OS=Homo sapiens GN=AHCYL2 PE=1 SV=1	SAHH3_HUMAN	67 kDa	611		5	7	6	5	3	14	8		9	5	5	7	4	4	7	7	8	6	8		234	7	11	YES		3.93206e-05	5.87755e-05	4.63023e-05	4.15999e-05	2.93003e-05	0.00012652	7.24309e-05		6.65585e-05	4.30801e-05	4.60494e-05	8.36024e-05	3.08543e-05	4.04005e-05	7.75554e-05	9.79975e-05	9.98678e-05	5.98112e-05	7.93509e-05
Eukaryotic translation initiation factor 3 subunit D OS=Homo sapiens GN=EIF3D PE=1 SV=1	EIF3D_HUMAN	64 kDa	548		9	6	9	3	7	12	3		6	6	5	7	8	7	7	6	8	4	5		234	7	11	YES		7.89139e-05	5.61707e-05	7.74381e-05	2.78294e-05	7.62272e-05	0.000120913	3.02842e-05		4.94735e-05	5.76393e-05	5.13434e-05	9.32136e-05	6.88029e-05	7.88288e-05	8.64714e-05	9.36546e-05	0.000111349	4.44582e-05	5.52958e-05
Gamma-aminobutyric acid receptor-associated protein-like 2 OS=Homo sapiens GN=GABARAPL2 PE=1 SV=1	GBRL2_HUMAN	14 kDa	117		10	5	10	5	4	8	6		9	7	4	5	8	4	9	2	7	4	4		234	7	11	YES		0.000410682	0.000219242	0.000403002	0.000217244	0.000204017	0.000377552	0.000283688		0.000347583	0.000314963	0.000192384	0.00031185	0.000322256	0.00021098	0.000520729	0.000146219	0.000456341	0.000208232	0.000207194
Heterogeneous nuclear ribonucleoprotein M OS=Homo sapiens GN=HNRNPM PE=1 SV=3	HNRPM_HUMAN	78 kDa	730		11	5	8	5	5	14	5		8	6	1	3	7	2	5	6	8	4	7		234	7	11	YES		7.24038e-05	3.51388e-05	5.16725e-05	3.48186e-05	4.08733e-05	0.000105896	3.78898e-05		4.95187e-05	4.32689e-05	7.70854e-06	2.99889e-05	4.51931e-05	1.69073e-05	4.63663e-05	7.03051e-05	8.3588e-05	3.33741e-05	5.81137e-05
Transmembrane protein 11, mitochondrial OS=Homo sapiens GN=TMEM11 PE=1 SV=1	TMM11_HUMAN	22 kDa	192		8	5	7	10	8	6	9		10	7	2	8	8	4	5	2	5	6	7		234	7	11	YES		0.000200207	0.000133601	0.000171905	0.000264766	0.000248646	0.000172553	0.000259308		0.000235343	0.000191931	5.86171e-05	0.000304054	0.000196375	0.000128566	0.000176288	8.91019e-05	0.00019863	0.000190337	0.000220953
NEDD8-conjugating enzyme Ubc12 OS=Homo sapiens GN=UBE2M PE=1 SV=1	UBC12_HUMAN	21 kDa	183		9	7	9	7	6	9	8		10	9	4	8	8	5	6	3	4	6	6		233	7	11	YES		0.00023631	0.000196239	0.000231891	0.000194451	0.000195656	0.000271559	0.000241832		0.000246917	0.000258904	0.000123	0.000319007	0.000206033	0.000168611	0.00022195	0.000140226	0.000166719	0.000199698	0.000198702
Oxysterol-binding protein-related protein 1 OS=Homo sapiens GN=OSBPL1A PE=1 SV=2	OSBL1_HUMAN	108 kDa	950		9	9	3	4	6	11	8		8	5	4	3	8	6	1	4	5	7	8		233	7	11	YES		4.55209e-05	4.86025e-05	1.48898e-05	2.14042e-05	3.76895e-05	6.39355e-05	4.65845e-05		3.80512e-05	2.77073e-05	2.36936e-05	2.30441e-05	3.96884e-05	3.89758e-05	7.12576e-06	3.60159e-05	4.01442e-05	4.48794e-05	5.10352e-05
Synaptobrevin homolog YKT6 OS=Homo sapiens GN=YKT6 PE=1 SV=1	YKT6_HUMAN	22 kDa	198		8	2	3	3	9	10	11		5	3	5	11	7	11	5	6	5	8	10		233	7	11	YES		0.000194141	5.18208e-05	7.14412e-05	7.70229e-05	0.00027125	0.000278874	0.000307328		0.000114106	7.97634e-05	0.000142102	0.000405405	0.000166621	0.000342843	0.000170946	0.000259206	0.000192611	0.000246092	0.000306082
Alpha-2-antiplasmin OS=Homo sapiens GN=SERPINF2 PE=1 SV=3	A2AP_HUMAN	55 kDa	491		8	6	9	9	1	9	10		9	7	8	6	6	7	2	2	2	11	8		232	7	11	YES		7.82889e-05	6.26916e-05	8.64278e-05	9.31804e-05	1.21538e-05	0.000101213	0.000112666		8.28254e-05	7.50523e-05	9.16861e-05	8.91726e-05	5.75926e-05	8.798e-05	2.75742e-05	3.48423e-05	3.10689e-05	0.000136453	9.87442e-05
NADH dehydrogenase [ubiquinone] 1 beta subcomplex subunit 11, mitochondrial OS=Homo sapiens GN=NDUFB11 PE=1 SV=1	NDUBB_HUMAN	17 kDa	153		7	4	7	14	5	4	10		9	7	4	4	9	6	2	2	5	10	9		232	7	11	YES		0.000219836	0.000134124	0.000215724	0.000465158	0.000195016	0.000144358	0.000361563		0.000265799	0.000240854	0.000147117	0.000190779	0.000277235	0.000242007	8.84899e-05	0.000111814	0.000249262	0.00039809	0.000356496
Nodal modulator 2 OS=Homo sapiens GN=NOMO2 PE=1 SV=1	NOMO2_HUMAN	139 kDa	1267		6	4	10	7	7	8	4		6	7	6	6	6	10	9	5	3	4	7		232	7	11	YES		2.27544e-05	1.61966e-05	3.72148e-05	2.80857e-05	3.29696e-05	3.48648e-05	1.74646e-05		2.13982e-05	2.9085e-05	2.66483e-05	3.4557e-05	2.23188e-05	4.8707e-05	4.80862e-05	3.37561e-05	1.80602e-05	1.9229e-05	3.3483e-05
Coiled-coil-helix-coiled-coil-helix domain-containing protein 2 OS=Homo sapiens GN=CHCHD2 PE=1 SV=1	CHCH2_HUMAN	16 kDa	151		6	7	8	5	12	7	6		8	6	6	12	7	5	10	3	7	5	3		231	7	11	YES		0.000190926	0.000237827	0.000249808	0.000168328	0.000474238	0.000255973	0.000219811		0.000239395	0.000209181	0.000223599	0.000579917	0.000218483	0.000204343	0.00044831	0.000169943	0.000353588	0.000201681	0.000120406
Cardiomyopathy-associated protein 5 OS=Homo sapiens GN=CMYA5 PE=1 SV=3	CMYA5_HUMAN	449 kDa	4069		8	12	11	5	9	11	5		14	4	4	5	13	7	3	2	4	3	6		231	7	11	YES		9.447e-06	1.51298e-05	1.27467e-05	6.24663e-06	1.31992e-05	1.49272e-05	6.79763e-06		1.55469e-05	5.17511e-06	5.53181e-06	8.96694e-06	1.50575e-05	1.06164e-05	4.99101e-06	4.20437e-06	7.49807e-06	4.49062e-06	8.93648e-06
Transmembrane protein 205 OS=Homo sapiens GN=TMEM205 PE=1 SV=1	TM205_HUMAN	21 kDa	189		8	9	5	5	6	7	8		7	3	4	8	8	9	6	5	6	7	6		231	7	11	YES		0.000203385	0.000244298	0.000124739	0.000134484	0.000189444	0.000204508	0.000234155		0.000167355	8.35617e-05	0.000119095	0.00030888	0.000199492	0.000293865	0.000214904	0.000226291	0.00024214	0.000225584	0.000192394
RNA-binding motif protein, X chromosome OS=Homo sapiens GN=RBMX PE=1 SV=3	RBMX_HUMAN	42 kDa	391		15	11	8	2	8	15	4		11	6	3	5	7	6	5	1	3	3	6		230	7	11	YES		0.000184334	0.00014433	9.6473e-05	2.60026e-05	0.000122097	0.00021183	5.65925e-05		0.000127121	8.07834e-05	4.31757e-05	9.33158e-05	8.43759e-05	9.46983e-05	8.65662e-05	2.18767e-05	5.85223e-05	4.67323e-05	9.29989e-05
Mimitin, mitochondrial OS=Homo sapiens GN=NDUFAF2 PE=1 SV=1	MIMIT_HUMAN	20 kDa	169		6	7	8	8	5	9	9		9	7	3	4	7	5	3	4	4	5	5		229	7	11	YES		0.000170591	0.000212496	0.000223201	0.000240639	0.000176553	0.000294055	0.000294599		0.000240635	0.000218051	9.98918e-05	0.000172717	0.000195213	0.000182579	0.000120168	0.000202456	0.00018053	0.000180201	0.000179303
26S proteasome non-ATPase regulatory subunit 4 OS=Homo sapiens GN=PSMD4 PE=1 SV=1	PSMD4_HUMAN	41 kDa	377		5	7	7	5	8	10	10		8	6	4	6	7	7	8	4	4	5	5		229	7	11	YES		6.37265e-05	9.52568e-05	8.75486e-05	6.74205e-05	0.000126631	0.000146464	0.000146735		9.58851e-05	8.37833e-05	5.97054e-05	0.000116137	8.75092e-05	0.000114584	0.000143649	9.07563e-05	8.09274e-05	8.07796e-05	8.0377e-05
Transmembrane and coiled-coil domain-containing protein 1 OS=Homo sapiens GN=TMCO1 PE=1 SV=1	TMCO1_HUMAN	21 kDa	188		9	7	6	6	7	5	9		5	6	8	8	7	7	7	2	3	5	4		229	7	11	YES		0.000230026	0.00019102	0.000150483	0.00016224	0.000222194	0.000146854	0.000264826		0.000120175	0.000168012	0.000239457	0.000310523	0.000175484	0.000229778	0.000252055	9.09977e-05	0.000121714	0.000161989	0.000128945
Ankyrin-3 OS=Homo sapiens GN=ANK3 PE=1 SV=3	ANK3_HUMAN	480 kDa	4377		13	7	9	7	2	16	1		8	3	10	3	10	7	4	7	6	5	2		225	7	11	YES		1.42711e-05	8.20467e-06	9.69524e-06	8.1299e-06	2.72675e-06	2.01844e-05	1.26386e-06		8.25878e-06	3.60821e-06	1.28564e-05	5.00157e-06	1.07676e-05	9.86936e-06	6.18641e-06	1.36798e-05	1.04557e-05	6.95771e-06	2.76921e-06
Endophilin-B1 OS=Homo sapiens GN=SH3GLB1 PE=1 SV=1	SHLB1_HUMAN	41 kDa	365		7	7	7	3	8	13	5		6	6	9	4	5	7	3	2	7	5	6		225	7	11	YES		9.21503e-05	9.83886e-05	9.04269e-05	4.17823e-05	0.000130795	0.000196663	7.57796e-05		7.42781e-05	8.65378e-05	0.000138754	7.99703e-05	6.45616e-05	0.000118351	5.56395e-05	4.687e-05	0.000146279	8.34353e-05	9.96234e-05
Isoleucine--tRNA ligase, cytoplasmic OS=Homo sapiens GN=IARS PE=1 SV=2	SYIC_HUMAN	145 kDa	1262		1	9	7	9	6	17	2		9	4	1	3	7	6	2	3	2	2	9		224	7	11	YES		3.80743e-06	3.65866e-05	2.61536e-05	3.62532e-05	2.83716e-05	7.43811e-05	8.7669e-06		3.22244e-05	1.66858e-05	4.45898e-06	1.7347e-05	2.61418e-05	2.934e-05	1.07282e-05	2.03339e-05	1.20878e-05	9.65258e-06	4.32201e-05
Glutathione synthetase OS=Homo sapiens GN=GSS PE=1 SV=1	GSHB_HUMAN	52 kDa	474		7	7	5	8	2	11	11		6	6	8	5	9	5	7	3	3	8	3		224	7	11	YES		7.09596e-05	7.57633e-05	4.97375e-05	8.57976e-05	2.51793e-05	0.000128141	0.000128378		5.71973e-05	6.66378e-05	9.49745e-05	7.69757e-05	8.94873e-05	6.50967e-05	9.99711e-05	5.41379e-05	4.82747e-05	0.000102798	3.83571e-05
Tripeptidyl-peptidase 1 OS=Homo sapiens GN=TPP1 PE=1 SV=2	TPP1_HUMAN	61 kDa	563		9	7	7	11	3	9	6		7	8	6	4	9	5	4	6	4	4	6		224	7	11	YES		7.68114e-05	6.37865e-05	5.86249e-05	9.93225e-05	3.17984e-05	8.82688e-05	5.89547e-05		5.61813e-05	7.48048e-05	5.99706e-05	5.18458e-05	7.5341e-05	5.48061e-05	4.80957e-05	9.11593e-05	5.41912e-05	4.32737e-05	6.45871e-05
Eukaryotic translation initiation factor 1A, Y-chromosomal OS=Homo sapiens GN=EIF1AY PE=1 SV=4	IF1AY_HUMAN	16 kDa	144		9	8	8	6	7	11	5		6	7	3	5	10	4	7	4	10	3	4		223	7	11	YES		0.000300311	0.000285014	0.000261951	0.000211813	0.000290087	0.000421797	0.00019208		0.000188274	0.000255908	0.000117234	0.000253378	0.000327291	0.000171421	0.000329072	0.000237605	0.000529681	0.000126891	0.000168345
ATP synthase subunit s, mitochondrial OS=Homo sapiens GN=ATP5S PE=1 SV=3	ATP5S_HUMAN	25 kDa	215		8	4	7	7	2	8	9		8	7	2	8	7	9	3	3	7	6	7		223	7	11	YES		0.00017879	9.54467e-05	0.000153516	0.00016551	5.55116e-05	0.000205459	0.000231568		0.000168133	0.000171399	5.23464e-05	0.000271527	0.000153446	0.000258328	9.44578e-05	0.000119355	0.000248334	0.000169975	0.000197316
Far upstream element-binding protein 1 OS=Homo sapiens GN=FUBP1 PE=1 SV=3	FUBP1_HUMAN	68 kDa	644		9	10	5	3	1	15	4		9	6	3	1	7	7	4	1	5	9	5		223	7	11	YES		6.71503e-05	7.96624e-05	3.66081e-05	2.36809e-05	9.26631e-06	0.000128611	3.43597e-05		6.31479e-05	4.90471e-05	2.62138e-05	1.13312e-05	5.12282e-05	6.70779e-05	4.20464e-05	1.32823e-05	5.9219e-05	8.51196e-05	4.7053e-05
Alpha-2-HS-glycoprotein OS=Homo sapiens GN=AHSG PE=1 SV=1	FETUA_HUMAN	39 kDa	367		5	5	8	10	2	7	7		6	7	7	7	6	5	3	4	5	7	7		222	7	11	YES		6.54629e-05	6.98946e-05	0.000102782	0.000138515	3.25204e-05	0.000105319	0.000105513		7.38733e-05	0.000100411	0.000107331	0.000139185	7.70517e-05	8.40759e-05	5.53363e-05	9.32292e-05	0.000103916	0.000116173	0.000115594
DnaJ homolog subfamily A member 4 OS=Homo sapiens GN=DNAJA4 PE=1 SV=1	DNJA4_HUMAN	45 kDa	397		7	5	11	7	3	24	8		8	4	5	4	10	3	2	2	4	1	7		222	7	11	YES		8.47226e-05	6.46129e-05	0.000130646	8.96337e-05	4.50945e-05	0.000333806	0.000111474		9.10546e-05	5.30417e-05	7.0872e-05	7.35244e-05	0.000118715	4.66335e-05	3.41031e-05	4.30921e-05	7.68504e-05	1.5342e-05	0.000106859
Cancer-related nucleoside-triphosphatase OS=Homo sapiens GN=NTPCR PE=1 SV=1	NTPCR_HUMAN	21 kDa	190		7	7	4	7	4	6	5		10	7	2	10	10	6	10	5	5	5	6		221	7	11	YES		0.000177026	0.00018901	9.92657e-05	0.000187287	0.000125632	0.00017437	0.000145577		0.00023782	0.000193951	5.92341e-05	0.000384068	0.000248052	0.000194879	0.000356288	0.0002251	0.000200721	0.000160284	0.000191382
Eukaryotic translation initiation factor 2 subunit 3 OS=Homo sapiens GN=EIF2S3 PE=1 SV=3	IF2G_HUMAN	51 kDa	472		5	5	6	3	2	10	13		11	5	4	5	9	9	5	2	13	4	6		221	7	11	YES		5.09002e-05	5.4346e-05	5.9938e-05	3.23104e-05	2.5286e-05	0.000116985	0.000152362		0.000105306	5.57668e-05	4.76884e-05	7.73018e-05	8.98664e-05	0.000117671	7.17105e-05	3.62448e-05	0.000210077	5.16168e-05	7.70393e-05
Septin-2 OS=Homo sapiens GN=SEPT2 PE=1 SV=1	SEPT2_HUMAN	41 kDa	361		9	8	11	4	4	15	8		8	7	5	8	3	2	4	1	3	9	4		220	7	11	YES		0.000119792	0.00011369	0.000143674	5.6327e-05	6.61219e-05	0.000229434	0.000122591		0.000100135	0.000102079	7.79396e-05	0.000161713	3.91662e-05	3.41893e-05	7.5008e-05	2.36947e-05	6.33857e-05	0.000151848	6.71515e-05
60S ribosomal protein L35a OS=Homo sapiens GN=RPL35A PE=1 SV=2	RL35A_HUMAN	13 kDa	110		9	5	12	5	3	7	4		9	8	4	4	9	6	6	1	4	4	5		219	7	11	YES		0.000393135	0.000233194	0.000514377	0.000231069	0.00016275	0.000351381	0.00020116		0.000369702	0.000382864	0.000204627	0.000265356	0.000385609	0.000336609	0.000369244	7.77617e-05	0.00027736	0.000221483	0.000275474
Basal cell adhesion molecule OS=Homo sapiens GN=BCAM PE=1 SV=2	BCAM_HUMAN	67 kDa	628		6	7	14	9	3	5	7		5	12	7	4	5	5	6	4	7	4	3		219	7	11	YES		4.59074e-05	5.71844e-05	0.000105114	7.28528e-05	2.85072e-05	4.39626e-05	6.16614e-05		3.5976e-05	0.000100593	6.2724e-05	4.64796e-05	3.75238e-05	4.91335e-05	6.46765e-05	5.44827e-05	8.50189e-05	3.87948e-05	2.89511e-05
Coagulation factor XIII A chain OS=Homo sapiens GN=F13A1 PE=1 SV=4	F13A_HUMAN	83 kDa	732		5	3	15	4	1	10	6		5	7	13	5	4	6	3	1	2	4	8		219	7	11	YES		3.28209e-05	2.10257e-05	9.66213e-05	2.77787e-05	8.15232e-06	7.54331e-05	4.53435e-05		3.08646e-05	5.03425e-05	9.99373e-05	4.98449e-05	2.57541e-05	5.05834e-05	2.77437e-05	1.16855e-05	2.08399e-05	3.32829e-05	6.62342e-05
Probable ATP-dependent RNA helicase DDX17 OS=Homo sapiens GN=DDX17 PE=1 SV=2	DDX17_HUMAN	80 kDa	729		9	6	6	3	4	7	8		6	4	4	6	6	8	8	5	6	5	5		218	7	11	YES		5.93207e-05	4.22244e-05	3.88076e-05	2.09198e-05	3.27435e-05	5.30205e-05	6.07069e-05		3.719e-05	2.88855e-05	3.08765e-05	6.006e-05	3.87901e-05	6.7722e-05	7.42878e-05	5.86679e-05	6.2777e-05	4.17749e-05	4.15667e-05
Methionine--tRNA ligase, cytoplasmic OS=Homo sapiens GN=MARS PE=1 SV=2	SYMC_HUMAN	101 kDa	900		5	7	13	6	3	12	3		5	9	1	4	7	8	3	5	6	3	6		218	7	11	YES		2.66943e-05	3.9902e-05	6.81073e-05	3.38901e-05	1.98917e-05	7.36227e-05	1.84397e-05		2.51032e-05	5.26438e-05	6.25249e-06	3.24324e-05	3.66566e-05	5.48548e-05	2.25649e-05	4.7521e-05	5.08494e-05	2.03026e-05	4.04028e-05
UPF0587 protein C1orf123 OS=Homo sapiens GN=C1orf123 PE=1 SV=1	CA123_HUMAN	18 kDa	160		8	6	4	5	6	10	7		5	6	2	9	6	10	5	6	8	7	5		218	7	11	YES		0.000240249	0.000192385	0.000117878	0.00015886	0.000223781	0.000345107	0.000242021		0.000141206	0.000197414	7.03405e-05	0.000410473	0.000176737	0.000385698	0.000211546	0.000320767	0.00038137	0.000266472	0.000189388
40S ribosomal protein S23 OS=Homo sapiens GN=RPS23 PE=1 SV=3	RS23_HUMAN	16 kDa	143		5	9	7	5	4	8	8		11	4	1	6	5	5	6	3	3	6	6		216	7	11	YES		0.000168006	0.000322884	0.00023081	0.000177745	0.000166923	0.000308907	0.000309478		0.000347583	0.000147256	3.93513e-05	0.00030618	0.00016479	0.000215775	0.000284034	0.00017945	0.000160016	0.000255557	0.000254284
NADH dehydrogenase [ubiquinone] 1 alpha subcomplex assembly factor 3 OS=Homo sapiens GN=NDUFAF3 PE=1 SV=1	NDUF3_HUMAN	20 kDa	184		7	9	12	6	4	6	5		10	6	2	5	8	4	10	5	6	3	3		215	7	11	YES		0.000182798	0.000250937	0.000307508	0.000165767	0.000129728	0.000180056	0.000150324		0.000245575	0.000171665	6.11656e-05	0.000198296	0.000204913	0.000134156	0.000367906	0.00023244	0.00024872	9.93062e-05	9.88113e-05
Sorbin and SH3 domain-containing protein 1 OS=Homo sapiens GN=SORBS1 PE=1 SV=3	SRBS1_HUMAN	143 kDa	1292		7	6	11	6	4	5	4		20	4	3	4	7	6	6	3	4	3	6		214	7	11	YES		2.60332e-05	2.38247e-05	4.01442e-05	2.36076e-05	1.84752e-05	2.13688e-05	1.71267e-05		6.99471e-05	1.62984e-05	1.30663e-05	2.25922e-05	2.55348e-05	2.86587e-05	3.14372e-05	1.98617e-05	2.36143e-05	1.41427e-05	2.81444e-05
Prefoldin subunit 3 OS=Homo sapiens GN=VBP1 PE=1 SV=3	PFD3_HUMAN	23 kDa	197		8	5	4	7	3	9	10		6	6	5	3	5	6	5	3	4	9	9		212	7	11	YES		0.000195126	0.00013021	9.57385e-05	0.000180632	9.08756e-05	0.000252261	0.000280808		0.000137622	0.000160337	0.000142823	0.000111126	0.000119619	0.000187954	0.000171814	0.000130261	0.000154871	0.000278259	0.000276872
Protein-glutamine gamma-glutamyltransferase 2 OS=Homo sapiens GN=TGM2 PE=1 SV=2	TGM2_HUMAN	77 kDa	687		8	2	7	6	2	6	3		2	6	16	2	5	5	5	6	5	9	10		212	7	11	YES		5.59532e-05	1.49353e-05	4.80434e-05	4.43975e-05	1.73726e-05	4.82245e-05	2.41568e-05		1.31545e-05	4.59772e-05	0.000131056	2.12439e-05	3.43013e-05	4.49139e-05	4.92684e-05	7.47055e-05	5.55124e-05	7.97919e-05	8.82158e-05
Ubiquitin-conjugating enzyme E2 variant 2 OS=Homo sapiens GN=UBE2V2 PE=1 SV=4	UB2V2_HUMAN	16 kDa	145		6	13	12	6	3	4	4		10	10	2	1	7	5	4	1	5	7	6		210	7	11	YES		0.000198827	0.000459954	0.000390217	0.000210352	0.000123466	0.000152323	0.000152604		0.000311626	0.000363061	7.76171e-05	5.03262e-05	0.000227524	0.000212799	0.000186744	5.89916e-05	0.000263014	0.000294038	0.000250776
40S ribosomal protein S26 OS=Homo sapiens GN=RPS26 PE=1 SV=3	RS26_HUMAN	13 kDa	115		5	6	6	3	7	8	9		6	3	2	8	5	8	6	6	4	5	6		210	7	11	YES		0.000208912	0.000267666	0.000246006	0.000132613	0.000363239	0.000384119	0.000432932		0.000235752	0.000137332	9.7865e-05	0.000507638	0.000204913	0.000429299	0.00035319	0.000446284	0.000265301	0.000264816	0.000316196
Heterogeneous nuclear ribonucleoprotein H3 OS=Homo sapiens GN=HNRNPH3 PE=1 SV=2	HNRH3_HUMAN	37 kDa	346		8	10	10	3	5	7	5		8	6	8	1	8	4	5	1	5	4	4		210	7	11	YES		0.000111098	0.000148273	0.000136275	4.40767e-05	8.62356e-05	0.000111711	7.99409e-05		0.000104476	9.12899e-05	0.00013011	2.10904e-05	0.000108971	7.1343e-05	9.78248e-05	2.47219e-05	0.000110223	7.04136e-05	7.00627e-05
Syntaxin-binding protein 3 OS=Homo sapiens GN=STXBP3 PE=1 SV=2	STXB3_HUMAN	68 kDa	592		8	10	4	2	2	9	7		7	6	2	4	8	11	3	5	12	4	4		210	7	11	YES		6.49322e-05	8.66598e-05	3.18589e-05	1.7174e-05	2.01605e-05	8.39448e-05	6.54111e-05		5.34292e-05	5.33553e-05	1.90109e-05	4.9306e-05	6.36891e-05	0.000114667	3.43048e-05	7.22448e-05	0.00015461	4.11539e-05	4.09488e-05
Alpha-adducin OS=Homo sapiens GN=ADD1 PE=1 SV=2	ADDA_HUMAN	81 kDa	737		2	3	10	5	1	7	7		5	7	20	3	4	6	3	4	3	6	4		209	7	11	YES		1.30393e-05	2.0883e-05	6.39772e-05	3.44878e-05	8.09702e-06	5.2445e-05	5.25419e-05		3.06552e-05	5.00009e-05	0.000152707	2.9704e-05	2.55794e-05	5.02402e-05	2.75555e-05	4.64249e-05	3.10478e-05	4.95857e-05	3.28924e-05
E3 UFM1-protein ligase 1 OS=Homo sapiens GN=UFL1 PE=1 SV=2	UFL1_HUMAN	90 kDa	794		6	8	12	2	4	11	9		6	6	3	5	6	4	6	3	8	3	2		209	7	11	YES		3.63097e-05	5.16903e-05	7.12612e-05	1.28048e-05	3.0063e-05	7.64972e-05	6.27043e-05		3.41455e-05	3.97812e-05	2.12616e-05	4.59527e-05	3.56146e-05	3.1089e-05	5.11547e-05	3.23191e-05	7.68504e-05	2.3013e-05	1.52656e-05
Exportin-7 OS=Homo sapiens GN=XPO7 PE=1 SV=3	XPO7_HUMAN	124 kDa	1087		7	4	8	7	3	9	4		8	7	8	5	4	7	2	2	2	6	8		209	7	11	YES		3.09428e-05	1.88786e-05	3.47019e-05	3.27365e-05	1.64696e-05	4.57179e-05	2.03566e-05		3.32554e-05	3.39013e-05	4.14148e-05	3.35662e-05	1.73431e-05	3.97407e-05	1.24553e-05	1.57383e-05	1.40339e-05	3.36198e-05	4.46029e-05
S-phase kinase-associated protein 1 OS=Homo sapiens GN=SKP1 PE=1 SV=2	SKP1_HUMAN	19 kDa	163		6	8	7	5	2	6	5		8	4	3	5	9	8	5	5	4	5	4		208	7	11	YES		0.00017687	0.000251792	0.00020249	0.000155936	7.32209e-05	0.000203253	0.000169691		0.000221771	0.000129187	0.000103569	0.000223843	0.000260227	0.00030288	0.000207653	0.000262386	0.000187176	0.000186834	0.000148722
Peptidyl-prolyl cis-trans isomerase-like 1 OS=Homo sapiens GN=PPIL1 PE=1 SV=1	PPIL1_HUMAN	18 kDa	166		7	9	5	4	5	9	4		10	6	3	7	11	4	4	5	7	2	4		207	7	11	YES		0.00020262	0.000278147	0.000142022	0.000122494	0.000179744	0.00029937	0.000133299		0.000272204	0.000190279	0.000101697	0.000307717	0.000312307	0.000148703	0.00016312	0.000257644	0.000321638	7.33829e-05	0.000146034
Calcineurin B homologous protein 1 OS=Homo sapiens GN=CHP1 PE=1 SV=3	CHP1_HUMAN	22 kDa	195		7	5	6	5	6	10	10		10	5	1	4	8	9	5	4	3	5	4		206	7	11	YES		0.000172486	0.000131545	0.000145081	0.000130346	0.000183615	0.000283164	0.000283688		0.000231722	0.000134984	2.88576e-05	0.000149688	0.000193354	0.000284823	0.000173576	0.000175462	0.000117345	0.000156174	0.000124316
Copine-3 OS=Homo sapiens GN=CPNE3 PE=1 SV=1	CPNE3_HUMAN	60 kDa	537		9	7	4	5	4	4	3		6	7	8	6	7	7	6	4	7	6	4		205	7	11	YES		8.05304e-05	6.68749e-05	3.51219e-05	4.73325e-05	4.44507e-05	4.113e-05	3.09045e-05		5.0487e-05	6.86233e-05	8.38322e-05	8.1534e-05	6.14357e-05	8.04436e-05	7.56366e-05	6.37153e-05	9.94262e-05	6.80534e-05	4.51428e-05
Mitochondrial import inner membrane translocase subunit TIM16 OS=Homo sapiens GN=PAM16 PE=1 SV=2	TIM16_HUMAN	14 kDa	125		7	8	12	10	5	5	4		8	6	4	4	6	5	5	3	3	4	4		205	7	11	YES		0.000269079	0.000328337	0.000452651	0.000406681	0.0002387	0.000220868	0.000177021		0.000289189	0.00025269	0.000180072	0.000233513	0.000226224	0.000246847	0.000270779	0.000205291	0.000183058	0.000194905	0.000193934
Vitronectin OS=Homo sapiens GN=VTN PE=1 SV=1	VTNC_HUMAN	54 kDa	478		8	3	6	5	4	6	9		2	7	6	8	4	6	6	3	3	7	5		205	7	11	YES		8.04181e-05	3.21983e-05	5.91856e-05	5.31748e-05	4.99372e-05	6.93101e-05	0.000104157		1.89062e-05	7.70935e-05	7.06348e-05	0.00012213	3.94393e-05	7.74624e-05	8.49725e-05	5.36848e-05	4.78708e-05	8.91955e-05	6.33936e-05
Prefoldin subunit 2 OS=Homo sapiens GN=PFDN2 PE=1 SV=1	PFD2_HUMAN	17 kDa	154		10	5	5	8	9	7	6		5	5	4	6	5	6	8	1	2	5	4		204	7	11	YES		0.000312012	0.000166567	0.000153088	0.000264078	0.00034875	0.000250987	0.000215529		0.000146707	0.000170922	0.000146162	0.00028431	0.000153019	0.000240435	0.000351661	5.5544e-05	9.90572e-05	0.000197753	0.000157414
Tyrosine-protein phosphatase non-receptor type 11 OS=Homo sapiens GN=PTPN11 PE=1 SV=2	PTN11_HUMAN	68 kDa	597		7	8	7	4	1	12	3		7	5	4	3	10	6	3	3	6	5	4		204	7	11	YES		5.63398e-05	6.87472e-05	5.52862e-05	3.40604e-05	9.99581e-06	0.000110989	2.77986e-05		5.29817e-05	4.40903e-05	3.77034e-05	3.66698e-05	7.89446e-05	6.20218e-05	3.40175e-05	4.29838e-05	7.66574e-05	5.10115e-05	4.06059e-05
DDB1- and CUL4-associated factor 6 OS=Homo sapiens GN=DCAF6 PE=1 SV=1	DCAF6_HUMAN	96 kDa	860		7	13	3	8	8	7	4		8	2	4	6	6	7	1	6	5	5	6		203	7	11	YES		3.91103e-05	7.75504e-05	1.64481e-05	4.72885e-05	5.55116e-05	4.49441e-05	2.57298e-05		4.20333e-05	1.22428e-05	2.61732e-05	5.09113e-05	3.28814e-05	5.02305e-05	7.87148e-06	5.96776e-05	4.43454e-05	3.54115e-05	4.2282e-05
Protein S100-A13 OS=Homo sapiens GN=S100A13 PE=1 SV=1	S10AD_HUMAN	11 kDa	98		9	2	6	2	9	7	5		7	2	1	1	8	1	3	4	2	6	11		203	7	11	YES		0.000441274	0.000104699	0.000288681	0.000103745	0.000548036	0.000394408	0.00028224		0.000322756	0.000107436	5.74208e-05	7.44622e-05	0.000384734	6.29711e-05	0.000207229	0.000349134	0.000155661	0.000372905	0.000680252
Cold-inducible RNA-binding protein OS=Homo sapiens GN=CIRBP PE=1 SV=1	CIRBP_HUMAN	19 kDa	172		11	8	5	5	3	7	6		7	4	2	6	10	8	9	3	4	1	2		202	7	11	YES		0.000307295	0.000238617	0.000137067	0.000147776	0.000104084	0.000224721	0.000192974		0.000183896	0.000122428	6.5433e-05	0.000254557	0.000274011	0.000287031	0.000354217	0.000149194	0.000177382	3.54115e-05	7.04701e-05
Dystroglycan OS=Homo sapiens GN=DAG1 PE=1 SV=2	DAG1_HUMAN	97 kDa	895		14	5	10	2	4	7	6		11	4	3	1	9	7	3	1	4	6	4		202	7	11	YES		7.51617e-05	2.86607e-05	5.26829e-05	1.13598e-05	2.66704e-05	4.31865e-05	3.70854e-05		5.55357e-05	2.3528e-05	1.88622e-05	8.1534e-06	4.73933e-05	4.82661e-05	2.2691e-05	9.5573e-06	3.4089e-05	4.0832e-05	2.70857e-05
Four and a half LIM domains protein 3 OS=Homo sapiens GN=FHL3 PE=1 SV=4	FHL3_HUMAN	31 kDa	280		7	8	5	8	6	4	11		6	5	7	4	10	4	5	3	4	8	4		199	7	11	YES		0.000120124	0.000146579	8.41986e-05	0.000145243	0.000127875	7.88815e-05	0.000217325		9.68268e-05	9.40069e-05	0.000140681	0.000104247	0.000168321	8.81596e-05	0.000120883	9.16477e-05	0.000108963	0.000174022	8.65775e-05
Tubulin polymerization-promoting protein family member 3 OS=Homo sapiens GN=TPPP3 PE=1 SV=1	TPPP3_HUMAN	19 kDa	176		10	4	10	2	1	7	5		14	5	1	10	6	4	13	4	5	3	2		199	7	11	YES		0.00027301	0.000116597	0.000267904	5.77671e-05	3.39063e-05	0.000219613	0.000157157		0.000359433	0.000149556	3.19729e-05	0.000414619	0.00016067	0.000140254	0.000500018	0.000194404	0.000216688	0.00010382	6.88685e-05
Trifunctional purine biosynthetic protein adenosine-3 OS=Homo sapiens GN=GART PE=1 SV=1	PUR2_HUMAN	108 kDa	1010		4	11	8	10	7	9	4		6	3	5	3	8	7	3	2	2	1	4		197	7	11	YES		1.90296e-05	5.58741e-05	3.73475e-05	5.03318e-05	4.13589e-05	4.92033e-05	2.19086e-05		2.68431e-05	1.56368e-05	2.78576e-05	2.16751e-05	3.73307e-05	4.27705e-05	2.01073e-05	1.69382e-05	1.51038e-05	6.03047e-06	2.40017e-05
Myotubularin OS=Homo sapiens GN=MTM1 PE=1 SV=2	MTM1_HUMAN	70 kDa	603		10	8	6	3	1	7	4		8	7	4	3	9	4	2	5	4	6	4		197	7	11	YES		7.96846e-05	6.80632e-05	4.69166e-05	2.52911e-05	9.89635e-06	6.40994e-05	3.66959e-05		5.9948e-05	6.11123e-05	3.73283e-05	3.63049e-05	7.03432e-05	4.09365e-05	2.24527e-05	7.09269e-05	5.05964e-05	6.06048e-05	4.02018e-05
Eukaryotic translation initiation factor 1 OS=Homo sapiens GN=EIF1 PE=1 SV=1	EIF1_HUMAN	13 kDa	113		8	7	7	4	4	7	5		8	6	3	3	6	3	4	8	7	3	4		195	7	11	YES		0.000340176	0.000317804	0.000292087	0.000179947	0.000211239	0.000342053	0.000244775		0.0003199	0.000279525	0.000149396	0.000193733	0.000250248	0.000163836	0.000239627	0.000605578	0.000472494	0.000161702	0.000214528
Threonine--tRNA ligase, cytoplasmic OS=Homo sapiens GN=TARS PE=1 SV=3	SYTC_HUMAN	83 kDa	723		4	5	8	2	4	12	8		6	5	1	3	5	9	7	3	2	4	9		195	7	11	YES		2.65836e-05	3.5479e-05	5.21728e-05	1.40623e-05	3.30152e-05	9.16466e-05	6.12106e-05		3.74986e-05	3.64065e-05	7.78318e-06	3.02792e-05	3.25933e-05	7.68196e-05	6.55412e-05	3.54929e-05	2.10993e-05	3.36973e-05	7.5441e-05
Glycophorin-A OS=Homo sapiens GN=GYPA PE=1 SV=2	GLPA_HUMAN	16 kDa	150		6	2	7	10	3	3	5		3	8	10	7	3	4	6	3	1	9	7		195	7	11	YES		0.000192199	6.84035e-05	0.000220039	0.000338901	0.00011935	0.000110434	0.000184397		9.03717e-05	0.000280767	0.000375149	0.00034054	9.42599e-05	0.000164565	0.000270779	0.000171076	5.08494e-05	0.000365447	0.00028282
Protein Hikeshi OS=Homo sapiens GN=C11orf73 PE=1 SV=2	HIKES_HUMAN	22 kDa	197		5	5	5	6	5	6	9		9	4	4	6	7	5	6	3	4	5	5		195	7	11	YES		0.000121954	0.00013021	0.000119673	0.000154828	0.000151459	0.000168174	0.000252727		0.000206433	0.000106891	0.000114259	0.000222253	0.000167467	0.000156629	0.000206177	0.000130261	0.000154871	0.000154588	0.000153818
Tyrosine--tRNA ligase, cytoplasmic OS=Homo sapiens GN=YARS PE=1 SV=4	SYYC_HUMAN	59 kDa	528		8	5	3	3	1	10	5		5	2	4	3	11	12	5	4	6	7	6		195	7	11	YES		7.28027e-05	4.8582e-05	2.67904e-05	2.88836e-05	1.13021e-05	0.000104578	5.23855e-05		4.27896e-05	1.99409e-05	4.26306e-05	4.14619e-05	9.81874e-05	0.000140254	6.41049e-05	6.48014e-05	8.66751e-05	8.0749e-05	6.88685e-05
Glucose 1,6-bisphosphate synthase OS=Homo sapiens GN=PGM2L1 PE=1 SV=3	PGM2L_HUMAN	70 kDa	622		8	3	6	7	3	4	6		8	5	10	8	10	5	1	1	8	5	6		194	7	11	YES		6.18004e-05	2.4744e-05	4.54835e-05	5.72099e-05	2.87822e-05	3.55094e-05	5.33625e-05		5.81168e-05	4.23182e-05	9.047e-05	9.38559e-05	7.57716e-05	4.96075e-05	1.08834e-05	1.37521e-05	9.81017e-05	4.89612e-05	5.84607e-05
Integrin-linked protein kinase OS=Homo sapiens GN=ILK PE=1 SV=2	ILK_HUMAN	51 kDa	452		5	9	6	6	3	13	9		8	8	5	2	5	3	2	3	3	6	5		194	7	11	YES		5.31524e-05	0.000102151	6.25901e-05	6.74802e-05	3.96073e-05	0.00015881	0.000110149		7.99749e-05	9.3175e-05	6.22482e-05	3.22889e-05	5.21349e-05	4.09591e-05	2.99534e-05	5.67729e-05	5.06244e-05	8.0851e-05	6.70401e-05
Actin-related protein 2/3 complex subunit 3 OS=Homo sapiens GN=ARPC3 PE=1 SV=3	ARPC3_HUMAN	21 kDa	178		5	11	4	2	4	5	9		8	4	3	3	6	7	4	2	2	9	9		193	7	11	YES		0.000134971	0.000317039	0.000105958	5.71181e-05	0.000134101	0.000155104	0.000279703		0.000203082	0.000118301	9.48411e-05	0.000122988	0.000158865	0.000242686	0.000152123	9.61099e-05	8.57012e-05	0.000307961	0.000306426
CLIP-associating protein 2 OS=Homo sapiens GN=CLASP2 PE=1 SV=2	CLAP2_HUMAN	141 kDa	1294		7	8	4	6	8	7	2		7	7	3	4	12	4	5	4	6	5	4		192	7	11	YES		2.59929e-05	3.17172e-05	1.45753e-05	2.35711e-05	3.68934e-05	2.98701e-05	8.5501e-06		2.44436e-05	2.84781e-05	1.30461e-05	2.25573e-05	4.37063e-05	1.90763e-05	2.61572e-05	2.64414e-05	3.53666e-05	2.35347e-05	1.87339e-05
Elongation factor G, mitochondrial OS=Homo sapiens GN=GFM1 PE=1 SV=2	EFGM_HUMAN	83 kDa	751		4	5	5	7	4	7	7		6	6	5	1	9	5	2	2	3	5	7		191	7	11	YES		2.55924e-05	3.41562e-05	3.13923e-05	4.73829e-05	3.17843e-05	5.14673e-05	5.15624e-05		3.61005e-05	4.2059e-05	3.7465e-05	9.71677e-06	5.64806e-05	4.10864e-05	1.80279e-05	2.27797e-05	3.0469e-05	4.05511e-05	5.64886e-05
Eukaryotic translation initiation factor 3 subunit K OS=Homo sapiens GN=EIF3K PE=1 SV=1	EIF3K_HUMAN	25 kDa	218		6	7	6	5	6	6	5		8	5	3	7	8	5	5	5	4	5	4		191	7	11	YES		0.000132247	0.000164733	0.000129774	0.000116594	0.000164243	0.000151974	0.000126879		0.00016582	0.000120743	7.7439e-05	0.000234317	0.000172954	0.000141541	0.000155263	0.000196188	0.000139952	0.000139697	0.0001112
Protein FAM114A2 OS=Homo sapiens GN=FAM114A2 PE=1 SV=4	F1142_HUMAN	55 kDa	505		8	5	5	3	1	8	2		9	4	8	5	8	7	2	4	6	5	3		191	7	11	YES		7.61185e-05	5.07947e-05	4.66843e-05	3.01991e-05	1.18168e-05	8.74726e-05	2.19086e-05		8.05292e-05	4.16981e-05	8.91443e-05	7.22504e-05	7.46613e-05	8.5541e-05	2.68098e-05	6.77527e-05	9.06227e-05	6.03047e-05	3.60025e-05
RNA-binding protein FUS OS=Homo sapiens GN=FUS PE=1 SV=1	FUS_HUMAN	53 kDa	526		6	3	6	4	4	6	6		6	5	5	5	6	7	4	5	3	4	5		191	7	11	YES		5.48097e-05	2.926e-05	5.37846e-05	3.86579e-05	4.53802e-05	6.29852e-05	6.31017e-05		5.15428e-05	5.00417e-05	5.34908e-05	6.93659e-05	5.37604e-05	8.21258e-05	5.14789e-05	8.13097e-05	4.35023e-05	4.63177e-05	5.76086e-05
Actin-related protein 2/3 complex subunit 4 OS=Homo sapiens GN=ARPC4 PE=1 SV=3	ARPC4_HUMAN	20 kDa	168		3	6	9	2	5	8	6		9	4	3	7	4	5	4	4	6	5	6		190	7	11	YES		8.58032e-05	0.000183224	0.000252596	6.0518e-05	0.000177604	0.000262938	0.000197568		0.000242067	0.000125342	0.000100486	0.000304054	0.000112214	0.000183666	0.000161178	0.000203662	0.000272407	0.000181273	0.000216444
Serine--tRNA ligase, mitochondrial OS=Homo sapiens GN=SARS2 PE=1 SV=1	SYSM_HUMAN	58 kDa	518		6	7	6	6	2	13	3		6	7	4	3	8	4	2	3	4	1	6		190	7	11	YES		5.56561e-05	6.93278e-05	5.46153e-05	5.88823e-05	2.30405e-05	0.000138576	3.20381e-05		5.23388e-05	7.11403e-05	4.34536e-05	4.22623e-05	7.27876e-05	4.76538e-05	2.6137e-05	4.95393e-05	5.88989e-05	1.17583e-05	7.0198e-05
Xaa-Pro dipeptidase OS=Homo sapiens GN=PEPD PE=1 SV=3	PEPD_HUMAN	55 kDa	493		6	2	7	8	5	5	6		3	4	4	6	4	8	3	3	3	4	8		190	7	11	YES		5.84785e-05	2.08124e-05	6.6949e-05	8.2491e-05	6.05223e-05	5.60011e-05	6.73255e-05		2.74964e-05	4.27131e-05	4.56571e-05	8.88109e-05	3.82393e-05	0.000100141	4.11936e-05	5.20514e-05	4.64142e-05	4.94181e-05	9.83436e-05
Acyl-protein thioesterase 1 OS=Homo sapiens GN=LYPLA1 PE=1 SV=1	LYPA1_HUMAN	25 kDa	230		2	9	5	10	2	6	5		4	7	7	8	3	5	6	3	3	5	9		189	7	11	YES		4.17824e-05	0.000200749	0.000102503	0.000221022	5.18913e-05	0.000144044	0.000120259		7.85841e-05	0.00016022	0.000171264	0.000253819	6.14739e-05	0.000134156	0.000176595	0.000111571	9.94879e-05	0.000132408	0.000237147
Thioredoxin domain-containing protein 17 OS=Homo sapiens GN=TXNDC17 PE=1 SV=1	TXD17_HUMAN	14 kDa	123		6	4	6	5	6	4	6		7	6	6	5	10	3	5	4	6	6	5		189	7	11	YES		0.000234389	0.000166838	0.000230006	0.000206647	0.000291098	0.000179568	0.000269849		0.000257155	0.000256799	0.000274499	0.000296638	0.00038317	0.000150516	0.000275182	0.000278172	0.000372069	0.000297111	0.000246359
Glutaredoxin-1 OS=Homo sapiens GN=GLRX PE=1 SV=2	GLRX1_HUMAN	12 kDa	106		3	4	6	4	3	6	9		4	3	5	8	7	10	1	4	4	8	6		188	7	11	YES		0.00013599	0.000193595	0.000266894	0.000191831	0.000168892	0.000312549	0.000469691		0.000170513	0.000148992	0.000265436	0.000550739	0.000311236	0.000582186	6.3863e-05	0.000322784	0.000287827	0.000459681	0.000343043
116 kDa U5 small nuclear ribonucleoprotein component OS=Homo sapiens GN=EFTUD2 PE=1 SV=1	U5S1_HUMAN	109 kDa	972		6	5	12	3	5	12	1		5	6	3	6	3	4	4	1	4	1	3		187	7	11	YES		2.96604e-05	2.63902e-05	5.82113e-05	1.56898e-05	3.0697e-05	6.81692e-05	5.69127e-06		2.32437e-05	3.24962e-05	1.7368e-05	4.5045e-05	1.45463e-05	2.53958e-05	2.78579e-05	8.80019e-06	3.13885e-05	6.26623e-06	1.8705e-05
Sorting nexin-2 OS=Homo sapiens GN=SNX2 PE=1 SV=2	SNX2_HUMAN	58 kDa	519		7	8	8	4	6	6	3		6	6	2	3	10	3	8	5	5	4	4		187	7	11	YES		6.4807e-05	7.90792e-05	7.26801e-05	3.91793e-05	6.89884e-05	6.38347e-05	3.19764e-05		5.2238e-05	6.08599e-05	2.16849e-05	4.21809e-05	9.08092e-05	3.56715e-05	0.000104346	8.24064e-05	7.34818e-05	4.69424e-05	4.67085e-05
60S ribosomal protein L14 OS=Homo sapiens GN=RPL14 PE=1 SV=4	RL14_HUMAN	23 kDa	215		5	8	9	3	6	7	4		7	2	3	7	7	6	4	1	2	5	5		186	7	11	YES		0.000111744	0.000190893	0.000197377	7.09327e-05	0.000166535	0.000179776	0.000102919		0.000147117	4.8971e-05	7.85196e-05	0.000237586	0.000153446	0.000172219	0.000125944	3.9785e-05	7.09526e-05	0.000141646	0.00014094
Fat storage-inducing transmembrane protein 1 OS=Homo sapiens GN=FITM1 PE=2 SV=1	FITM1_HUMAN	32 kDa	292		5	3	5	4	9	7	4		2	4	5	6	5	6	7	3	7	6	5		186	7	11	YES		8.2277e-05	5.27082e-05	8.07383e-05	6.96371e-05	0.00018393	0.00013237	7.57796e-05		3.09492e-05	7.21149e-05	9.63568e-05	0.000149944	8.0702e-05	0.000126805	0.000162282	8.78813e-05	0.000182849	0.000125153	0.000103774
Small nuclear ribonucleoprotein Sm D1 OS=Homo sapiens GN=SNRPD1 PE=1 SV=1	SMD1_HUMAN	13 kDa	119		7	4	12	3	3	11	5		7	5	1	2	7	9	2	3	6	3	3		186	7	11	YES		0.000282646	0.000172446	0.000475474	0.000128156	0.000150441	0.00051041	0.000232433		0.000265799	0.000221193	4.72877e-05	0.000122644	0.000277235	0.000466727	0.000113773	0.000215642	0.000384575	0.000153549	0.000152784
Protein phosphatase 1B OS=Homo sapiens GN=PPM1B PE=1 SV=1	PPM1B_HUMAN	53 kDa	479		10	7	4	5	3	4	7		7	3	6	4	8	5	4	4	6	3	5		185	7	11	YES		0.000100313	7.49725e-05	3.93747e-05	5.30638e-05	3.73747e-05	4.61103e-05	8.08421e-05		6.60336e-05	3.29711e-05	7.04873e-05	6.09377e-05	7.87139e-05	6.44172e-05	5.65301e-05	7.14303e-05	9.55416e-05	3.81468e-05	6.32612e-05
28S ribosomal protein S34, mitochondrial OS=Homo sapiens GN=MRPS34 PE=1 SV=2	RT34_HUMAN	26 kDa	218		3	3	8	10	5	9	5		5	3	3	2	8	7	2	2	1	5	5		184	7	11	YES		6.61236e-05	7.05999e-05	0.000173032	0.000233188	0.000136869	0.00022796	0.000126879		0.000103637	7.24457e-05	7.7439e-05	6.69476e-05	0.000172954	0.000198157	6.21053e-05	7.84751e-05	3.49881e-05	0.000139697	0.000139001
Regulator of nonsense transcripts 1 OS=Homo sapiens GN=UPF1 PE=1 SV=2	RENT1_HUMAN	124 kDa	1129		3	6	11	5	4	9	3		7	6	5	2	9	5	4	2	2	4	5		183	7	11	YES		1.27679e-05	2.72644e-05	4.594e-05	2.25133e-05	2.11426e-05	4.40171e-05	1.46995e-05		2.8016e-05	2.79772e-05	2.49213e-05	1.2927e-05	3.75704e-05	2.73303e-05	2.3984e-05	1.51528e-05	1.35118e-05	2.15794e-05	2.68398e-05
Eukaryotic translation initiation factor 3 subunit H OS=Homo sapiens GN=EIF3H PE=1 SV=1	EIF3H_HUMAN	40 kDa	352		9	6	7	5	4	16	6		6	3	5	3	9	3	1	1	3	7	6		182	7	11	YES		0.000122855	8.74476e-05	9.37666e-05	7.22089e-05	6.78125e-05	0.000250987	9.4294e-05		7.70213e-05	4.48669e-05	7.99323e-05	6.21928e-05	0.000120503	5.25952e-05	1.92315e-05	2.43005e-05	6.50063e-05	0.000121123	0.000103303
Monocarboxylate transporter 4 OS=Homo sapiens GN=SLC16A3 PE=1 SV=1	MOT4_HUMAN	49 kDa	465		3	2	7	7	4	1	10		5	4	4	7	5	6	2	2	4	4	3		182	7	11	YES		3.09999e-05	2.20656e-05	7.09803e-05	7.65259e-05	5.13333e-05	1.18746e-05	0.000118966		4.85869e-05	4.5285e-05	4.84063e-05	0.000109852	5.06774e-05	7.9628e-05	2.9116e-05	3.67905e-05	6.56121e-05	5.23938e-05	3.90995e-05
Prefoldin subunit 4 OS=Homo sapiens GN=PFDN4 PE=1 SV=1	PFD4_HUMAN	15 kDa	134		8	7	5	8	13	6	3		6	7	3	5	8	4	6	2	1	1	2		182	7	11	YES		0.000286864	0.000267999	0.000175937	0.000303493	0.000578937	0.000247241	0.000123849		0.000202325	0.000275005	0.000125983	0.000272287	0.000281373	0.000184214	0.000303111	0.000127668	5.69209e-05	4.54536e-05	9.04541e-05
UPF0585 protein C16orf13 OS=Homo sapiens GN=C16orf13 PE=1 SV=2	CP013_HUMAN	23 kDa	204		8	6	3	2	8	5	6		4	4	4	8	8	6	7	2	3	5	2		182	7	11	YES		0.000188431	0.00015089	6.934e-05	4.98383e-05	0.00023402	0.000135336	0.000162703		8.85997e-05	0.000103223	0.000110338	0.000286168	0.000184823	0.000181505	0.000232286	8.38606e-05	0.000112168	0.000149284	5.94159e-05
60S ribosomal protein L27a OS=Homo sapiens GN=RPL27A PE=1 SV=2	RL27A_HUMAN	17 kDa	148		7	4	4	3	7	8	7		8	3	1	3	8	6	5	1	5	5	5		181	7	11	YES		0.000227263	0.000138656	0.000127436	0.000103044	0.000282247	0.000298471	0.000261645		0.000244248	0.000106711	3.80219e-05	0.000147918	0.000254757	0.000250183	0.000228698	5.77958e-05	0.000257683	0.00020577	0.000204744
Protein arginine N-methyltransferase 1 OS=Homo sapiens GN=PRMT1 PE=1 SV=2	ANM1_HUMAN	42 kDa	361		8	2	6	2	5	13	6		7	4	1	3	7	7	4	3	6	2	3		181	7	11	YES		0.000106482	2.84225e-05	7.83676e-05	2.81635e-05	8.26524e-05	0.000198843	9.19431e-05		8.7618e-05	5.83311e-05	1.55879e-05	6.06423e-05	9.13877e-05	0.000119663	7.5008e-05	7.10841e-05	0.000126771	3.37439e-05	5.03636e-05
Reticulon-3 OS=Homo sapiens GN=RTN3 PE=1 SV=2	RTN3_HUMAN	113 kDa	1032		11	5	5	6	7	4	7		6	3	4	4	10	5	4	3	2	3	4		181	7	11	YES		5.12159e-05	2.48559e-05	2.28446e-05	2.95553e-05	4.04772e-05	2.1402e-05	3.75227e-05		2.62708e-05	1.53034e-05	2.1811e-05	2.82841e-05	4.56686e-05	2.98991e-05	2.62383e-05	2.48656e-05	1.47818e-05	1.77058e-05	2.349e-05
Microsomal glutathione S-transferase 2 OS=Homo sapiens GN=MGST2 PE=1 SV=1	MGST2_HUMAN	17 kDa	147		7	6	5	9	8	7	2		6	6	4	4	5	4	7	4	6	4	2		180	7	11	YES		0.000228809	0.000209398	0.000160378	0.000311235	0.000324762	0.000262938	7.52641e-05		0.000184432	0.000214873	0.000153122	0.000198566	0.000160306	0.000167923	0.000322356	0.000232756	0.000311323	0.000165735	8.24548e-05
40S ribosomal protein S11 OS=Homo sapiens GN=RPS11 PE=1 SV=3	RS11_HUMAN	18 kDa	158		4	9	12	2	5	10	5		8	2	1	4	6	4	4	1	4	5	4		179	7	11	YES		0.000121645	0.00029223	0.00035811	6.43482e-05	0.000188845	0.000349475	0.000175061		0.000228789	6.66378e-05	3.56154e-05	0.000184742	0.000178975	0.000156232	0.000171379	5.41379e-05	0.000193099	0.000192746	0.000153428
Importin subunit alpha-5 OS=Homo sapiens GN=KPNA1 PE=1 SV=3	IMA5_HUMAN	60 kDa	538		6	6	5	4	6	10	3		5	9	4	4	5	6	7	3	2	4	6		179	7	11	YES		5.35871e-05	5.72148e-05	4.38208e-05	3.77956e-05	6.65521e-05	0.000102634	3.08471e-05		4.19943e-05	8.80659e-05	4.18382e-05	5.4255e-05	4.38011e-05	6.88235e-05	8.80787e-05	4.76977e-05	2.83547e-05	4.52846e-05	6.75884e-05
Protein transport protein Sec24C OS=Homo sapiens GN=SEC24C PE=1 SV=3	SC24C_HUMAN	118 kDa	1094		6	7	6	5	4	6	5		5	8	5	2	6	8	2	1	2	4	2		179	7	11	YES		2.63527e-05	3.28262e-05	2.58599e-05	2.32336e-05	2.1819e-05	3.02836e-05	2.5283e-05		2.06517e-05	3.84964e-05	2.57186e-05	1.33406e-05	2.58482e-05	4.51274e-05	1.23756e-05	7.81881e-06	1.39441e-05	2.22698e-05	1.10794e-05
[truncated: 1,767 more rows]
[truncated: 4 more columns]
