# Supplementary material for: Altered Transcription Factor Expression Responses to Exercise in Insulin Resistance
Source: Front Physiol. 2021 Apr 7;12:649461. doi: 10.3389/fphys.2021.649461 (PMC8058368; doi:10.3389/fphys.2021.649461)
Supplement: Supplementary file 4 [file Table_4.xlsx]

## Sheet: Supplemental Table 3
Supplementary Table 4. Protein fold difference values for 2829 proteins assigned in at least half of the subjects
Mean and SE are given for Lean and Obese groups under basal conditions
					Fold change with respect to Lean group
					Lean Basal		Obese basal			Lean Basal vs Obese Basal
Protein name	Accession Number	Molecular Weight	aa length		Average	SE	Average	SE		t-Test	P<0.05
Transcriptional activator protein Pur-alpha OS=Homo sapiens GN=PURA PE=1 SV=2	PURA_HUMAN	35 kDa	322		1	0.067577	0.728202	0.0753917		0.0242674	S
Amine oxidase [flavin-containing] B OS=Homo sapiens GN=MAOB PE=1 SV=3	AOFB_HUMAN	59 kDa	520		1	0.0649388	1.26433	0.0682712		0.0180865	S
Y-box-binding protein 3 OS=Homo sapiens GN=YBX3 PE=1 SV=4	YBOX3_HUMAN	40 kDa	372		1	0.065249	0.749997	0.03621		0.0022093	S
Acyl-CoA synthetase family member 2, mitochondrial OS=Homo sapiens GN=ACSF2 PE=1 SV=2	ACSF2_HUMAN	68 kDa	615		1	0.0777063	1.37175	0.0933096		0.0129903	S
Ferrochelatase, mitochondrial OS=Homo sapiens GN=FECH PE=1 SV=2	HEMH_HUMAN	48 kDa	423		1	0.0926923	0.595166	0.076374		0.00410968	S
Trifunctional purine biosynthetic protein adenosine-3 OS=Homo sapiens GN=GART PE=1 SV=1	PUR2_HUMAN	108 kDa	1010		1	0.136931	0.588337	0.0799964		0.0131429	S
Eukaryotic translation initiation factor 3 subunit I OS=Homo sapiens GN=EIF3I PE=1 SV=1	EIF3I_HUMAN	37 kDa	325		1	0.121086	0.520979	0.10515		0.00985271	S
Glutathione S-transferase Mu 1 OS=Homo sapiens GN=GSTM1 PE=1 SV=3	GSTM1_HUMAN	26 kDa	218		1	0.672381	3.65897	0.854715		0.0422672	S
Sorbitol dehydrogenase OS=Homo sapiens GN=SORD PE=1 SV=4	DHSO_HUMAN	38 kDa	357		1	0.277923	2.22783	0.306142		0.0139683	S
Peroxiredoxin-4 OS=Homo sapiens GN=PRDX4 PE=1 SV=1	PRDX4_HUMAN	31 kDa	271		1	0.27519	0.413175	0.128661		0.0453342	S
Serine/arginine-rich splicing factor 2 OS=Homo sapiens GN=SRSF2 PE=1 SV=4	SRSF2_HUMAN	25 kDa	221		1	0.157112	0.579214	0.0850802		0.0205007	S
39S ribosomal protein L3, mitochondrial OS=Homo sapiens GN=MRPL3 PE=1 SV=1	RM03_HUMAN	39 kDa	348		1	0.355854	2.7009	0.555309		0.0391475	S
Raftlin OS=Homo sapiens GN=RFTN1 PE=1 SV=4	RFTN1_HUMAN	63 kDa	578		1	0.323703	0.286034	0.129486		0.0310881	S
Trafficking protein particle complex subunit 6B OS=Homo sapiens GN=TRAPPC6B PE=1 SV=1	TPC6B_HUMAN	18 kDa	158		1	0.341711	0.223751	0.152049		0.0317299	S
Transmembrane 6 superfamily member 1 OS=Homo sapiens GN=TM6SF1 PE=1 SV=2	TM6S1_HUMAN	42 kDa	370		1	0.151547	0.347661	0.101313		0.00182377	S
N-alpha-acetyltransferase 10 OS=Homo sapiens GN=NAA10 PE=1 SV=1	NAA10_HUMAN	26 kDa	235		1	0.314022	0.151967	0.151967		0.0153221	S
Calpain-1 catalytic subunit OS=Homo sapiens GN=CAPN1 PE=1 SV=1	CAN1_HUMAN	82 kDa	714		1	0.0495139	1.22255	0.0722165		0.039771	S
Proteasome subunit alpha type-1 OS=Homo sapiens GN=PSMA1 PE=1 SV=1	PSA1_HUMAN	30 kDa	263		1	0.0641056	0.745419	0.0785776		0.0365087	S
60S ribosomal protein L7a OS=Homo sapiens GN=RPL7A PE=1 SV=2	RL7A_HUMAN	30 kDa	266		1	0.117156	0.751079	0.0509917		0.0414192	S
40S ribosomal protein S17 OS=Homo sapiens GN=RPS17 PE=1 SV=2	RS17_HUMAN	16 kDa	135		1	0.0743586	0.738722	0.0753134		0.0328242	S
Obscurin OS=Homo sapiens GN=OBSCN PE=1 SV=3	OBSCN_HUMAN	868 kDa	7968		1	0.206633	0.571701	0.0671745		0.032464	S
60S ribosomal protein L27 OS=Homo sapiens GN=RPL27 PE=1 SV=2	RL27_HUMAN	16 kDa	136		1	0.0932616	0.714176	0.0843211		0.0422239	S
Ubiquitin carboxyl-terminal hydrolase 13 OS=Homo sapiens GN=USP13 PE=1 SV=2	UBP13_HUMAN	97 kDa	863		1	0.162049	0.595487	0.0439302		0.010055	S
Secernin-2 OS=Homo sapiens GN=SCRN2 PE=1 SV=3	SCRN2_HUMAN	47 kDa	425		1	0.20552	1.79289	0.258078		0.0450193	S
Syntaxin-4 OS=Homo sapiens GN=STX4 PE=1 SV=2	STX4_HUMAN	34 kDa	297		1	0.174815	0.505726	0.0976376		0.0165095	S
Emerin OS=Homo sapiens GN=EMD PE=1 SV=1	EMD_HUMAN	29 kDa	254		1	0.188796	0.537633	0.101496		0.0313943	S
CDGSH iron-sulfur domain-containing protein 2 OS=Homo sapiens GN=CISD2 PE=1 SV=1	CISD2_HUMAN	15 kDa	135		1	0.150591	0.602837	0.100749		0.0363475	S
Protein transport protein Sec61 subunit beta OS=Homo sapiens GN=SEC61B PE=1 SV=2	SC61B_HUMAN	10 kDa	96		1	0.222083	0.515622	0.0803423		0.02876	S
Activated RNA polymerase II transcriptional coactivator p15 OS=Homo sapiens GN=SUB1 PE=1 SV=3	TCP4_HUMAN	14 kDa	127		1	0.215905	0.556686	0.0756278		0.0366389	S
Actin-related protein 2/3 complex subunit 5-like protein OS=Homo sapiens GN=ARPC5L PE=1 SV=1	ARP5L_HUMAN	17 kDa	153		1	0.29925	1.93585	0.261696		0.0349838	S
RNA-binding protein EWS OS=Homo sapiens GN=EWSR1 PE=1 SV=1	EWS_HUMAN	68 kDa	656		1	0.113471	0.454805	0.128961		0.00981545	S
Acylglycerol kinase, mitochondrial OS=Homo sapiens GN=AGK PE=1 SV=2	AGK_HUMAN	47 kDa	422		1	0.268512	0.395018	0.12751		0.0366174	S
Astrocytic phosphoprotein PEA-15 OS=Homo sapiens GN=PEA15 PE=1 SV=2	PEA15_HUMAN	15 kDa	130		1	0.222408	0.345064	0.111441		0.0100197	S
Hexokinase-2 OS=Homo sapiens GN=HK2 PE=1 SV=2	HXK2_HUMAN	102 kDa	917		1	0.430906	0.140993	0.140993		0.0389505	S
PC4 and SFRS1-interacting protein OS=Homo sapiens GN=PSIP1 PE=1 SV=1	PSIP1_HUMAN	60 kDa	530		1	0.324327	0.218599	0.118016		0.0174604	S
Prosaposin OS=Homo sapiens GN=PSAP PE=1 SV=2	SAP_HUMAN	58 kDa	524		1	0.205576	0.25119	0.132245		0.0053349	S
Vesicle transport protein USE1 OS=Homo sapiens GN=USE1 PE=1 SV=2	USE1_HUMAN	29 kDa	259		1	0.226078	0.348951	0.147238		0.0222732	S
Cadherin-5 OS=Homo sapiens GN=CDH5 PE=1 SV=5	CADH5_HUMAN	88 kDa	784		1	0.289214	0	0		0.000434494	S
Muscleblind-like protein 1 OS=Homo sapiens GN=MBNL1 PE=1 SV=2	MBNL1_HUMAN	42 kDa	388		1	0.315584	0	0		0.000938699	S
Translocon-associated protein subunit alpha OS=Homo sapiens GN=SSR1 PE=1 SV=3	SSRA_HUMAN	32 kDa	286		1	0.473586	0	0		0.0159167	S
Vacuolar protein sorting-associated protein VTA1 homolog OS=Homo sapiens GN=VTA1 PE=1 SV=1	VTA1_HUMAN	34 kDa	307		1	0.130877	0.55234	0.119533		0.026342	S
Coiled-coil domain-containing protein 83 OS=Homo sapiens GN=CCDC83 PE=2 SV=2	CCD83_HUMAN	49 kDa	413		1	0.253749	0.408913	0.148335		0.0462772	S
NADH dehydrogenase [ubiquinone] 1 alpha subcomplex subunit 13 OS=Homo sapiens GN=NDUFA13 PE=1 SV=3	NDUAD_HUMAN	17 kDa	144		1	0.0702276	0.756164	0.0743082		0.0400135	S
60S ribosomal protein L35 OS=Homo sapiens GN=RPL35 PE=1 SV=2	RL35_HUMAN	15 kDa	123		1	0.0886209	0.654001	0.103665		0.033358	S
Guanine nucleotide-binding protein subunit alpha-11 OS=Homo sapiens GN=GNA11 PE=1 SV=2	GNA11_HUMAN	42 kDa	359		1	0.193709	0.572784	0.0799103		0.0324745	S
60S ribosomal protein L18a OS=Homo sapiens GN=RPL18A PE=1 SV=2	RL18A_HUMAN	21 kDa	176		1	0.116622	0.551563	0.0904354		0.00749596	S
Septin-7 OS=Homo sapiens GN=SEPT7 PE=1 SV=2	SEPT7_HUMAN	51 kDa	437		1	0.195259	0.432891	0.116553		0.0168858	S
Histone H1x OS=Homo sapiens GN=H1FX PE=1 SV=1	H1X_HUMAN	22 kDa	213		1	0.237429	0.353124	0.0915783		0.00940263	S
Collagen alpha-1(XVIII) chain OS=Homo sapiens GN=COL18A1 PE=1 SV=5	COIA1_HUMAN	178 kDa	1754		1	0.128766	0.659922	0.0791598		0.0294945	S
Mitochondrial chaperone BCS1 OS=Homo sapiens GN=BCS1L PE=1 SV=1	BCS1_HUMAN	48 kDa	419		1	0.197624	0.421262	0.106745		0.012459	S
Mitochondrial-processing peptidase subunit alpha OS=Homo sapiens GN=PMPCA PE=1 SV=2	MPPA_HUMAN	58 kDa	525		1	0.23677	0.343401	0.110052		0.0120928	S
Methylmalonyl-CoA epimerase, mitochondrial OS=Homo sapiens GN=MCEE PE=1 SV=1	MCEE_HUMAN	19 kDa	176		1	0.136084	0.542922	0.123553		0.028211	S
Fatty acid-binding protein, epidermal OS=Homo sapiens GN=FABP5 PE=1 SV=3	FABP5_HUMAN	15 kDa	135		1	0.119854	0.571423	0.100341		0.015428	S
NudC domain-containing protein 2 OS=Homo sapiens GN=NUDCD2 PE=1 SV=1	NUDC2_HUMAN	18 kDa	157		1	0.083469	0.421955	0.139678		0.00744453	S
Protein SCO1 homolog, mitochondrial OS=Homo sapiens GN=SCO1 PE=1 SV=1	SCO1_HUMAN	34 kDa	301		1	0.128204	0.323793	0.100604		0.000729183	S
Protein SET OS=Homo sapiens GN=SET PE=1 SV=3	SET_HUMAN	33 kDa	290		1	0.148719	0.596721	0.0966785		0.0298004	S
Probable D-lactate dehydrogenase, mitochondrial OS=Homo sapiens GN=LDHD PE=1 SV=1	LDHD_HUMAN	55 kDa	507		1	0.128281	0.45848	0.167961		0.0352503	S
Vacuolar protein-sorting-associated protein 36 OS=Homo sapiens GN=VPS36 PE=1 SV=1	VPS36_HUMAN	44 kDa	386		1	0.292118	0.357129	0.122891		0.0337343	S
Peptidyl-prolyl cis-trans isomerase FKBP5 OS=Homo sapiens GN=FKBP5 PE=1 SV=2	FKBP5_HUMAN	51 kDa	457		1	0.227878	0.472851	0.112536		0.0347732	S
Serine hydroxymethyltransferase, mitochondrial OS=Homo sapiens GN=SHMT2 PE=1 SV=3	GLYM_HUMAN	56 kDa	504		1	0.211857	0.35977	0.158272		0.0257172	S
Coiled-coil and C2 domain-containing protein 1B OS=Homo sapiens GN=CC2D1B PE=1 SV=1	C2D1B_HUMAN	94 kDa	858		1	0.148006	0.608851	0.108886		0.0454235	S
Bcl10-interacting CARD protein OS=Homo sapiens GN=C9orf89 PE=1 SV=1	BINCA_HUMAN	26 kDa	228		1	0.287371	0.384163	0.142524		0.0487159	S
39S ribosomal protein L15, mitochondrial OS=Homo sapiens GN=MRPL15 PE=1 SV=1	RM15_HUMAN	33 kDa	296		1	0.213497	0.377393	0.133213		0.018587	S
Actin-related protein 2/3 complex subunit 1B OS=Homo sapiens GN=ARPC1B PE=1 SV=3	ARC1B_HUMAN	41 kDa	372		1	0.339693	0.283021	0.150026		0.0435114	S
High mobility group nucleosome-binding domain-containing protein 4 OS=Homo sapiens GN=HMGN4 PE=1 SV=3	HMGN4_HUMAN	10 kDa	90		1	0.282761	0.161259	0.116075		0.00614274	S
Protein YIF1B OS=Homo sapiens GN=YIF1B PE=1 SV=1	YIF1B_HUMAN	34 kDa	314		1	0.266406	0.205873	0.110893		0.00611765	S
Golgin subfamily A member 2 OS=Homo sapiens GN=GOLGA2 PE=1 SV=3	GOGA2_HUMAN	113 kDa	1002		1	0.23177	0.336636	0.180832		0.0374971	S
Lambda-crystallin homolog OS=Homo sapiens GN=CRYL1 PE=1 SV=3	CRYL1_HUMAN	35 kDa	319		1	0.318881	0.178263	0.119697		0.0125393	S
Homer protein homolog 2 OS=Homo sapiens GN=HOMER2 PE=1 SV=1	HOME2_HUMAN	41 kDa	354		1	0.398943	0.188853	0.126772		0.0346795	S
Complement factor D OS=Homo sapiens GN=CFD PE=1 SV=5	CFAD_HUMAN	27 kDa	253		1	0.445195	0.0784412	0.0784412		0.0217863	S
Liver carboxylesterase 1 OS=Homo sapiens GN=CES1 PE=1 SV=2	EST1_HUMAN	63 kDa	567		1	0.35626	0.139989	0.139989		0.0193256	S
Probable asparagine--tRNA ligase, mitochondrial OS=Homo sapiens GN=NARS2 PE=1 SV=3	SYNM_HUMAN	54 kDa	477		1	0.49213	0	0		0.0195792	S
ATP-dependent 6-phosphofructokinase, muscle type OS=Homo sapiens GN=PFKM PE=1 SV=2	PFKAM_HUMAN	85 kDa	780		1	0.0706959	1.29695	0.0908479		0.0336403	S
AMP deaminase 1 OS=Homo sapiens GN=AMPD1 PE=1 SV=2	AMPD1_HUMAN	90 kDa	780		1	0.261945	1.65193	0.14828		0.0324001	S
Heat shock-related 70 kDa protein 2 OS=Homo sapiens GN=HSPA2 PE=1 SV=1	HSP72_HUMAN	70 kDa	639		1	0.0909552	1.37054	0.0913477		0.0149776	S
Stress-induced-phosphoprotein 1 OS=Homo sapiens GN=STIP1 PE=1 SV=1	STIP1_HUMAN	63 kDa	543		1	0.0758654	1.28665	0.0796217		0.0263223	S
Heat shock protein beta-7 OS=Homo sapiens GN=HSPB7 PE=1 SV=1	HSPB7_HUMAN	19 kDa	170		1	0.0316595	0.881279	0.0296761		0.018022	S
WD repeat-containing protein 1 OS=Homo sapiens GN=WDR1 PE=1 SV=4	WDR1_HUMAN	66 kDa	606		1	0.05826	1.25658	0.0883683		0.0498855	S
Acylamino-acid-releasing enzyme OS=Homo sapiens GN=APEH PE=1 SV=4	ACPH_HUMAN	81 kDa	732		1	0.0397557	1.3064	0.0935927		0.0237801	S
Cullin-5 OS=Homo sapiens GN=CUL5 PE=1 SV=4	CUL5_HUMAN	91 kDa	780		1	0.0647962	1.31105	0.0709401		0.00826852	S
Leukotriene A-4 hydrolase OS=Homo sapiens GN=LTA4H PE=1 SV=2	LKHA4_HUMAN	69 kDa	611		1	0.053356	1.31783	0.0816286		0.0116335	S
NADH dehydrogenase [ubiquinone] 1 alpha subcomplex subunit 7 OS=Homo sapiens GN=NDUFA7 PE=1 SV=3	NDUA7_HUMAN	13 kDa	113		1	0.0719394	0.761059	0.0582264		0.0204332	S
1-phosphatidylinositol 4,5-bisphosphate phosphodiesterase delta-4 OS=Homo sapiens GN=PLCD4 PE=2 SV=1	PLCD4_HUMAN	88 kDa	762		1	0.0588969	1.27839	0.0879624		0.0347743	S
Histone H1.0 OS=Homo sapiens GN=H1F0 PE=1 SV=3	H10_HUMAN	21 kDa	194		1	0.0528517	0.749121	0.0858068		0.0466982	S
UPF0317 protein C14orf159, mitochondrial OS=Homo sapiens GN=C14orf159 PE=1 SV=2	CN159_HUMAN	66 kDa	616		1	0.137756	1.42669	0.131697		0.0475213	S
NADP-dependent malic enzyme OS=Homo sapiens GN=ME1 PE=1 SV=1	MAOX_HUMAN	64 kDa	572		1	0.0479621	1.30843	0.0933608		0.0244587	S
Vesicle-associated membrane protein-associated protein A OS=Homo sapiens GN=VAPA PE=1 SV=3	VAPA_HUMAN	28 kDa	249		1	0.0669594	0.696844	0.0838103		0.0210398	S
Nucleophosmin OS=Homo sapiens GN=NPM1 PE=1 SV=2	NPM_HUMAN	33 kDa	294		1	0.126547	0.695571	0.0460639		0.0176118	S
40S ribosomal protein S7 OS=Homo sapiens GN=RPS7 PE=1 SV=1	RS7_HUMAN	22 kDa	194		1	0.0976785	0.779183	0.0427559		0.0316278	S
PGC-1 and ERR-induced regulator in muscle protein 1 OS=Homo sapiens GN=PERM1 PE=2 SV=4	PERM1_HUMAN	81 kDa	790		1	0.109568	1.31935	0.0799475		0.0286599	S
Glutamate dehydrogenase 1, mitochondrial OS=Homo sapiens GN=GLUD1 PE=1 SV=2	DHE3_HUMAN	61 kDa	558		1	0.116983	0.689736	0.075193		0.0321624	S
UV excision repair protein RAD23 homolog A OS=Homo sapiens GN=RAD23A PE=1 SV=1	RD23A_HUMAN	40 kDa	363		1	0.071001	1.30117	0.0924383		0.0337682	S
NADH dehydrogenase [ubiquinone] iron-sulfur protein 6, mitochondrial OS=Homo sapiens GN=NDUFS6 PE=1 SV=1	NDUS6_HUMAN	14 kDa	124		1	0.0749573	0.736688	0.0721714		0.0276766	S
Saccharopine dehydrogenase-like oxidoreductase OS=Homo sapiens GN=SCCPDH PE=1 SV=1	SCPDL_HUMAN	47 kDa	429		1	0.0814516	0.787847	0.04495		0.0246474	S
Alpha-actinin-4 OS=Homo sapiens GN=ACTN4 PE=1 SV=2	ACTN4_HUMAN	105 kDa	911		1	0.170501	0.589196	0.101351		0.0414877	S
40S ribosomal protein S4, X isoform OS=Homo sapiens GN=RPS4X PE=1 SV=2	RS4X_HUMAN	30 kDa	263		1	0.0888874	0.677817	0.0848288		0.0229786	S
Glycine--tRNA ligase OS=Homo sapiens GN=GARS PE=1 SV=3	SYG_HUMAN	83 kDa	739		1	0.157427	1.40789	0.115479		0.0489552	S
Ras-related C3 botulinum toxin substrate 1 OS=Homo sapiens GN=RAC1 PE=1 SV=1	RAC1_HUMAN	21 kDa	192		1	0.0719945	1.24066	0.0769072		0.0484164	S
Acyl-coenzyme A thioesterase 9, mitochondrial OS=Homo sapiens GN=ACOT9 PE=1 SV=2	ACOT9_HUMAN	50 kDa	439		1	0.19758	0.548064	0.0834249		0.0283	S
40S ribosomal protein S6 OS=Homo sapiens GN=RPS6 PE=1 SV=1	RS6_HUMAN	29 kDa	249		1	0.221536	0.586971	0.0681026		0.0489584	S
Lipoamide acyltransferase component of branched-chain alpha-keto acid dehydrogenase complex, mitochondrial OS=Homo sapiens GN=DBT PE=1 SV=3	ODB2_HUMAN	53 kDa	482		1	0.178275	0.563405	0.0906744		0.0281364	S
40S ribosomal protein S13 OS=Homo sapiens GN=RPS13 PE=1 SV=2	RS13_HUMAN	17 kDa	151		1	0.140869	0.627658	0.104744		0.0465981	S
3-ketoacyl-CoA thiolase, peroxisomal OS=Homo sapiens GN=ACAA1 PE=1 SV=2	THIK_HUMAN	44 kDa	424		1	0.158257	0.678021	0.0641845		0.0452939	S
Calumenin OS=Homo sapiens GN=CALU PE=1 SV=2	CALU_HUMAN	37 kDa	315		1	0.174938	0.609618	0.0696064		0.0292016	S
Mimitin, mitochondrial OS=Homo sapiens GN=NDUFAF2 PE=1 SV=1	MIMIT_HUMAN	20 kDa	169		1	0.0824047	0.778314	0.0522226		0.0290637	S
Mitochondrial import inner membrane translocase subunit TIM16 OS=Homo sapiens GN=PAM16 PE=1 SV=2	TIM16_HUMAN	14 kDa	125		1	0.128042	0.752844	0.037142		0.0403743	S
Copine-3 OS=Homo sapiens GN=CPNE3 PE=1 SV=1	CPNE3_HUMAN	60 kDa	537		1	0.136564	1.43008	0.0952274		0.0168971	S
60S ribosomal protein L19 OS=Homo sapiens GN=RPL19 PE=1 SV=1	RL19_HUMAN	23 kDa	196		1	0.166276	0.590827	0.105656		0.0436813	S
UBX domain-containing protein 1 OS=Homo sapiens GN=UBXN1 PE=1 SV=2	UBXN1_HUMAN	33 kDa	297		1	0.143339	0.585424	0.0748196		0.0123084	S
Elongation factor 1-alpha 1 OS=Homo sapiens GN=EEF1A1 PE=1 SV=1	EF1A1_HUMAN	50 kDa	462		1	0.194823	0.603522	0.0687244		0.0384093	S
Cytochrome c oxidase assembly factor 3 homolog, mitochondrial OS=Homo sapiens GN=COA3 PE=1 SV=1	COA3_HUMAN	12 kDa	106		1	0.109223	0.671986	0.100617		0.0485169	S
RAC-beta serine/threonine-protein kinase OS=Homo sapiens GN=AKT2 PE=1 SV=2	AKT2_HUMAN	56 kDa	481		1	0.26123	0.449622	0.1056		0.0388187	S
Transforming growth factor-beta-induced protein ig-h3 OS=Homo sapiens GN=TGFBI PE=1 SV=1	BGH3_HUMAN	75 kDa	683		1	0.244663	0.434962	0.0993775		0.0254704	S
Glutaryl-CoA dehydrogenase, mitochondrial OS=Homo sapiens GN=GCDH PE=1 SV=1	GCDH_HUMAN	48 kDa	438		1	0.196542	0.490466	0.128939		0.0374472	S
Calponin-1 OS=Homo sapiens GN=CNN1 PE=1 SV=2	CNN1_HUMAN	33 kDa	297		1	0.361168	0.201274	0.115628		0.0233585	S
AMP deaminase 3 OS=Homo sapiens GN=AMPD3 PE=1 SV=1	AMPD3_HUMAN	89 kDa	767		1	0.403209	0.262673	0.0836873		0.0417873	S
Synaptic vesicle membrane protein VAT-1 homolog OS=Homo sapiens GN=VAT1 PE=1 SV=2	VAT1_HUMAN	42 kDa	393		1	0.276222	0.276738	0.0921504		0.00958279	S
Mitochondrial-processing peptidase subunit beta OS=Homo sapiens GN=PMPCB PE=1 SV=2	MPPB_HUMAN	54 kDa	489		1	0.204906	0.507152	0.0915071		0.0242249	S
RNA-binding protein Raly OS=Homo sapiens GN=RALY PE=1 SV=1	RALY_HUMAN	32 kDa	306		1	0.222075	0.419209	0.127602		0.0264412	S
Nucleolar protein 56 OS=Homo sapiens GN=NOP56 PE=1 SV=4	NOP56_HUMAN	66 kDa	594		1	0.250362	0.413295	0.13725		0.0398101	S
Signal recognition particle receptor subunit alpha OS=Homo sapiens GN=SRPR PE=1 SV=2	SRPR_HUMAN	70 kDa	638		1	0.22202	0.478526	0.127453		0.0431228	S
Lipoma-preferred partner OS=Homo sapiens GN=LPP PE=1 SV=1	LPP_HUMAN	66 kDa	612		1	0.264719	0.277417	0.0935545		0.00805223	S
Tryptase alpha/beta-1 OS=Homo sapiens GN=TPSAB1 PE=1 SV=1	TRYB1_HUMAN (+1)	31 kDa	275		1	0.381019	0.291317	0.103188		0.044999	S
F-box only protein 7 OS=Homo sapiens GN=FBXO7 PE=1 SV=1	FBX7_HUMAN	59 kDa	522		1	0.212932	2.77278	0.531065		0.0211492	S
Nucleolar protein 58 OS=Homo sapiens GN=NOP58 PE=1 SV=1	NOP58_HUMAN	60 kDa	529		1	0.234157	0.361367	0.132655		0.0207076	S
Calcium-binding mitochondrial carrier protein SCaMC-1 OS=Homo sapiens GN=SLC25A24 PE=1 SV=2	SCMC1_HUMAN	53 kDa	477		1	0.369694	0.342729	0.0780452		0.0474015	S
Vasodilator-stimulated phosphoprotein OS=Homo sapiens GN=VASP PE=1 SV=3	VASP_HUMAN	40 kDa	380		1	0.255311	0.420718	0.141346		0.0465384	S
Lamina-associated polypeptide 2, isoform alpha OS=Homo sapiens GN=TMPO PE=1 SV=2	LAP2A_HUMAN	75 kDa	694		1	0.287455	0.409634	0.0983898		0.0357034	S
Protein FAM210B OS=Homo sapiens GN=FAM210B PE=1 SV=2	F210B_HUMAN	20 kDa	192		1	0.30555	0.389279	0.116663		0.0453542	S
Mitochondrial Rho GTPase 1 OS=Homo sapiens GN=RHOT1 PE=1 SV=2	MIRO1_HUMAN	71 kDa	618		1	0.255956	0.413794	0.0748848		0.0177402	S
Iron-sulfur protein NUBPL OS=Homo sapiens GN=NUBPL PE=1 SV=3	NUBPL_HUMAN	34 kDa	319		1	0.103429	0.558374	0.122362		0.0225803	S
28S ribosomal protein S11, mitochondrial OS=Homo sapiens GN=MRPS11 PE=1 SV=2	RT11_HUMAN	21 kDa	194		1	0.16128	0.518434	0.106378		0.0191077	S
Phosphatidate cytidylyltransferase 2 OS=Homo sapiens GN=CDS2 PE=1 SV=1	CDS2_HUMAN	51 kDa	445		1	0.25139	0.433825	0.133861		0.044715	S
LIM and SH3 domain protein 1 OS=Homo sapiens GN=LASP1 PE=1 SV=2	LASP1_HUMAN	30 kDa	261		1	0.0666616	0.394768	0.129499		0.00288222	S
Acidic leucine-rich nuclear phosphoprotein 32 family member A OS=Homo sapiens GN=ANP32A PE=1 SV=1	AN32A_HUMAN	29 kDa	249		1	0.259402	0.399702	0.140116		0.0408795	S
G-rich sequence factor 1 OS=Homo sapiens GN=GRSF1 PE=1 SV=3	GRSF1_HUMAN	53 kDa	480		1	0.283548	0.297113	0.120031		0.0189278	S
Equilibrative nucleoside transporter 1 OS=Homo sapiens GN=SLC29A1 PE=1 SV=3	S29A1_HUMAN	50 kDa	456		1	0.220981	0.457296	0.145723		0.047771	S
Splicing factor U2AF 65 kDa subunit OS=Homo sapiens GN=U2AF2 PE=1 SV=4	U2AF2_HUMAN	54 kDa	475		1	0.220552	0.484689	0.103879		0.0305668	S
Coiled-coil domain-containing protein 22 OS=Homo sapiens GN=CCDC22 PE=1 SV=1	CCD22_HUMAN	71 kDa	627		1	0.25229	0.394052	0.145635		0.0396017	S
WASH complex subunit 7 OS=Homo sapiens GN=KIAA1033 PE=1 SV=2	WASH7_HUMAN	136 kDa	1173		1	0.27982	0.321145	0.177214		0.0460425	S
Caseinolytic peptidase B protein homolog OS=Homo sapiens GN=CLPB PE=1 SV=1	CLPB_HUMAN	79 kDa	707		1	0.277048	0.329375	0.0992611		0.0166603	S
Spectrin alpha chain, non-erythrocytic 1 OS=Homo sapiens GN=SPTAN1 PE=1 SV=3	SPTN1_HUMAN	285 kDa	2472		1	0.367648	0.262317	0.124014		0.039007	S
Coiled-coil domain-containing protein 51 OS=Homo sapiens GN=CCDC51 PE=1 SV=2	CCD51_HUMAN	46 kDa	411		1	0.275907	0.358786	0.162317		0.0473118	S
39S ribosomal protein L53, mitochondrial OS=Homo sapiens GN=MRPL53 PE=1 SV=1	RM53_HUMAN	12 kDa	112		1	0.184789	0.318313	0.216493		0.0431013	S
ATP-dependent RNA helicase DDX42 OS=Homo sapiens GN=DDX42 PE=1 SV=1	DDX42_HUMAN	103 kDa	938		1	0.229627	0.388282	0.11617		0.0181474	S
EKC/KEOPS complex subunit LAGE3 OS=Homo sapiens GN=LAGE3 PE=1 SV=2	LAGE3_HUMAN	15 kDa	143		1	0.173504	0.236229	0.10416		0.000967897	S
Chitinase domain-containing protein 1 OS=Homo sapiens GN=CHID1 PE=1 SV=1	CHID1_HUMAN	45 kDa	393		1	0.281652	0.290765	0.127109		0.019502	S
Nucleolysin TIAR OS=Homo sapiens GN=TIAL1 PE=1 SV=1	TIAR_HUMAN	42 kDa	375		1	0.338809	0.313109	0.137504		0.0460061	S
Cleavage and polyadenylation specificity factor subunit 7 OS=Homo sapiens GN=CPSF7 PE=1 SV=1	CPSF7_HUMAN	52 kDa	471		1	0.307548	0.295238	0.130394		0.0282302	S
CAAX prenyl protease 1 homolog OS=Homo sapiens GN=ZMPSTE24 PE=1 SV=2	FACE1_HUMAN	55 kDa	475		1	0.444201	0.162864	0.0846516		0.0353177	S
Regulation of nuclear pre-mRNA domain-containing protein 1B OS=Homo sapiens GN=RPRD1B PE=1 SV=1	RPR1B_HUMAN	37 kDa	326		1	0.383479	0.191239	0.099045		0.0244465	S
MOB-like protein phocein OS=Homo sapiens GN=MOB4 PE=1 SV=1	PHOCN_HUMAN	26 kDa	225		1	0.371594	0.231429	0.124659		0.0338565	S
Cyclin-dependent kinase 16 OS=Homo sapiens GN=CDK16 PE=1 SV=1	CDK16_HUMAN	56 kDa	496		1	0.308103	0.310941	0.17107		0.0496459	S
Mitotic checkpoint protein BUB3 OS=Homo sapiens GN=BUB3 PE=1 SV=1	BUB3_HUMAN	37 kDa	328		1	0.338046	0.0690008	0.0690008		0.00416863	S
Secretory carrier-associated membrane protein 1 OS=Homo sapiens GN=SCAMP1 PE=1 SV=2	SCAM1_HUMAN	38 kDa	338		1	0.311683	0.062651	0.062651		0.00215498	S
15 kDa selenoprotein OS=Homo sapiens GN=SEP15 PE=1 SV=3	SEP15_HUMAN	18 kDa	162		1	0.293231	0.261886	0.135634		0.0204528	S
Sorting nexin-6 OS=Homo sapiens GN=SNX6 PE=1 SV=1	SNX6_HUMAN	47 kDa	406		1	0.449919	0.0824203	0.0824203		0.023861	S
Neuropathy target esterase OS=Homo sapiens GN=PNPLA6 PE=1 SV=2	PLPL6_HUMAN	150 kDa	1366		1	0.40466	0.188618	0.126563		0.0363879	S
Pyruvate carboxylase, mitochondrial OS=Homo sapiens GN=PC PE=1 SV=2	PYC_HUMAN	130 kDa	1178		1	0.401369	0.112407	0.112407		0.0205021	S
Biglycan OS=Homo sapiens GN=BGN PE=1 SV=2	PGS1_HUMAN	42 kDa	368		1	0.354603	0.139921	0.139921		0.0189673	S
Golgi SNAP receptor complex member 2 OS=Homo sapiens GN=GOSR2 PE=1 SV=2	GOSR2_HUMAN	25 kDa	212		1	0.39544	0.128722	0.128722		0.024228	S
Slit homolog 2 protein OS=Homo sapiens GN=SLIT2 PE=1 SV=1	SLIT2_HUMAN	170 kDa	1529		1	0.356714	0.18456	0.18456		0.0398379	S
Heat shock protein HSP 90-alpha OS=Homo sapiens GN=HSP90AA1 PE=1 SV=5	HS90A_HUMAN	85 kDa	732		1	0.0735962	1.16943	0.0516552		0.0699634	NS
Annexin A7 OS=Homo sapiens GN=ANXA7 PE=1 SV=3	ANXA7_HUMAN	53 kDa	488		1	0.0510233	0.900364	0.0674367		0.306759	NS
Transcription factor A, mitochondrial OS=Homo sapiens GN=TFAM PE=1 SV=1	TFAM_HUMAN	29 kDa	246		1	0.0659861	0.931915	0.0692324		0.513386	NS
Microtubule-associated protein 4 OS=Homo sapiens GN=MAP4 PE=1 SV=3	MAP4_HUMAN	121 kDa	1152		1	0.284661	0.500909	0.0619773		0.0508619	NS
Dynactin subunit 2 OS=Homo sapiens GN=DCTN2 PE=1 SV=4	DCTN2_HUMAN	44 kDa	401		1	0.129921	0.760924	0.063189		0.0834941	NS
Alpha-centractin OS=Homo sapiens GN=ACTR1A PE=1 SV=1	ACTZ_HUMAN	43 kDa	376		1	0.0660431	0.817413	0.095549		0.184695	NS
Four and a half LIM domains protein 3 OS=Homo sapiens GN=FHL3 PE=1 SV=4	FHL3_HUMAN	31 kDa	280		1	0.133473	0.881241	0.072563		0.406372	NS
HD domain-containing protein 2 OS=Homo sapiens GN=HDDC2 PE=1 SV=1	HDDC2_HUMAN	23 kDa	204		1	0.143581	0.584435	0.13083		0.0546096	NS
Translocator protein OS=Homo sapiens GN=TSPO PE=1 SV=3	TSPOA_HUMAN	19 kDa	169		1	0.230784	1.15821	0.268421		0.68683	NS
E3 ubiquitin-protein ligase MARCH5 OS=Homo sapiens GN=MARCH5 PE=1 SV=1	MARH5_HUMAN	31 kDa	278		1	0.17937	0.728797	0.184109		0.334316	NS
Transmembrane protein 41B OS=Homo sapiens GN=TMEM41B PE=1 SV=1	TM41B_HUMAN	33 kDa	291		1	0.13324	0.650778	0.145111		0.118205	NS
Protein YIF1A OS=Homo sapiens GN=YIF1A PE=1 SV=2	YIF1A_HUMAN	32 kDa	293		1	0.207181	0.490807	0.227748		0.143742	NS
Thiamine-triphosphatase OS=Homo sapiens GN=THTPA PE=1 SV=3	THTPA_HUMAN	26 kDa	230		1	1	3.60541	1.66008		0.262976	NS
Glyceraldehyde-3-phosphate dehydrogenase OS=Homo sapiens GN=GAPDH PE=1 SV=3	G3P_HUMAN	36 kDa	335		1	0.0984244	1.06542	0.105533		0.677455	NS
Myoglobin OS=Homo sapiens GN=MB PE=1 SV=2	MYG_HUMAN	17 kDa	154		1	0.0981965	0.95598	0.0979204		0.76697	NS
Actin, alpha skeletal muscle OS=Homo sapiens GN=ACTA1 PE=1 SV=1	ACTS_HUMAN	42 kDa	377		1	0.0813663	1.04662	0.0780255		0.697226	NS
Creatine kinase M-type OS=Homo sapiens GN=CKM PE=1 SV=2	KCRM_HUMAN	43 kDa	381		1	0.0903364	1.12925	0.0452143		0.17501	NS
Myosin light chain 1/3, skeletal muscle isoform OS=Homo sapiens GN=MYL1 PE=2 SV=3	MYL1_HUMAN	21 kDa	194		1	0.11285	1.02468	0.0628258		0.838315	NS
Myosin-7 OS=Homo sapiens GN=MYH7 PE=1 SV=5	MYH7_HUMAN	223 kDa	1935		1	0.182555	0.896948	0.105473		0.605852	NS
Myosin-2 OS=Homo sapiens GN=MYH2 PE=1 SV=1	MYH2_HUMAN	223 kDa	1941		1	0.200893	0.879898	0.0701968		0.515945	NS
Pyruvate kinase PKM OS=Homo sapiens GN=PKM PE=1 SV=4	KPYM_HUMAN	58 kDa	531		1	0.0671375	1.19051	0.0672106		0.0752408	NS
Carbonic anhydrase 3 OS=Homo sapiens GN=CA3 PE=1 SV=3	CAH3_HUMAN	30 kDa	260		1	0.058804	0.968971	0.0584002		0.7266	NS
Phosphoglucomutase-1 OS=Homo sapiens GN=PGM1 PE=1 SV=3	PGM1_HUMAN	61 kDa	562		1	0.0557527	1.20917	0.0736671		0.059453	NS
Phosphoglycerate kinase 1 OS=Homo sapiens GN=PGK1 PE=1 SV=3	PGK1_HUMAN	45 kDa	417		1	0.08927	1.14702	0.0842275		0.266321	NS
MICOS complex subunit MIC60 OS=Homo sapiens GN=IMMT PE=1 SV=1	MIC60_HUMAN	84 kDa	758		1	0.0845493	1.05089	0.0421796		0.558329	NS
Creatine kinase S-type, mitochondrial OS=Homo sapiens GN=CKMT2 PE=1 SV=2	KCRS_HUMAN	48 kDa	419		1	0.0885771	1.06783	0.0793345		0.586466	NS
Adenylate kinase isoenzyme 1 OS=Homo sapiens GN=AK1 PE=1 SV=3	KAD1_HUMAN	22 kDa	194		1	0.0899888	1.08466	0.0800215		0.502936	NS
Heat shock protein beta-1 OS=Homo sapiens GN=HSPB1 PE=1 SV=2	HSPB1_HUMAN	23 kDa	205		1	0.0972174	0.92909	0.0639906		0.53295	NS
ADP/ATP translocase 1 OS=Homo sapiens GN=SLC25A4 PE=1 SV=4	ADT1_HUMAN	33 kDa	298		1	0.104472	0.960764	0.0643654		0.738642	NS
Aspartate aminotransferase, cytoplasmic OS=Homo sapiens GN=GOT1 PE=1 SV=3	AATC_HUMAN	46 kDa	413		1	0.0791482	1.04811	0.0423672		0.565766	NS
Vinculin OS=Homo sapiens GN=VCL PE=1 SV=4	VINC_HUMAN	124 kDa	1134		1	0.0935315	1.09821	0.0542891		0.343095	NS
PDZ and LIM domain protein 3 OS=Homo sapiens GN=PDLIM3 PE=1 SV=1	PDLI3_HUMAN	39 kDa	364		1	0.0948837	0.99042	0.0814494		0.940907	NS
ATP synthase F(0) complex subunit B1, mitochondrial OS=Homo sapiens GN=ATP5F1 PE=1 SV=2	AT5F1_HUMAN	29 kDa	256		1	0.0572027	1.02054	0.0511488		0.79775	NS
Cytochrome c oxidase subunit 4 isoform 1, mitochondrial OS=Homo sapiens GN=COX4I1 PE=1 SV=1	COX41_HUMAN	20 kDa	169		1	0.062613	0.947636	0.0582612		0.563036	NS
Heat shock 70 kDa protein 1A OS=Homo sapiens GN=HSPA1A PE=1 SV=1	HS71A_HUMAN (+1)	70 kDa	641		1	0.0490505	1.0916	0.098195		0.492108	NS
Aspartate aminotransferase, mitochondrial OS=Homo sapiens GN=GOT2 PE=1 SV=3	AATM_HUMAN	48 kDa	430		1	0.0917701	1.00355	0.0721463		0.976044	NS
Malate dehydrogenase, cytoplasmic OS=Homo sapiens GN=MDH1 PE=1 SV=4	MDHC_HUMAN	36 kDa	334		1	0.0971535	1.09716	0.0960973		0.508428	NS
Myotilin OS=Homo sapiens GN=MYOT PE=1 SV=2	MYOTI_HUMAN	55 kDa	498		1	0.063189	0.953736	0.0399166		0.522679	NS
Fatty acid-binding protein, heart OS=Homo sapiens GN=FABP3 PE=1 SV=4	FABPH_HUMAN	15 kDa	133		1	0.0951293	1.17248	0.0760384		0.176057	NS
Pyruvate dehydrogenase E1 component subunit beta, mitochondrial OS=Homo sapiens GN=PDHB PE=1 SV=3	ODPB_HUMAN	39 kDa	359		1	0.0628375	0.946287	0.0737025		0.617971	NS
Serotransferrin OS=Homo sapiens GN=TF PE=1 SV=3	TRFE_HUMAN	77 kDa	698		1	0.148637	1.12756	0.0873393		0.438864	NS
Myosin light chain 6B OS=Homo sapiens GN=MYL6B PE=1 SV=1	MYL6B_HUMAN	23 kDa	208		1	0.0810322	0.824059	0.0609498		0.0976062	NS
Hydroxyacyl-coenzyme A dehydrogenase, mitochondrial OS=Homo sapiens GN=HADH PE=1 SV=3	HCDH_HUMAN	34 kDa	314		1	0.0726555	0.992015	0.135613		0.965374	NS
Keratin, type II cytoskeletal 1 OS=Homo sapiens GN=KRT1 PE=1 SV=6	K2C1_HUMAN	66 kDa	644		1	0.164502	0.922949	0.145463		0.736437	NS
14-3-3 protein epsilon OS=Homo sapiens GN=YWHAE PE=1 SV=1	1433E_HUMAN	29 kDa	255		1	0.0606048	0.9591	0.048148		0.604124	NS
Protein-arginine deiminase type-2 OS=Homo sapiens GN=PADI2 PE=1 SV=2	PADI2_HUMAN	76 kDa	665		1	0.0774098	1.11725	0.110999		0.455282	NS
Troponin C, slow skeletal and cardiac muscles OS=Homo sapiens GN=TNNC1 PE=1 SV=1	TNNC1_HUMAN	18 kDa	161		1	0.140155	1.16084	0.149725		0.473857	NS
Pyruvate dehydrogenase E1 component subunit alpha, somatic form, mitochondrial OS=Homo sapiens GN=PDHA1 PE=1 SV=3	ODPA_HUMAN	43 kDa	390		1	0.0674512	0.96022	0.0683842		0.70036	NS
Atypical kinase ADCK3, mitochondrial OS=Homo sapiens GN=ADCK3 PE=1 SV=1	ADCK3_HUMAN	72 kDa	647		1	0.0578509	1.0268	0.060899		0.768506	NS
Prolyl endopeptidase OS=Homo sapiens GN=PREP PE=1 SV=2	PPCE_HUMAN	81 kDa	710		1	0.0765248	1.33694	0.116535		0.0506294	NS
Protein-L-isoaspartate(D-aspartate) O-methyltransferase OS=Homo sapiens GN=PCMT1 PE=1 SV=4	PIMT_HUMAN	25 kDa	227		1	0.0563516	1.02517	0.0399808		0.712953	NS
Cytochrome c OS=Homo sapiens GN=CYCS PE=1 SV=2	CYC_HUMAN	12 kDa	105		1	0.0618939	0.966201	0.0574684		0.704421	NS
Keratin, type II cytoskeletal 2 epidermal OS=Homo sapiens GN=KRT2 PE=1 SV=2	K22E_HUMAN	65 kDa	639		1	0.239806	0.828656	0.141622		0.519021	NS
Moesin OS=Homo sapiens GN=MSN PE=1 SV=3	MOES_HUMAN	68 kDa	577		1	0.0682009	0.921279	0.0407445		0.30518	NS
NADH dehydrogenase [ubiquinone] 1 alpha subcomplex subunit 9, mitochondrial OS=Homo sapiens GN=NDUFA9 PE=1 SV=2	NDUA9_HUMAN	43 kDa	377		1	0.0876256	0.901691	0.105987		0.523932	NS
Filamin-C OS=Homo sapiens GN=FLNC PE=1 SV=3	FLNC_HUMAN	291 kDa	2725		1	0.0960091	0.897057	0.0819832		0.434065	NS
Keratin, type I cytoskeletal 9 OS=Homo sapiens GN=KRT9 PE=1 SV=3	K1C9_HUMAN	62 kDa	623		1	0.191934	0.839147	0.13198		0.484863	NS
cAMP-dependent protein kinase type II-alpha regulatory subunit OS=Homo sapiens GN=PRKAR2A PE=1 SV=2	KAP2_HUMAN	46 kDa	404		1	0.0624274	1.02794	0.0844155		0.815317	NS
3-ketoacyl-CoA thiolase, mitochondrial OS=Homo sapiens GN=ACAA2 PE=1 SV=2	THIM_HUMAN	42 kDa	397		1	0.0986249	0.889037	0.0668309		0.347565	NS
Protein NipSnap homolog 2 OS=Homo sapiens GN=GBAS PE=1 SV=1	NIPS2_HUMAN	34 kDa	286		1	0.0768965	1.01991	0.0363357		0.796235	NS
Aldose reductase OS=Homo sapiens GN=AKR1B1 PE=1 SV=3	ALDR_HUMAN	36 kDa	316		1	0.0695518	1.05634	0.0687683		0.591262	NS
NADH dehydrogenase [ubiquinone] 1 alpha subcomplex subunit 12 OS=Homo sapiens GN=NDUFA12 PE=1 SV=1	NDUAC_HUMAN	17 kDa	145		1	0.052654	0.914111	0.0751019		0.419976	NS
Isocitrate dehydrogenase [NAD] subunit alpha, mitochondrial OS=Homo sapiens GN=IDH3A PE=1 SV=1	IDH3A_HUMAN	40 kDa	366		1	0.0862211	0.881857	0.101526		0.428261	NS
cAMP-dependent protein kinase catalytic subunit alpha OS=Homo sapiens GN=PRKACA PE=1 SV=2	KAPCA_HUMAN	41 kDa	351		1	0.0625504	1.00832	0.06597		0.932651	NS
Delta-1-pyrroline-5-carboxylate dehydrogenase, mitochondrial OS=Homo sapiens GN=ALDH4A1 PE=1 SV=3	AL4A1_HUMAN	62 kDa	563		1	0.0572662	0.93549	0.0825388		0.578826	NS
Pyruvate dehydrogenase protein X component, mitochondrial OS=Homo sapiens GN=PDHX PE=1 SV=3	ODPX_HUMAN	54 kDa	501		1	0.07328	1.00757	0.0759438		0.946976	NS
cAMP-dependent protein kinase type I-alpha regulatory subunit OS=Homo sapiens GN=PRKAR1A PE=1 SV=1	KAP0_HUMAN	43 kDa	381		1	0.0961327	0.972969	0.0888118		0.844336	NS
Dihydropteridine reductase OS=Homo sapiens GN=QDPR PE=1 SV=2	DHPR_HUMAN	26 kDa	244		1	0.142315	1.10806	0.0502897		0.412516	NS
Ubiquinone biosynthesis protein COQ9, mitochondrial OS=Homo sapiens GN=COQ9 PE=1 SV=1	COQ9_HUMAN	36 kDa	318		1	0.0594739	0.881966	0.102516		0.405204	NS
Short-chain specific acyl-CoA dehydrogenase, mitochondrial OS=Homo sapiens GN=ACADS PE=1 SV=1	ACADS_HUMAN	44 kDa	412		1	0.122753	1.10759	0.119403		0.556945	NS
Reticulon-2 OS=Homo sapiens GN=RTN2 PE=1 SV=1	RTN2_HUMAN	59 kDa	472		1	0.08586	0.959098	0.0662513		0.708845	NS
Programmed cell death 6-interacting protein OS=Homo sapiens GN=PDCD6IP PE=1 SV=1	PDC6I_HUMAN	96 kDa	868		1	0.0842924	1.13803	0.0647724		0.208718	NS
2,4-dienoyl-CoA reductase, mitochondrial OS=Homo sapiens GN=DECR1 PE=1 SV=1	DECR_HUMAN	36 kDa	335		1	0.138684	0.999749	0.108371		0.998876	NS
Calnexin OS=Homo sapiens GN=CANX PE=1 SV=2	CALX_HUMAN	68 kDa	592		1	0.0856277	0.982762	0.0437179		0.845452	NS
T-complex protein 1 subunit theta OS=Homo sapiens GN=CCT8 PE=1 SV=4	TCPQ_HUMAN	60 kDa	548		1	0.0907143	1.05983	0.0628208		0.582861	NS
Heterogeneous nuclear ribonucleoprotein K OS=Homo sapiens GN=HNRNPK PE=1 SV=1	HNRPK_HUMAN	51 kDa	463		1	0.0609448	0.900347	0.0463511		0.20664	NS
T-complex protein 1 subunit beta OS=Homo sapiens GN=CCT2 PE=1 SV=4	TCPB_HUMAN	57 kDa	535		1	0.130029	0.937828	0.0585146		0.628436	NS
AFG3-like protein 2 OS=Homo sapiens GN=AFG3L2 PE=1 SV=2	AFG32_HUMAN	89 kDa	797		1	0.096487	0.956444	0.0369765		0.630971	NS
Succinate-semialdehyde dehydrogenase, mitochondrial OS=Homo sapiens GN=ALDH5A1 PE=1 SV=2	SSDH_HUMAN	57 kDa	535		1	0.124005	1.08109	0.0896817		0.595107	NS
Elongation factor 1-gamma OS=Homo sapiens GN=EEF1G PE=1 SV=3	EF1G_HUMAN	50 kDa	437		1	0.0648035	1.0149	0.0822965		0.899388	NS
Junctophilin-2 OS=Homo sapiens GN=JPH2 PE=1 SV=2	JPH2_HUMAN	74 kDa	696		1	0.0739989	0.956962	0.0366549		0.570456	NS
Cytochrome c oxidase subunit 5B, mitochondrial OS=Homo sapiens GN=COX5B PE=1 SV=2	COX5B_HUMAN	14 kDa	129		1	0.0555881	1.01173	0.0419888		0.866653	NS
Creatine kinase B-type OS=Homo sapiens GN=CKB PE=1 SV=1	KCRB_HUMAN	43 kDa	381		1	0.219874	1.08165	0.140819		0.746319	NS
Profilin-1 OS=Homo sapiens GN=PFN1 PE=1 SV=2	PROF1_HUMAN	15 kDa	140		1	0.0895127	0.900893	0.0634199		0.36669	NS
Prohibitin OS=Homo sapiens GN=PHB PE=1 SV=1	PHB_HUMAN	30 kDa	272		1	0.0694284	0.893217	0.115801		0.504944	NS
Hemoglobin subunit gamma-1 OS=Homo sapiens GN=HBG1 PE=1 SV=2	HBG1_HUMAN	16 kDa	147		1	0.222508	1.24051	0.434302		0.682604	NS
Carnitine O-palmitoyltransferase 2, mitochondrial OS=Homo sapiens GN=CPT2 PE=1 SV=2	CPT2_HUMAN	74 kDa	658		1	0.112091	1.18005	0.0939711		0.241383	NS
SH3 domain-binding glutamic acid-rich protein OS=Homo sapiens GN=SH3BGR PE=2 SV=3	SH3BG_HUMAN	26 kDa	239		1	0.115798	1.07061	0.0813987		0.614318	NS
NADH dehydrogenase [ubiquinone] 1 beta subcomplex subunit 10 OS=Homo sapiens GN=NDUFB10 PE=1 SV=3	NDUBA_HUMAN	21 kDa	172		1	0.0774547	0.967948	0.0728194		0.775434	NS
Starch-binding domain-containing protein 1 OS=Homo sapiens GN=STBD1 PE=1 SV=1	STBD1_HUMAN	39 kDa	358		1	0.100008	0.81196	0.064276		0.115664	NS
Protein FAM162A OS=Homo sapiens GN=FAM162A PE=1 SV=2	F162A_HUMAN	17 kDa	154		1	0.0448555	0.820284	0.0676735		0.0704108	NS
Electron transfer flavoprotein-ubiquinone oxidoreductase, mitochondrial OS=Homo sapiens GN=ETFDH PE=1 SV=2	ETFD_HUMAN	68 kDa	617		1	0.142769	1.03188	0.0814374		0.836721	NS
Histone H2A.J OS=Homo sapiens GN=H2AFJ PE=1 SV=1	H2AJ_HUMAN	14 kDa	129		1	0.214764	0.788806	0.0963565		0.324832	NS
Cullin-1 OS=Homo sapiens GN=CUL1 PE=1 SV=2	CUL1_HUMAN	90 kDa	776		1	0.0612683	0.911481	0.0459943		0.258309	NS
Cytosolic 5'-nucleotidase 3A OS=Homo sapiens GN=NT5C3A PE=1 SV=3	5NT3A_HUMAN	38 kDa	336		1	0.0566234	1.04229	0.127551		0.80408	NS
T-complex protein 1 subunit zeta OS=Homo sapiens GN=CCT6A PE=1 SV=3	TCPZ_HUMAN	58 kDa	531		1	0.0953132	1.05631	0.0647532		0.618743	NS
Proteasome subunit beta type-5 OS=Homo sapiens GN=PSMB5 PE=1 SV=3	PSB5_HUMAN	28 kDa	263		1	0.0859653	1.0492	0.0975137		0.731257	NS
Tubulin beta-4B chain OS=Homo sapiens GN=TUBB4B PE=1 SV=1	TBB4B_HUMAN	50 kDa	445		1	0.0826899	1.03299	0.0708143		0.769552	NS
NADH dehydrogenase [ubiquinone] 1 beta subcomplex subunit 9 OS=Homo sapiens GN=NDUFB9 PE=1 SV=3	NDUB9_HUMAN	22 kDa	179		1	0.0658917	0.96712	0.0755144		0.766307	NS
Ig mu chain C region OS=Homo sapiens GN=IGHM PE=1 SV=3	IGHM_HUMAN	49 kDa	452		1	0.127123	1.25605	0.164776		0.284883	NS
Ig gamma-2 chain C region OS=Homo sapiens GN=IGHG2 PE=1 SV=2	IGHG2_HUMAN	36 kDa	326		1	0.119329	1.22965	0.162369		0.324823	NS
Nucleosome assembly protein 1-like 4 OS=Homo sapiens GN=NAP1L4 PE=1 SV=1	NP1L4_HUMAN	43 kDa	375		1	0.0747532	1.12203	0.0657274		0.248272	NS
Dual specificity protein phosphatase 3 OS=Homo sapiens GN=DUSP3 PE=1 SV=1	DUS3_HUMAN	20 kDa	185		1	0.113588	1.15956	0.0790264		0.251095	NS
Lactoylglutathione lyase OS=Homo sapiens GN=GLO1 PE=1 SV=4	LGUL_HUMAN	21 kDa	184		1	0.0867661	1.26289	0.129647		0.158794	NS
Kinesin-1 heavy chain OS=Homo sapiens GN=KIF5B PE=1 SV=1	KINH_HUMAN	110 kDa	963		1	0.127876	0.862544	0.0644201		0.303325	NS
Proteasome subunit alpha type-2 OS=Homo sapiens GN=PSMA2 PE=1 SV=2	PSA2_HUMAN	26 kDa	234		1	0.0644447	1.00451	0.0514768		0.957037	NS
T-complex protein 1 subunit delta OS=Homo sapiens GN=CCT4 PE=1 SV=4	TCPD_HUMAN	58 kDa	539		1	0.079333	1.0195	0.0680023		0.856745	NS
Transgelin OS=Homo sapiens GN=TAGLN PE=1 SV=4	TAGL_HUMAN	23 kDa	201		1	0.220699	0.831297	0.0937646		0.433131	NS
Microsomal glutathione S-transferase 3 OS=Homo sapiens GN=MGST3 PE=1 SV=1	MGST3_HUMAN	17 kDa	152		1	0.0824863	1.13762	0.112661		0.392999	NS
Ras-related protein Rab-7a OS=Homo sapiens GN=RAB7A PE=1 SV=1	RAB7A_HUMAN	23 kDa	207		1	0.0754717	0.932702	0.0677169		0.527669	NS
Long-chain-fatty-acid--CoA ligase 3 OS=Homo sapiens GN=ACSL3 PE=1 SV=3	ACSL3_HUMAN	80 kDa	720		1	0.0659506	1.16077	0.0930865		0.229974	NS
T-complex protein 1 subunit eta OS=Homo sapiens GN=CCT7 PE=1 SV=2	TCPH_HUMAN	59 kDa	543		1	0.134698	1.0058	0.0778029		0.968446	NS
40S ribosomal protein S18 OS=Homo sapiens GN=RPS18 PE=1 SV=3	RS18_HUMAN	18 kDa	152		1	0.0399476	0.974926	0.0986938		0.848296	NS
NADH dehydrogenase [ubiquinone] 1 beta subcomplex subunit 6 OS=Homo sapiens GN=NDUFB6 PE=1 SV=3	NDUB6_HUMAN	15 kDa	128		1	0.0913567	0.911428	0.0836432		0.498633	NS
Transgelin-2 OS=Homo sapiens GN=TAGLN2 PE=1 SV=3	TAGL2_HUMAN	22 kDa	199		1	0.0744843	1.10044	0.094741		0.462851	NS
Glyoxylate reductase/hydroxypyruvate reductase OS=Homo sapiens GN=GRHPR PE=1 SV=1	GRHPR_HUMAN	36 kDa	328		1	0.111631	0.812878	0.066785		0.143748	NS
NSFL1 cofactor p47 OS=Homo sapiens GN=NSFL1C PE=1 SV=2	NSF1C_HUMAN	41 kDa	370		1	0.11205	0.853614	0.063049		0.235349	NS
GTP-binding nuclear protein Ran OS=Homo sapiens GN=RAN PE=1 SV=3	RAN_HUMAN	24 kDa	216		1	0.0419406	1.1344	0.065219		0.150376	NS
Serpin B6 OS=Homo sapiens GN=SERPINB6 PE=1 SV=3	SPB6_HUMAN	43 kDa	376		1	0.0537527	0.875352	0.0714241		0.229899	NS
26S protease regulatory subunit 6A OS=Homo sapiens GN=PSMC3 PE=1 SV=3	PRS6A_HUMAN	49 kDa	439		1	0.104926	0.92558	0.11334		0.659044	NS
ATP synthase subunit delta, mitochondrial OS=Homo sapiens GN=ATP5D PE=1 SV=2	ATPD_HUMAN	17 kDa	168		1	0.079034	0.999017	0.0975386		0.994413	NS
Heterogeneous nuclear ribonucleoprotein Q OS=Homo sapiens GN=SYNCRIP PE=1 SV=2	HNRPQ_HUMAN	70 kDa	623		1	0.0837921	0.964086	0.0728095		0.755274	NS
Prostaglandin reductase 2 OS=Homo sapiens GN=PTGR2 PE=1 SV=1	PTGR2_HUMAN	38 kDa	351		1	0.0628644	1.04192	0.0850232		0.728176	NS
3-hydroxyisobutyryl-CoA hydrolase, mitochondrial OS=Homo sapiens GN=HIBCH PE=1 SV=2	HIBCH_HUMAN	43 kDa	386		1	0.0811049	1.00521	0.131333		0.97705	NS
Cytosol aminopeptidase OS=Homo sapiens GN=LAP3 PE=1 SV=3	AMPL_HUMAN	56 kDa	519		1	0.192609	0.812201	0.0891171		0.333917	NS
Extended synaptotagmin-1 OS=Homo sapiens GN=ESYT1 PE=1 SV=1	ESYT1_HUMAN	123 kDa	1104		1	0.091334	1.0789	0.10358		0.60502	NS
Sarcolemmal membrane-associated protein OS=Homo sapiens GN=SLMAP PE=1 SV=1	SLMAP_HUMAN	95 kDa	828		1	0.151496	0.779372	0.0720635		0.16011	NS
Calcium-binding protein 39 OS=Homo sapiens GN=CAB39 PE=1 SV=1	CAB39_HUMAN	40 kDa	341		1	0.0833078	0.993994	0.104668		0.968102	NS
Annexin A11 OS=Homo sapiens GN=ANXA11 PE=1 SV=1	ANX11_HUMAN	54 kDa	505		1	0.116004	1.0303	0.0980263		0.846469	NS
40S ribosomal protein S3 OS=Homo sapiens GN=RPS3 PE=1 SV=2	RS3_HUMAN	27 kDa	243		1	0.0535627	0.761411	0.0995687		0.0917859	NS
Myosin-binding protein H OS=Homo sapiens GN=MYBPH PE=1 SV=4	MYBPH_HUMAN	52 kDa	477		1	0.241679	0.560557	0.0871947		0.0622429	NS
NADH dehydrogenase [ubiquinone] 1 alpha subcomplex subunit 6 OS=Homo sapiens GN=NDUFA6 PE=1 SV=3	NDUA6_HUMAN	18 kDa	154		1	0.0822366	0.866748	0.075862		0.266581	NS
F-actin-capping protein subunit alpha-2 OS=Homo sapiens GN=CAPZA2 PE=1 SV=3	CAZA2_HUMAN	33 kDa	286		1	0.0661188	0.989236	0.0949476		0.935554	NS
L-xylulose reductase OS=Homo sapiens GN=DCXR PE=1 SV=2	DCXR_HUMAN	26 kDa	244		1	0.0702349	0.95814	0.0706707		0.695783	NS
Trimeric intracellular cation channel type A OS=Homo sapiens GN=TMEM38A PE=1 SV=1	TM38A_HUMAN	33 kDa	299		1	0.0786902	0.885174	0.0875865		0.379328	NS
Glutathione S-transferase Mu 3 OS=Homo sapiens GN=GSTM3 PE=1 SV=3	GSTM3_HUMAN	27 kDa	225		1	0.0766855	0.924086	0.0569071		0.430581	NS
Caldesmon OS=Homo sapiens GN=CALD1 PE=1 SV=3	CALD1_HUMAN	93 kDa	793		1	0.19524	0.668116	0.112307		0.131778	NS
14-3-3 protein zeta/delta OS=Homo sapiens GN=YWHAZ PE=1 SV=1	1433Z_HUMAN	28 kDa	245		1	0.0714428	0.976122	0.123507		0.887606	NS
Transthyretin OS=Homo sapiens GN=TTR PE=1 SV=1	TTHY_HUMAN	16 kDa	147		1	0.239706	0.731662	0.103674		0.258839	NS
Myosin regulatory light chain 12B OS=Homo sapiens GN=MYL12B PE=1 SV=2	ML12B_HUMAN	20 kDa	172		1	0.0873427	0.850614	0.041044		0.101431	NS
Low molecular weight phosphotyrosine protein phosphatase OS=Homo sapiens GN=ACP1 PE=1 SV=3	PPAC_HUMAN	18 kDa	158		1	0.05676	1.13765	0.0629161		0.151193	NS
Alanine--tRNA ligase, cytoplasmic OS=Homo sapiens GN=AARS PE=1 SV=2	SYAC_HUMAN	107 kDa	968		1	0.121009	0.92914	0.0582915		0.563727	NS
Eukaryotic translation initiation factor 4B OS=Homo sapiens GN=EIF4B PE=1 SV=2	IF4B_HUMAN	69 kDa	611		1	0.157698	1.08523	0.0763895		0.59462	NS
Importin subunit alpha-4 OS=Homo sapiens GN=KPNA3 PE=1 SV=2	IMA4_HUMAN	58 kDa	521		1	0.104504	0.942811	0.0602903		0.616583	NS
Leiomodin-3 OS=Homo sapiens GN=LMOD3 PE=1 SV=1	LMOD3_HUMAN	65 kDa	560		1	0.238162	0.994548	0.129571		0.982774	NS
Pantothenate kinase 4 OS=Homo sapiens GN=PANK4 PE=1 SV=1	PANK4_HUMAN	86 kDa	773		1	0.117085	1.10897	0.10702		0.515264	NS
Adenosylhomocysteinase OS=Homo sapiens GN=AHCY PE=1 SV=4	SAHH_HUMAN	48 kDa	432		1	0.0829571	1.08823	0.0987098		0.540336	NS
Fatty aldehyde dehydrogenase OS=Homo sapiens GN=ALDH3A2 PE=1 SV=1	AL3A2_HUMAN	55 kDa	485		1	0.0983821	1.01694	0.0742747		0.890994	NS
Ras-related protein Rab-11B OS=Homo sapiens GN=RAB11B PE=1 SV=4	RB11B_HUMAN	24 kDa	218		1	0.0718904	0.87977	0.0807754		0.31888	NS
L-2-hydroxyglutarate dehydrogenase, mitochondrial OS=Homo sapiens GN=L2HGDH PE=1 SV=3	L2HDH_HUMAN	50 kDa	463		1	0.138011	0.881239	0.0753789		0.422569	NS
Nuclear protein localization protein 4 homolog OS=Homo sapiens GN=NPLOC4 PE=1 SV=3	NPL4_HUMAN	68 kDa	608		1	0.0878782	1.1923	0.0951326		0.185124	NS
Eukaryotic translation initiation factor 3 subunit C OS=Homo sapiens GN=EIF3C PE=1 SV=1	EIF3C_HUMAN	105 kDa	913		1	0.121735	0.962396	0.0760282		0.785067	NS
Lysine--tRNA ligase OS=Homo sapiens GN=KARS PE=1 SV=3	SYK_HUMAN	68 kDa	597		1	0.10826	1.14651	0.101682		0.356497	NS
Erythrocyte membrane protein band 4.2 OS=Homo sapiens GN=EPB42 PE=1 SV=3	EPB42_HUMAN	77 kDa	691		1	0.135359	1.44235	0.273397		0.239977	NS
Smoothelin-like protein 2 OS=Homo sapiens GN=SMTNL2 PE=2 SV=1	SMTL2_HUMAN	50 kDa	461		1	0.222995	0.895015	0.096849		0.629611	NS
26S proteasome non-ATPase regulatory subunit 6 OS=Homo sapiens GN=PSMD6 PE=1 SV=1	PSMD6_HUMAN	46 kDa	389		1	0.108195	0.883389	0.0673292		0.346753	NS
Mitochondrial import receptor subunit TOM70 OS=Homo sapiens GN=TOMM70A PE=1 SV=1	TOM70_HUMAN	67 kDa	608		1	0.098113	0.91375	0.0417055		0.368923	NS
Ras-related protein Rab-5B OS=Homo sapiens GN=RAB5B PE=1 SV=1	RAB5B_HUMAN	24 kDa	215		1	0.12236	0.901436	0.0581601		0.427001	NS
Transaldolase OS=Homo sapiens GN=TALDO1 PE=1 SV=2	TALDO_HUMAN	38 kDa	337		1	0.0633811	0.893488	0.11006		0.48239	NS
Proteasome subunit alpha type-5 OS=Homo sapiens GN=PSMA5 PE=1 SV=3	PSA5_HUMAN	26 kDa	241		1	0.102899	1.076	0.0771038		0.556995	NS
40S ribosomal protein SA OS=Homo sapiens GN=RPSA PE=1 SV=4	RSSA_HUMAN	33 kDa	295		1	0.0621925	0.890517	0.105532		0.453128	NS
COP9 signalosome complex subunit 4 OS=Homo sapiens GN=COPS4 PE=1 SV=1	CSN4_HUMAN	46 kDa	406		1	0.122243	0.840815	0.0503278		0.185542	NS
Ras-related protein Rab-21 OS=Homo sapiens GN=RAB21 PE=1 SV=3	RAB21_HUMAN	24 kDa	225		1	0.102944	0.961666	0.108505		0.813064	NS
[Protein ADP-ribosylarginine] hydrolase-like protein 1 OS=Homo sapiens GN=ADPRHL1 PE=2 SV=1	ARHL1_HUMAN	40 kDa	354		1	0.157889	1.063	0.0926461		0.71672	NS
Proteasome subunit alpha type-6 OS=Homo sapiens GN=PSMA6 PE=1 SV=1	PSA6_HUMAN	27 kDa	246		1	0.131497	1.04511	0.0626317		0.733206	NS
Up-regulated during skeletal muscle growth protein 5 OS=Homo sapiens GN=USMG5 PE=1 SV=1	USMG5_HUMAN	6 kDa	58		1	0.195973	1.04676	0.189662		0.871841	NS
N(G),N(G)-dimethylarginine dimethylaminohydrolase 1 OS=Homo sapiens GN=DDAH1 PE=1 SV=3	DDAH1_HUMAN	31 kDa	285		1	0.169222	1.04953	0.138082		0.824391	NS
MICOS complex subunit MIC26 OS=Homo sapiens GN=APOO PE=1 SV=1	MIC26_HUMAN	22 kDa	198		1	0.137678	0.773662	0.0484455		0.0869365	NS
Alpha/beta hydrolase domain-containing protein 14B OS=Homo sapiens GN=ABHD14B PE=1 SV=1	ABHEB_HUMAN	22 kDa	210		1	0.0540843	1.06103	0.0942284		0.636688	NS
Synemin OS=Homo sapiens GN=SYNM PE=1 SV=2	SYNEM_HUMAN	173 kDa	1565		1	0.17533	0.93676	0.170007		0.807708	NS
Ribosome maturation protein SBDS OS=Homo sapiens GN=SBDS PE=1 SV=4	SBDS_HUMAN	29 kDa	250		1	0.076201	0.699958	0.117963		0.0808663	NS
60S ribosomal protein L6 OS=Homo sapiens GN=RPL6 PE=1 SV=3	RL6_HUMAN	33 kDa	288		1	0.147482	0.701482	0.112547		0.123475	NS
Transmembrane emp24 domain-containing protein 10 OS=Homo sapiens GN=TMED10 PE=1 SV=2	TMEDA_HUMAN	25 kDa	219		1	0.0716066	1.10284	0.131383		0.56662	NS
Isopentenyl-diphosphate delta-isomerase 2 OS=Homo sapiens GN=IDI2 PE=1 SV=1	IDI2_HUMAN	27 kDa	227		1	0.15219	0.901491	0.128211		0.631684	NS
Glutathione peroxidase 1 OS=Homo sapiens GN=GPX1 PE=1 SV=4	GPX1_HUMAN	22 kDa	203		1	0.0887754	1.21566	0.0924833		0.133196	NS
Serum deprivation-response protein OS=Homo sapiens GN=SDPR PE=1 SV=3	SDPR_HUMAN	47 kDa	425		1	0.13293	0.854108	0.0826695		0.338097	NS
Phenylalanine--tRNA ligase beta subunit OS=Homo sapiens GN=FARSB PE=1 SV=3	SYFB_HUMAN	66 kDa	589		1	0.0979158	1.11112	0.119052		0.520924	NS
Isocitrate dehydrogenase [NAD] subunit beta, mitochondrial OS=Homo sapiens GN=IDH3B PE=1 SV=2	IDH3B_HUMAN	42 kDa	385		1	0.104945	0.952257	0.0797926		0.718961	NS
Proliferation-associated protein 2G4 OS=Homo sapiens GN=PA2G4 PE=1 SV=3	PA2G4_HUMAN	44 kDa	394		1	0.0871237	1.04287	0.129798		0.812878	NS
Aminoacylase-1 OS=Homo sapiens GN=ACY1 PE=1 SV=1	ACY1_HUMAN	46 kDa	408		1	0.0565779	0.887771	0.0510084		0.171509	NS
Heat shock protein beta-3 OS=Homo sapiens GN=HSPB3 PE=1 SV=2	HSPB3_HUMAN	17 kDa	150		1	0.0845958	0.811053	0.0648486		0.0924979	NS
40S ribosomal protein S3a OS=Homo sapiens GN=RPS3A PE=1 SV=2	RS3A_HUMAN	30 kDa	264		1	0.133421	0.73104	0.0980591		0.117189	NS
Dehydrogenase/reductase SDR family member 7B OS=Homo sapiens GN=DHRS7B PE=1 SV=2	DRS7B_HUMAN	35 kDa	325		1	0.1087	0.734483	0.101429		0.104407	NS
COP9 signalosome complex subunit 1 OS=Homo sapiens GN=GPS1 PE=1 SV=4	CSN1_HUMAN	56 kDa	491		1	0.0852236	1.0508	0.0983494		0.724168	NS
Heterogeneous nuclear ribonucleoprotein D0 OS=Homo sapiens GN=HNRNPD PE=1 SV=1	HNRPD_HUMAN	38 kDa	355		1	0.0733442	0.993546	0.0747825		0.954295	NS
Cytoplasmic dynein 1 intermediate chain 2 OS=Homo sapiens GN=DYNC1I2 PE=1 SV=3	DC1I2_HUMAN	71 kDa	638		1	0.113441	1.06832	0.0885633		0.639728	NS
Sec1 family domain-containing protein 1 OS=Homo sapiens GN=SCFD1 PE=1 SV=4	SCFD1_HUMAN	72 kDa	642		1	0.1632	0.911722	0.0583311		0.558387	NS
Vitamin D-binding protein OS=Homo sapiens GN=GC PE=1 SV=1	VTDB_HUMAN	53 kDa	474		1	0.173813	0.78745	0.103672		0.277935	NS
Thioredoxin OS=Homo sapiens GN=TXN PE=1 SV=3	THIO_HUMAN	12 kDa	105		1	0.0893551	1.11094	0.0781882		0.374143	NS
Mitochondrial carrier homolog 2 OS=Homo sapiens GN=MTCH2 PE=1 SV=1	MTCH2_HUMAN	33 kDa	303		1	0.0787688	0.830423	0.11004		0.282694	NS
Methionine aminopeptidase 2 OS=Homo sapiens GN=METAP2 PE=1 SV=1	MAP2_HUMAN	53 kDa	478		1	0.0801719	0.941489	0.0564067		0.547335	NS
28 kDa heat- and acid-stable phosphoprotein OS=Homo sapiens GN=PDAP1 PE=1 SV=1	HAP28_HUMAN	21 kDa	181		1	0.139531	0.832455	0.105939		0.347651	NS
Proteasome subunit beta type-6 OS=Homo sapiens GN=PSMB6 PE=1 SV=4	PSB6_HUMAN	25 kDa	239		1	0.107941	0.937869	0.072034		0.624412	NS
Calcium/calmodulin-dependent protein kinase type II subunit delta OS=Homo sapiens GN=CAMK2D PE=1 SV=3	KCC2D_HUMAN	56 kDa	499		1	0.14275	0.791494	0.0808651		0.188253	NS
Heterogeneous nuclear ribonucleoprotein L OS=Homo sapiens GN=HNRNPL PE=1 SV=2	HNRPL_HUMAN	64 kDa	589		1	0.167792	0.971996	0.100764		0.880475	NS
Alpha-synuclein OS=Homo sapiens GN=SNCA PE=1 SV=1	SYUA_HUMAN	14 kDa	140		1	0.260826	1.37779	0.27825		0.36782	NS
Cytochrome c oxidase subunit 6B1 OS=Homo sapiens GN=COX6B1 PE=1 SV=2	CX6B1_HUMAN	10 kDa	86		1	0.110333	1.03033	0.156574		0.890345	NS
Tropomodulin-1 OS=Homo sapiens GN=TMOD1 PE=1 SV=1	TMOD1_HUMAN	41 kDa	359		1	0.135202	0.684114	0.0967376		0.0689946	NS
Ig kappa chain V-III region HAH OS=Homo sapiens PE=2 SV=1	KV312_HUMAN	14 kDa	116		1	0.117087	1.07986	0.131254		0.679843	NS
Peptidyl-prolyl cis-trans isomerase FKBP1A OS=Homo sapiens GN=FKBP1A PE=1 SV=2	FKB1A_HUMAN	12 kDa	108		1	0.0889008	0.871795	0.115053		0.439259	NS
Acyl-coenzyme A thioesterase 13 OS=Homo sapiens GN=ACOT13 PE=1 SV=1	ACO13_HUMAN	15 kDa	140		1	0.0767035	0.845803	0.0813557		0.214765	NS
Eukaryotic translation initiation factor 2 subunit 1 OS=Homo sapiens GN=EIF2S1 PE=1 SV=3	IF2A_HUMAN	36 kDa	315		1	0.116258	0.800728	0.087695		0.184582	NS
Serine/threonine-protein phosphatase PP1-alpha catalytic subunit OS=Homo sapiens GN=PPP1CA PE=1 SV=1	PP1A_HUMAN	38 kDa	330		1	0.0785011	0.805093	0.0652396		0.0768497	NS
Cytoplasmic dynein 1 light intermediate chain 1 OS=Homo sapiens GN=DYNC1LI1 PE=1 SV=3	DC1L1_HUMAN	57 kDa	523		1	0.145067	0.88005	0.0576468		0.387799	NS
Adenine phosphoribosyltransferase OS=Homo sapiens GN=APRT PE=1 SV=2	APT_HUMAN	20 kDa	180		1	0.108648	1.10817	0.111013		0.520071	NS
Histidine-rich glycoprotein OS=Homo sapiens GN=HRG PE=1 SV=1	HRG_HUMAN	60 kDa	525		1	0.135844	1.0941	0.111651		0.602468	NS
Dolichyl-diphosphooligosaccharide--protein glycosyltransferase 48 kDa subunit OS=Homo sapiens GN=DDOST PE=1 SV=4	OST48_HUMAN	51 kDa	456		1	0.0967192	0.842195	0.0844011		0.246236	NS
Dual specificity mitogen-activated protein kinase kinase 6 OS=Homo sapiens GN=MAP2K6 PE=1 SV=1	MP2K6_HUMAN	37 kDa	334		1	0.0986735	1.11267	0.110055		0.490087	NS
Sodium/potassium-transporting ATPase subunit beta-1 OS=Homo sapiens GN=ATP1B1 PE=1 SV=1	AT1B1_HUMAN	35 kDa	303		1	0.0654628	0.860561	0.0638894		0.165127	NS
Redox-regulatory protein FAM213A OS=Homo sapiens GN=FAM213A PE=1 SV=3	F213A_HUMAN	26 kDa	229		1	0.152533	0.803613	0.0575248		0.179744	NS
Proteasome activator complex subunit 1 OS=Homo sapiens GN=PSME1 PE=1 SV=1	PSME1_HUMAN	29 kDa	249		1	0.11847	0.752566	0.114961		0.171365	NS
NAD-dependent malic enzyme, mitochondrial OS=Homo sapiens GN=ME2 PE=1 SV=1	MAOM_HUMAN	65 kDa	584		1	0.220424	0.758797	0.0554399		0.214088	NS
Small muscular protein OS=Homo sapiens GN=SMPX PE=2 SV=3	SMPX_HUMAN	10 kDa	88		1	0.0972813	0.928437	0.0987677		0.632016	NS
B-cell receptor-associated protein 31 OS=Homo sapiens GN=BCAP31 PE=1 SV=3	BAP31_HUMAN	28 kDa	246		1	0.13831	0.667333	0.151191		0.1503	NS
Dual specificity mitogen-activated protein kinase kinase 3 OS=Homo sapiens GN=MAP2K3 PE=1 SV=2	MP2K3_HUMAN	39 kDa	347		1	0.194403	0.748902	0.0953237		0.214843	NS
Peroxisomal multifunctional enzyme type 2 OS=Homo sapiens GN=HSD17B4 PE=1 SV=3	DHB4_HUMAN	80 kDa	736		1	0.166351	0.689421	0.0709048		0.0674127	NS
Protein-glutamate O-methyltransferase OS=Homo sapiens GN=ARMT1 PE=1 SV=1	ARMT1_HUMAN	51 kDa	441		1	0.0950278	0.937339	0.101635		0.679285	NS
Serine/threonine-protein phosphatase PP1-beta catalytic subunit OS=Homo sapiens GN=PPP1CB PE=1 SV=3	PP1B_HUMAN	37 kDa	327		1	0.105782	0.864883	0.101367		0.389962	NS
Protein FAM49B OS=Homo sapiens GN=FAM49B PE=1 SV=1	FA49B_HUMAN	37 kDa	324		1	0.0696792	1.03793	0.145213		0.845882	NS
Ribonuclease UK114 OS=Homo sapiens GN=HRSP12 PE=1 SV=1	UK114_HUMAN	14 kDa	137		1	0.116321	0.976971	0.076129		0.864432	NS
Heterogeneous nuclear ribonucleoprotein H OS=Homo sapiens GN=HNRNPH1 PE=1 SV=4	HNRH1_HUMAN	49 kDa	449		1	0.208747	0.672944	0.0512373		0.0815493	NS
Dual specificity mitogen-activated protein kinase kinase 2 OS=Homo sapiens GN=MAP2K2 PE=1 SV=1	MP2K2_HUMAN	44 kDa	400		1	0.132783	0.918411	0.106187		0.638006	NS
Stomatin-like protein 2, mitochondrial OS=Homo sapiens GN=STOML2 PE=1 SV=1	STML2_HUMAN	39 kDa	356		1	0.173595	0.704739	0.0630401		0.0796115	NS
Nuclease-sensitive element-binding protein 1 OS=Homo sapiens GN=YBX1 PE=1 SV=3	YBOX1_HUMAN	36 kDa	324		1	0.19461	0.670449	0.125462		0.154161	NS
NAD(P)H-hydrate epimerase OS=Homo sapiens GN=APOA1BP PE=1 SV=2	NNRE_HUMAN	32 kDa	288		1	0.0806006	1.02665	0.0827034		0.830396	NS
Hepatoma-derived growth factor OS=Homo sapiens GN=HDGF PE=1 SV=1	HDGF_HUMAN	27 kDa	240		1	0.152952	0.822309	0.0819402		0.279021	NS
Alpha-1-acid glycoprotein 1 OS=Homo sapiens GN=ORM1 PE=1 SV=1	A1AG1_HUMAN	24 kDa	201		1	0.165413	1.14817	0.113157		0.454539	NS
5'-AMP-activated protein kinase subunit gamma-1 OS=Homo sapiens GN=PRKAG1 PE=1 SV=1	AAKG1_HUMAN	38 kDa	331		1	0.0696281	0.874967	0.145458		0.52479	NS
Insulin-degrading enzyme OS=Homo sapiens GN=IDE PE=1 SV=4	IDE_HUMAN	118 kDa	1019		1	0.100697	1.03364	0.0777635		0.793315	NS
Putative transferase CAF17, mitochondrial OS=Homo sapiens GN=IBA57 PE=1 SV=1	CAF17_HUMAN	38 kDa	356		1	0.0583173	0.813792	0.137283		0.316119	NS
Xaa-Pro aminopeptidase 1 OS=Homo sapiens GN=XPNPEP1 PE=1 SV=3	XPP1_HUMAN	70 kDa	623		1	0.160477	1.19624	0.139597		0.379391	NS
Eukaryotic translation initiation factor 3 subunit E OS=Homo sapiens GN=EIF3E PE=1 SV=1	EIF3E_HUMAN	52 kDa	445		1	0.0979027	0.7671	0.0668137		0.0584045	NS
Spectrin beta chain, erythrocytic OS=Homo sapiens GN=SPTB PE=1 SV=5	SPTB1_HUMAN	246 kDa	2137		1	0.341001	0.953213	0.276828		0.916834	NS
40S ribosomal protein S25 OS=Homo sapiens GN=RPS25 PE=1 SV=1	RS25_HUMAN	14 kDa	125		1	0.0939097	0.97658	0.0851406		0.859955	NS
Caveolin-3 OS=Homo sapiens GN=CAV3 PE=1 SV=1	CAV3_HUMAN	17 kDa	151		1	0.169644	0.857071	0.121538		0.492485	NS
NHL repeat-containing protein 2 OS=Homo sapiens GN=NHLRC2 PE=1 SV=1	NHLC2_HUMAN	79 kDa	726		1	0.121853	0.95529	0.0908		0.768798	NS
Aldo-keto reductase family 1 member C1 OS=Homo sapiens GN=AKR1C1 PE=1 SV=1	AK1C1_HUMAN	37 kDa	323		1	0.172315	1.1897	0.17678		0.478859	NS
60S ribosomal protein L28 OS=Homo sapiens GN=RPL28 PE=1 SV=3	RL28_HUMAN	16 kDa	137		1	0.155775	0.679114	0.113115		0.107683	NS
Keratin, type I cytoskeletal 16 OS=Homo sapiens GN=KRT16 PE=1 SV=4	K1C16_HUMAN	51 kDa	473		1	0.368495	1.11269	0.359277		0.837107	NS
Probable ATP-dependent RNA helicase DDX6 OS=Homo sapiens GN=DDX6 PE=1 SV=2	DDX6_HUMAN	54 kDa	483		1	0.13125	0.904777	0.0896585		0.543155	NS
Nucleoside diphosphate kinase A OS=Homo sapiens GN=NME1 PE=1 SV=1	NDKA_HUMAN	17 kDa	152		1	0.058835	0.945253	0.124245		0.74302	NS
Mitochondrial fission 1 protein OS=Homo sapiens GN=FIS1 PE=1 SV=2	FIS1_HUMAN	17 kDa	152		1	0.0737294	1.07172	0.0806661		0.549982	NS
COP9 signalosome complex subunit 3 OS=Homo sapiens GN=COPS3 PE=1 SV=3	CSN3_HUMAN	48 kDa	423		1	0.135466	0.955747	0.067153		0.749185	NS
Sorting nexin-3 OS=Homo sapiens GN=SNX3 PE=1 SV=3	SNX3_HUMAN	19 kDa	162		1	0.126603	0.778468	0.152143		0.322239	NS
Endothelial differentiation-related factor 1 OS=Homo sapiens GN=EDF1 PE=1 SV=1	EDF1_HUMAN	16 kDa	148		1	0.0767072	0.855169	0.0898186		0.277216	NS
Dual specificity mitogen-activated protein kinase kinase 1 OS=Homo sapiens GN=MAP2K1 PE=1 SV=2	MP2K1_HUMAN	43 kDa	393		1	0.0923376	0.840493	0.0944867		0.271099	NS
Plasminogen OS=Homo sapiens GN=PLG PE=1 SV=2	PLMN_HUMAN	91 kDa	810		1	0.193802	1.05277	0.124278		0.812461	NS
Glyoxalase domain-containing protein 4 OS=Homo sapiens GN=GLOD4 PE=1 SV=1	GLOD4_HUMAN	35 kDa	313		1	0.0940191	0.864533	0.0988451		0.365186	NS
Zyxin OS=Homo sapiens GN=ZYX PE=1 SV=1	ZYX_HUMAN	61 kDa	572		1	0.169551	1.1681	0.0968729		0.366554	NS
DnaJ homolog subfamily C member 11 OS=Homo sapiens GN=DNAJC11 PE=1 SV=2	DJC11_HUMAN	63 kDa	559		1	0.183464	0.991401	0.101455		0.964989	NS
Isochorismatase domain-containing protein 1 OS=Homo sapiens GN=ISOC1 PE=1 SV=3	ISOC1_HUMAN	32 kDa	298		1	0.133897	0.849575	0.116838		0.419408	NS
Complement component 1 Q subcomponent-binding protein, mitochondrial OS=Homo sapiens GN=C1QBP PE=1 SV=1	C1QBP_HUMAN	31 kDa	282		1	0.181412	0.953391	0.141514		0.841193	NS
COP9 signalosome complex subunit 8 OS=Homo sapiens GN=COPS8 PE=1 SV=1	CSN8_HUMAN	23 kDa	209		1	0.117977	0.990098	0.112715		0.954321	NS
Myotrophin OS=Homo sapiens GN=MTPN PE=1 SV=2	MTPN_HUMAN	13 kDa	118		1	0.155352	1.55203	0.340169		0.23576	NS
Mitofusin-2 OS=Homo sapiens GN=MFN2 PE=1 SV=3	MFN2_HUMAN	86 kDa	757		1	0.145558	0.905536	0.153099		0.680322	NS
Nicotinate phosphoribosyltransferase OS=Homo sapiens GN=NAPRT PE=1 SV=2	PNCB_HUMAN	58 kDa	538		1	0.266771	0.728185	0.181946		0.395411	NS
40S ribosomal protein S5 OS=Homo sapiens GN=RPS5 PE=1 SV=4	RS5_HUMAN	23 kDa	204		1	0.112836	0.775272	0.0730711		0.0983576	NS
Sestrin-1 OS=Homo sapiens GN=SESN1 PE=1 SV=2	SESN1_HUMAN	57 kDa	492		1	0.135825	1.13718	0.150511		0.538919	NS
Ras-related protein Rab-18 OS=Homo sapiens GN=RAB18 PE=1 SV=1	RAB18_HUMAN	23 kDa	206		1	0.0784084	0.796021	0.0867653		0.124963	NS
Calcium/calmodulin-dependent protein kinase type II subunit gamma OS=Homo sapiens GN=CAMK2G PE=1 SV=3	KCC2G_HUMAN	63 kDa	558		1	0.122543	1.04322	0.0809851		0.762449	NS
Calcineurin subunit B type 1 OS=Homo sapiens GN=PPP3R1 PE=1 SV=2	CANB1_HUMAN	19 kDa	170		1	0.0847092	0.96993	0.159933		0.889666	NS
Alpha-aminoadipic semialdehyde dehydrogenase OS=Homo sapiens GN=ALDH7A1 PE=1 SV=5	AL7A1_HUMAN	58 kDa	539		1	0.266084	0.877672	0.212784		0.724407	NS
60S ribosomal protein L22 OS=Homo sapiens GN=RPL22 PE=1 SV=2	RL22_HUMAN	15 kDa	128		1	0.20463	0.795454	0.0954321		0.323589	NS
Phosphoglycolate phosphatase OS=Homo sapiens GN=PGP PE=1 SV=1	PGP_HUMAN	34 kDa	321		1	0.116825	1.00829	0.157534		0.970349	NS
Proteasome subunit beta type-7 OS=Homo sapiens GN=PSMB7 PE=1 SV=1	PSB7_HUMAN	30 kDa	277		1	0.101127	0.939347	0.122347		0.732187	NS
Actin, alpha cardiac muscle 1 OS=Homo sapiens GN=ACTC1 PE=1 SV=1	ACTC_HUMAN	42 kDa	377		1	0.210787	0.556634	0.125482		0.0710398	NS
60S ribosomal protein L10 OS=Homo sapiens GN=RPL10 PE=1 SV=4	RL10_HUMAN	25 kDa	214		1	0.13947	0.853995	0.136318		0.485439	NS
60S ribosomal protein L10a OS=Homo sapiens GN=RPL10A PE=1 SV=2	RL10A_HUMAN	25 kDa	217		1	0.0872786	0.835333	0.0656533		0.145847	NS
Mimecan OS=Homo sapiens GN=OGN PE=1 SV=1	MIME_HUMAN	34 kDa	298		1	0.282247	0.618166	0.137385		0.193733	NS
Ras-related protein R-Ras2 OS=Homo sapiens GN=RRAS2 PE=1 SV=1	RRAS2_HUMAN	23 kDa	204		1	0.080488	1.1041	0.0875559		0.426776	NS
Tubulin-specific chaperone A OS=Homo sapiens GN=TBCA PE=1 SV=3	TBCA_HUMAN	13 kDa	108		1	0.140712	0.986945	0.105176		0.940783	NS
Ribonuclease inhibitor OS=Homo sapiens GN=RNH1 PE=1 SV=2	RINI_HUMAN	50 kDa	461		1	0.089883	0.942927	0.114908		0.728882	NS
Mitogen-activated protein kinase kinase kinase MLT OS=Homo sapiens GN=ZAK PE=1 SV=3	MLTK_HUMAN	91 kDa	800		1	0.185266	0.999295	0.132218		0.997501	NS
Clusterin OS=Homo sapiens GN=CLU PE=1 SV=1	CLUS_HUMAN	52 kDa	449		1	0.136369	0.778257	0.165014		0.359194	NS
Short/branched chain specific acyl-CoA dehydrogenase, mitochondrial OS=Homo sapiens GN=ACADSB PE=1 SV=1	ACDSB_HUMAN	47 kDa	432		1	0.23764	0.826763	0.101164		0.45463	NS
Sodium/potassium-transporting ATPase subunit alpha-1 OS=Homo sapiens GN=ATP1A1 PE=1 SV=1	AT1A1_HUMAN	113 kDa	1023		1	0.14702	0.917886	0.116544		0.667	NS
Prefoldin subunit 5 OS=Homo sapiens GN=PFDN5 PE=1 SV=2	PFD5_HUMAN	17 kDa	154		1	0.1314	0.833081	0.110786		0.352019	NS
Ubiquinone biosynthesis O-methyltransferase, mitochondrial OS=Homo sapiens GN=COQ3 PE=1 SV=3	COQ3_HUMAN	41 kDa	369		1	0.0440683	0.962647	0.116876		0.80917	NS
Cytochrome c oxidase subunit 7A1, mitochondrial OS=Homo sapiens GN=COX7A1 PE=1 SV=2	CX7A1_HUMAN	9 kDa	79		1	0.22218	1.43216	0.207273		0.189252	NS
Vesicle-associated membrane protein 3 OS=Homo sapiens GN=VAMP3 PE=1 SV=3	VAMP3_HUMAN	11 kDa	100		1	0.12493	0.94394	0.122683		0.764241	NS
Serine/threonine-protein phosphatase 2A activator OS=Homo sapiens GN=PPP2R4 PE=1 SV=3	PTPA_HUMAN	41 kDa	358		1	0.191882	1.32731	0.202622		0.287708	NS
Kininogen-1 OS=Homo sapiens GN=KNG1 PE=1 SV=2	KNG1_HUMAN	72 kDa	644		1	0.210241	1.3034	0.150922		0.24691	NS
Transmembrane and coiled-coil domain-containing protein 1 OS=Homo sapiens GN=TMCO1 PE=1 SV=1	TMCO1_HUMAN	21 kDa	188		1	0.0873398	0.930195	0.104895		0.646951	NS
Nucleolar protein 3 OS=Homo sapiens GN=NOL3 PE=1 SV=2	NOL3_HUMAN	23 kDa	208		1	0.0998639	1.23067	0.187111		0.369464	NS
Elongation factor Ts, mitochondrial OS=Homo sapiens GN=TSFM PE=1 SV=2	EFTS_HUMAN	35 kDa	325		1	0.178658	0.876357	0.143895		0.598141	NS
Endophilin-B1 OS=Homo sapiens GN=SH3GLB1 PE=1 SV=1	SHLB1_HUMAN	41 kDa	365		1	0.178086	0.871555	0.0943373		0.494576	NS
Eukaryotic translation initiation factor 1A, Y-chromosomal OS=Homo sapiens GN=EIF1AY PE=1 SV=4	IF1AY_HUMAN	16 kDa	144		1	0.100482	0.876913	0.127168		0.50248	NS
Cancer-related nucleoside-triphosphatase OS=Homo sapiens GN=NTPCR PE=1 SV=1	NTPCR_HUMAN	21 kDa	190		1	0.082832	1.42075	0.170221		0.0803038	NS
Basal cell adhesion molecule OS=Homo sapiens GN=BCAM PE=1 SV=2	BCAM_HUMAN	67 kDa	628		1	0.157289	0.926296	0.111938		0.700099	NS
UPF0587 protein C1orf123 OS=Homo sapiens GN=C1orf123 PE=1 SV=1	CA123_HUMAN	18 kDa	160		1	0.125967	1.15169	0.154656		0.499401	NS
Vacuolar protein-sorting-associated protein 25 OS=Homo sapiens GN=VPS25 PE=1 SV=1	VPS25_HUMAN	21 kDa	176		1	0.212566	0.840364	0.143097		0.525995	NS
40S ribosomal protein S23 OS=Homo sapiens GN=RPS23 PE=1 SV=3	RS23_HUMAN	16 kDa	143		1	0.112744	0.889256	0.109274		0.50988	NS
Sorbin and SH3 domain-containing protein 1 OS=Homo sapiens GN=SORBS1 PE=1 SV=3	SRBS1_HUMAN	143 kDa	1292		1	0.11824	1.09417	0.192674		0.723197	NS
Protein-glutamine gamma-glutamyltransferase 2 OS=Homo sapiens GN=TGM2 PE=1 SV=2	TGM2_HUMAN	77 kDa	687		1	0.175654	1.60457	0.28066		0.132576	NS
Keratin, type I cytoskeletal 14 OS=Homo sapiens GN=KRT14 PE=1 SV=4	K1C14_HUMAN	52 kDa	472		1	0.247973	1.30142	0.346906		0.539539	NS
Helicase SKI2W OS=Homo sapiens GN=SKIV2L PE=1 SV=3	SKIV2_HUMAN	138 kDa	1246		1	0.188144	1.3815	0.186051		0.189087	NS
NADH dehydrogenase [ubiquinone] flavoprotein 3, mitochondrial OS=Homo sapiens GN=NDUFV3 PE=1 SV=2	NDUV3_HUMAN	12 kDa	108		1	0.15809	0.64012	0.119617		0.0846798	NS
Vitronectin OS=Homo sapiens GN=VTN PE=1 SV=1	VTNC_HUMAN	54 kDa	478		1	0.137538	1.05703	0.130641		0.776554	NS
Prefoldin subunit 2 OS=Homo sapiens GN=PFDN2 PE=1 SV=1	PFD2_HUMAN	17 kDa	154		1	0.111363	0.744955	0.103118		0.124161	NS
Calcyclin-binding protein OS=Homo sapiens GN=CACYBP PE=1 SV=2	CYBP_HUMAN	26 kDa	228		1	0.149925	0.828835	0.155691		0.466925	NS
HIG1 domain family member 1A, mitochondrial OS=Homo sapiens GN=HIGD1A PE=1 SV=1	HIG1A_HUMAN	10 kDa	93		1	0.227928	0.836827	0.148843		0.538783	NS
Immunoglobulin lambda-like polypeptide 5 OS=Homo sapiens GN=IGLL5 PE=2 SV=2	IGLL5_HUMAN	23 kDa	214		1	0.245483	0.797004	0.16127		0.479969	NS
Tubulin polymerization-promoting protein family member 3 OS=Homo sapiens GN=TPPP3 PE=1 SV=1	TPPP3_HUMAN	19 kDa	176		1	0.227429	1.32269	0.279512		0.427813	NS
Glycine cleavage system H protein, mitochondrial OS=Homo sapiens GN=GCSH PE=1 SV=2	GCSH_HUMAN	19 kDa	173		1	0.149901	0.957064	0.240772		0.897186	NS
Ig kappa chain V-IV region JI OS=Homo sapiens PE=4 SV=1	KV403_HUMAN	15 kDa	121		1	0.142627	0.888233	0.244919		0.739235	NS
Protein Hikeshi OS=Homo sapiens GN=C11orf73 PE=1 SV=2	HIKES_HUMAN	22 kDa	197		1	0.110596	1.02699	0.0721241		0.833059	NS
Nexilin OS=Homo sapiens GN=NEXN PE=1 SV=1	NEXN_HUMAN	81 kDa	675		1	0.293688	0.450475	0.105655		0.0555996	NS
Protein FAM114A2 OS=Homo sapiens GN=FAM114A2 PE=1 SV=4	F1142_HUMAN	55 kDa	505		1	0.22658	1.42022	0.143913		0.118238	NS
Mycophenolic acid acyl-glucuronide esterase, mitochondrial OS=Homo sapiens GN=ABHD10 PE=1 SV=1	ABHDA_HUMAN	34 kDa	306		1	0.167205	0.764938	0.118061		0.254524	NS
Fermitin family homolog 3 OS=Homo sapiens GN=FERMT3 PE=1 SV=1	URP2_HUMAN	76 kDa	667		1	0.249496	1.37685	0.466875		0.55392	NS
Xaa-Pro dipeptidase OS=Homo sapiens GN=PEPD PE=1 SV=3	PEPD_HUMAN	55 kDa	493		1	0.121508	0.972451	0.131225		0.887503	NS
Actin-related protein 2/3 complex subunit 4 OS=Homo sapiens GN=ARPC4 PE=1 SV=3	ARPC4_HUMAN	20 kDa	168		1	0.166536	1.09661	0.112854		0.624581	NS
Eukaryotic translation initiation factor 3 subunit J OS=Homo sapiens GN=EIF3J PE=1 SV=2	EIF3J_HUMAN	29 kDa	258		1	0.219488	1.04697	0.207936		0.883234	NS
Acyl-protein thioesterase 1 OS=Homo sapiens GN=LYPLA1 PE=1 SV=1	LYPA1_HUMAN	25 kDa	230		1	0.205271	1.16614	0.145638		0.50711	NS
Pyridoxal kinase OS=Homo sapiens GN=PDXK PE=1 SV=1	PDXK_HUMAN	35 kDa	312		1	0.203733	0.854165	0.151156		0.566847	NS
Glutaredoxin-1 OS=Homo sapiens GN=GLRX PE=1 SV=2	GLRX1_HUMAN	12 kDa	106		1	0.174077	1.28276	0.196887		0.334946	NS
Fat storage-inducing transmembrane protein 1 OS=Homo sapiens GN=FITM1 PE=2 SV=1	FITM1_HUMAN	32 kDa	292		1	0.177901	1.14491	0.137216		0.52483	NS
Flotillin-2 OS=Homo sapiens GN=FLOT2 PE=1 SV=2	FLOT2_HUMAN	47 kDa	428		1	0.269463	0.465133	0.112948		0.0522424	NS
Retinol dehydrogenase 13 OS=Homo sapiens GN=RDH13 PE=1 SV=2	RDH13_HUMAN	36 kDa	331		1	0.172635	0.895891	0.186659		0.7075	NS
60S ribosomal protein L38 OS=Homo sapiens GN=RPL38 PE=1 SV=2	RL38_HUMAN	8 kDa	70		1	0.252215	1.12584	0.258925		0.746816	NS
Prefoldin subunit 4 OS=Homo sapiens GN=PFDN4 PE=1 SV=1	PFD4_HUMAN	15 kDa	134		1	0.193453	0.630102	0.101127		0.0808498	NS
Neurolysin, mitochondrial OS=Homo sapiens GN=NLN PE=1 SV=1	NEUL_HUMAN	81 kDa	704		1	0.233093	1.077	0.132207		0.760052	NS
Inositol monophosphatase 2 OS=Homo sapiens GN=IMPA2 PE=1 SV=1	IMPA2_HUMAN	31 kDa	288		1	0.167702	1.48515	0.201425		0.110523	NS
Basement membrane-specific heparan sulfate proteoglycan core protein OS=Homo sapiens GN=HSPG2 PE=1 SV=4	PGBM_HUMAN	469 kDa	4391		1	0.0786632	1.29388	0.224868		0.328628	NS
UPF0585 protein C16orf13 OS=Homo sapiens GN=C16orf13 PE=1 SV=2	CP013_HUMAN	23 kDa	204		1	0.172228	1.02254	0.14877		0.923783	NS
Thioredoxin reductase 2, mitochondrial OS=Homo sapiens GN=TXNRD2 PE=1 SV=3	TRXR2_HUMAN	57 kDa	524		1	0.215419	1.14337	0.208731		0.653936	NS
Integrin alpha-IIb OS=Homo sapiens GN=ITGA2B PE=1 SV=3	ITA2B_HUMAN	113 kDa	1039		1	0.282302	1.18076	0.365525		0.729399	NS
NAD-dependent protein deacylase sirtuin-5, mitochondrial OS=Homo sapiens GN=SIRT5 PE=1 SV=2	SIR5_HUMAN	34 kDa	310		1	0.0932113	1.08026	0.145559		0.691259	NS
Protein disulfide-isomerase A4 OS=Homo sapiens GN=PDIA4 PE=1 SV=2	PDIA4_HUMAN	73 kDa	645		1	0.367659	0.718812	0.090698		0.377999	NS
Hornerin OS=Homo sapiens GN=HRNR PE=1 SV=2	HORN_HUMAN	282 kDa	2850		1	0.409284	1.0421	0.465826		0.950817	NS
Inorganic pyrophosphatase OS=Homo sapiens GN=PPA1 PE=1 SV=2	IPYR_HUMAN	33 kDa	289		1	0.248615	1.09164	0.278737		0.823203	NS
Histone H2A.Z OS=Homo sapiens GN=H2AFZ PE=1 SV=2	H2AZ_HUMAN	14 kDa	128		1	0.11895	1.09209	0.171708		0.702471	NS
Casein kinase II subunit alpha OS=Homo sapiens GN=CSNK2A1 PE=1 SV=1	CSK21_HUMAN	45 kDa	391		1	0.176466	0.788343	0.117178		0.312423	NS
Inactive phospholipase C-like protein 1 OS=Homo sapiens GN=PLCL1 PE=1 SV=3	PLCL1_HUMAN	123 kDa	1095		1	0.299616	1.55373	0.220779		0.149042	NS
Nuclear transport factor 2 OS=Homo sapiens GN=NUTF2 PE=1 SV=1	NTF2_HUMAN	14 kDa	127		1	0.199726	0.948694	0.18829		0.859595	NS
PEST proteolytic signal-containing nuclear protein OS=Homo sapiens GN=PCNP PE=1 SV=2	PCNP_HUMAN	19 kDa	178		1	0.108708	0.845267	0.123633		0.398509	NS
Sorcin OS=Homo sapiens GN=SRI PE=1 SV=1	SORCN_HUMAN	22 kDa	198		1	0.0435494	1.04735	0.0852412		0.681627	NS
Cysteine and glycine-rich protein 1 OS=Homo sapiens GN=CSRP1 PE=1 SV=3	CSRP1_HUMAN	21 kDa	193		1	0.180591	1.01865	0.0920748		0.920269	NS
60S acidic ribosomal protein P1 OS=Homo sapiens GN=RPLP1 PE=1 SV=1	RLA1_HUMAN	12 kDa	114		1	0.0928269	1.02059	0.0863469		0.877468	NS
SH3 domain-binding glutamic acid-rich-like protein OS=Homo sapiens GN=SH3BGRL PE=1 SV=1	SH3L1_HUMAN	13 kDa	114		1	0.247722	0.849891	0.114377		0.544204	NS
Mitogen-activated protein kinase 14 OS=Homo sapiens GN=MAPK14 PE=1 SV=3	MK14_HUMAN	41 kDa	360		1	0.232372	0.908321	0.146809		0.729312	NS
ATP-dependent 6-phosphofructokinase, liver type OS=Homo sapiens GN=PFKL PE=1 SV=6	PFKAL_HUMAN	85 kDa	780		1	0.34611	1.05097	0.227249		0.899096	NS
Dolichyl-diphosphooligosaccharide--protein glycosyltransferase subunit STT3B OS=Homo sapiens GN=STT3B PE=1 SV=1	STT3B_HUMAN	94 kDa	826		1	0.14295	1.02863	0.127359		0.885972	NS
Frataxin, mitochondrial OS=Homo sapiens GN=FXN PE=1 SV=2	FRDA_HUMAN	23 kDa	210		1	0.193004	0.896137	0.122874		0.638796	NS
Prothrombin OS=Homo sapiens GN=F2 PE=1 SV=2	THRB_HUMAN	70 kDa	622		1	0.357538	0.780075	0.106715		0.489697	NS
ATPase ASNA1 OS=Homo sapiens GN=ASNA1 PE=1 SV=2	ASNA_HUMAN	39 kDa	348		1	0.139099	0.756937	0.107616		0.18294	NS
Aminoacyl tRNA synthase complex-interacting multifunctional protein 2 OS=Homo sapiens GN=AIMP2 PE=1 SV=2	AIMP2_HUMAN	35 kDa	320		1	0.129204	0.806523	0.142762		0.364666	NS
Phosphatidylinositol-binding clathrin assembly protein OS=Homo sapiens GN=PICALM PE=1 SV=2	PICAL_HUMAN	71 kDa	652		1	0.17436	0.709297	0.14765		0.227653	NS
Geranylgeranyl transferase type-2 subunit alpha OS=Homo sapiens GN=RABGGTA PE=1 SV=2	PGTA_HUMAN	65 kDa	567		1	0.251314	1.37037	0.155841		0.202836	NS
Barrier-to-autointegration factor OS=Homo sapiens GN=BANF1 PE=1 SV=1	BAF_HUMAN	10 kDa	89		1	0.315825	0.898491	0.18251		0.768286	NS
DDRGK domain-containing protein 1 OS=Homo sapiens GN=DDRGK1 PE=1 SV=2	DDRGK_HUMAN	36 kDa	314		1	0.170237	0.876328	0.104271		0.519494	NS
Acetolactate synthase-like protein OS=Homo sapiens GN=ILVBL PE=1 SV=2	ILVBL_HUMAN	68 kDa	632		1	0.176145	0.902975	0.103628		0.617519	NS
Alpha-endosulfine OS=Homo sapiens GN=ENSA PE=1 SV=1	ENSA_HUMAN	13 kDa	121		1	0.15338	0.938385	0.179409		0.813733	NS
Hydroxymethylglutaryl-CoA lyase, mitochondrial OS=Homo sapiens GN=HMGCL PE=1 SV=2	HMGCL_HUMAN	34 kDa	325		1	0.184056	1.15075	0.228568		0.64766	NS
Vacuolar protein sorting-associated protein 4A OS=Homo sapiens GN=VPS4A PE=1 SV=1	VPS4A_HUMAN	49 kDa	437		1	0.330801	0.836629	0.149941		0.618146	NS
Afamin OS=Homo sapiens GN=AFM PE=1 SV=1	AFAM_HUMAN	69 kDa	599		1	0.437481	1.28088	0.309489		0.597191	NS
Sarcospan OS=Homo sapiens GN=SSPN PE=2 SV=3	SSPN_HUMAN	27 kDa	243		1	0.073006	0.874767	0.101842		0.388286	NS
Porphobilinogen deaminase OS=Homo sapiens GN=HMBS PE=1 SV=2	HEM3_HUMAN	39 kDa	361		1	0.216334	1.06809	0.237907		0.846442	NS
Myristoylated alanine-rich C-kinase substrate OS=Homo sapiens GN=MARCKS PE=1 SV=4	MARCS_HUMAN	32 kDa	332		1	0.304335	1.22514	0.302336		0.624711	NS
NADH dehydrogenase [ubiquinone] iron-sulfur protein 5 OS=Homo sapiens GN=NDUFS5 PE=1 SV=3	NDUS5_HUMAN	13 kDa	106		1	0.105683	1.12536	0.0713715		0.321889	NS
28S ribosomal protein S23, mitochondrial OS=Homo sapiens GN=MRPS23 PE=1 SV=2	RT23_HUMAN	22 kDa	190		1	0.259823	1.06542	0.162914		0.824358	NS
Ubiquitin-associated protein 2 OS=Homo sapiens GN=UBAP2 PE=1 SV=1	UBAP2_HUMAN	117 kDa	1119		1	0.191942	0.939651	0.155719		0.810945	NS
Phosphoribosyl pyrophosphate synthase-associated protein 2 OS=Homo sapiens GN=PRPSAP2 PE=1 SV=1	KPRB_HUMAN	41 kDa	369		1	0.294718	0.915697	0.192842		0.805227	NS
Splicing factor 3B subunit 3 OS=Homo sapiens GN=SF3B3 PE=1 SV=4	SF3B3_HUMAN	136 kDa	1217		1	0.18223	1.00288	0.174955		0.991417	NS
Solute carrier family 41 member 3 OS=Homo sapiens GN=SLC41A3 PE=1 SV=2	S41A3_HUMAN	55 kDa	507		1	0.124453	1.21428	0.202979		0.447511	NS
N-alpha-acetyltransferase 15, NatA auxiliary subunit OS=Homo sapiens GN=NAA15 PE=1 SV=1	NAA15_HUMAN	101 kDa	866		1	0.197362	0.708324	0.15404		0.258723	NS
Hypoxanthine-guanine phosphoribosyltransferase OS=Homo sapiens GN=HPRT1 PE=1 SV=2	HPRT_HUMAN	25 kDa	218		1	0.214873	0.847939	0.207503		0.632926	NS
NIF3-like protein 1 OS=Homo sapiens GN=NIF3L1 PE=1 SV=2	NIF3L_HUMAN	42 kDa	377		1	0.0758246	1.0765	0.15833		0.719545	NS
Prolactin regulatory element-binding protein OS=Homo sapiens GN=PREB PE=1 SV=2	PREB_HUMAN	45 kDa	417		1	0.203641	0.768206	0.104152		0.279511	NS
Secernin-3 OS=Homo sapiens GN=SCRN3 PE=1 SV=1	SCRN3_HUMAN	49 kDa	424		1	0.156481	0.890225	0.125987		0.59311	NS
Ribose-5-phosphate isomerase OS=Homo sapiens GN=RPIA PE=1 SV=3	RPIA_HUMAN	33 kDa	311		1	0.135219	0.851686	0.16799		0.54171	NS
Ankyrin repeat and SOCS box protein 2 OS=Homo sapiens GN=ASB2 PE=1 SV=1	ASB2_HUMAN	65 kDa	587		1	0.168866	0.976043	0.203176		0.935087	NS
Crk-like protein OS=Homo sapiens GN=CRKL PE=1 SV=1	CRKL_HUMAN	34 kDa	303		1	0.141884	0.953038	0.105541		0.79062	NS
Ubiquitin-conjugating enzyme E2 H OS=Homo sapiens GN=UBE2H PE=1 SV=1	UBE2H_HUMAN	21 kDa	183		1	0.150573	1.07993	0.169493		0.748587	NS
Small glutamine-rich tetratricopeptide repeat-containing protein alpha OS=Homo sapiens GN=SGTA PE=1 SV=1	SGTA_HUMAN	34 kDa	313		1	0.102828	0.762598	0.106447		0.150388	NS
Mitochondrial import inner membrane translocase subunit Tim13 OS=Homo sapiens GN=TIMM13 PE=1 SV=1	TIM13_HUMAN	11 kDa	95		1	0.293715	1.20144	0.370766		0.705356	NS
Cytochrome b5 OS=Homo sapiens GN=CYB5A PE=1 SV=2	CYB5_HUMAN	15 kDa	134		1	0.136058	0.939973	0.122965		0.754693	NS
Selenoprotein W OS=Homo sapiens GN=SEPW1 PE=1 SV=3	SELW_HUMAN	9 kDa	87		1	0.33843	1.08257	0.294303		0.859096	NS
Dolichyl-diphosphooligosaccharide--protein glycosyltransferase subunit DAD1 OS=Homo sapiens GN=DAD1 PE=1 SV=3	DAD1_HUMAN	12 kDa	113		1	0.329013	1.08522	0.168722		0.802405	NS
Protein canopy homolog 2 OS=Homo sapiens GN=CNPY2 PE=1 SV=1	CNPY2_HUMAN	21 kDa	182		1	0.0713929	0.833848	0.115054		0.303286	NS
Phosphatidylethanolamine-binding protein 4 OS=Homo sapiens GN=PEBP4 PE=1 SV=3	PEBP4_HUMAN	26 kDa	227		1	0.318323	0.781336	0.154307		0.50012	NS
Persulfide dioxygenase ETHE1, mitochondrial OS=Homo sapiens GN=ETHE1 PE=1 SV=2	ETHE1_HUMAN	28 kDa	254		1	0.191875	0.936827	0.229413		0.849414	NS
Uncharacterized protein C2orf47, mitochondrial OS=Homo sapiens GN=C2orf47 PE=1 SV=1	CB047_HUMAN	33 kDa	291		1	0.205511	1.08321	0.169866		0.760957	NS
Ubiquitin carboxyl-terminal hydrolase isozyme L5 OS=Homo sapiens GN=UCHL5 PE=1 SV=3	UCHL5_HUMAN	38 kDa	329		1	0.123876	0.676204	0.156188		0.161373	NS
Serine/arginine-rich splicing factor 7 OS=Homo sapiens GN=SRSF7 PE=1 SV=1	SRSF7_HUMAN	27 kDa	238		1	0.196223	0.746908	0.124701		0.267913	NS
Glucose-6-phosphate translocase OS=Homo sapiens GN=SLC37A4 PE=1 SV=1	G6PT1_HUMAN	46 kDa	429		1	0.269445	0.875044	0.230323		0.733244	NS
NEDD8 OS=Homo sapiens GN=NEDD8 PE=1 SV=1	NEDD8_HUMAN	9 kDa	81		1	0.582735	1.17357	0.500821		0.827155	NS
Ras-related protein Rab-5C OS=Homo sapiens GN=RAB5C PE=1 SV=2	RAB5C_HUMAN	23 kDa	216		1	0.227641	0.827908	0.170163		0.547286	NS
60S ribosomal protein L29 OS=Homo sapiens GN=RPL29 PE=1 SV=2	RL29_HUMAN	18 kDa	159		1	0.1898	0.79027	0.0901708		0.279953	NS
NEDD8-activating enzyme E1 catalytic subunit OS=Homo sapiens GN=UBA3 PE=1 SV=2	UBA3_HUMAN	52 kDa	463		1	0.114749	1.16927	0.208074		0.552105	NS
Serine/threonine-protein kinase PAK 1 OS=Homo sapiens GN=PAK1 PE=1 SV=2	PAK1_HUMAN	61 kDa	545		1	0.214438	0.942282	0.151678		0.824019	NS
Galectin-related protein OS=Homo sapiens GN=LGALSL PE=1 SV=2	LEGL_HUMAN	19 kDa	172		1	0.0746258	1.22105	0.256193		0.512506	NS
S-methyl-5'-thioadenosine phosphorylase OS=Homo sapiens GN=MTAP PE=1 SV=2	MTAP_HUMAN	31 kDa	283		1	0.257937	1.26579	0.326398		0.571837	NS
Vacuolar protein sorting-associated protein 29 OS=Homo sapiens GN=VPS29 PE=1 SV=1	VPS29_HUMAN	21 kDa	182		1	0.158906	0.787396	0.108445		0.2685	NS
Cytochrome c oxidase subunit 1 OS=Homo sapiens GN=MT-CO1 PE=1 SV=1	COX1_HUMAN	57 kDa	513		1	0.379943	0.922961	0.255071		0.863047	NS
Trafficking protein particle complex subunit 3 OS=Homo sapiens GN=TRAPPC3 PE=1 SV=1	TPPC3_HUMAN	20 kDa	180		1	0.146188	0.855016	0.158613		0.539795	NS
Transcription factor BTF3 homolog 4 OS=Homo sapiens GN=BTF3L4 PE=1 SV=1	BT3L4_HUMAN	17 kDa	158		1	0.199483	0.948425	0.157172		0.841174	NS
Copper homeostasis protein cutC homolog OS=Homo sapiens GN=CUTC PE=1 SV=1	CUTC_HUMAN	29 kDa	273		1	0.291369	1.00104	0.211446		0.997688	NS
Eukaryotic initiation factor 4A-I OS=Homo sapiens GN=EIF4A1 PE=1 SV=1	IF4A1_HUMAN	46 kDa	406		1	0.166527	0.984665	0.168838		0.951973	NS
Plasma membrane calcium-transporting ATPase 4 OS=Homo sapiens GN=ATP2B4 PE=1 SV=2	AT2B4_HUMAN	138 kDa	1241		1	0.212424	1.09285	0.105853		0.669842	NS
Bifunctional epoxide hydrolase 2 OS=Homo sapiens GN=EPHX2 PE=1 SV=2	HYES_HUMAN	63 kDa	555		1	0.271239	1.18086	0.296944		0.681212	NS
Hemoglobin subunit theta-1 OS=Homo sapiens GN=HBQ1 PE=1 SV=2	HBAT_HUMAN	16 kDa	142		1	0.19391	1.53595	0.339236		0.257154	NS
Protein S100-A9 OS=Homo sapiens GN=S100A9 PE=1 SV=1	S10A9_HUMAN	13 kDa	114		1	0.338415	1.34678	0.311776		0.476744	NS
6-phosphogluconolactonase OS=Homo sapiens GN=PGLS PE=1 SV=2	6PGL_HUMAN	28 kDa	258		1	0.196815	1.39619	0.270776		0.308059	NS
Plastin-2 OS=Homo sapiens GN=LCP1 PE=1 SV=6	PLSL_HUMAN	70 kDa	627		1	0.327801	1.14486	0.238781		0.719944	NS
ADP/ATP translocase 3 OS=Homo sapiens GN=SLC25A6 PE=1 SV=4	ADT3_HUMAN	33 kDa	298		1	0.1581	1.04757	0.175573		0.854209	NS
60S ribosomal protein L37a OS=Homo sapiens GN=RPL37A PE=1 SV=2	RL37A_HUMAN	10 kDa	92		1	0.11947	1.02734	0.11988		0.880156	NS
Phosphatidylinositol transfer protein alpha isoform OS=Homo sapiens GN=PITPNA PE=1 SV=2	PIPNA_HUMAN	32 kDa	270		1	0.179407	1.02281	0.186649		0.934972	NS
Immunity-related GTPase family Q protein OS=Homo sapiens GN=IRGQ PE=1 SV=1	IRGQ_HUMAN	63 kDa	623		1	0.257125	0.810908	0.149275		0.503642	NS
WD repeat-containing protein 44 OS=Homo sapiens GN=WDR44 PE=1 SV=1	WDR44_HUMAN	101 kDa	913		1	0.189312	1.89052	0.329795		0.0619015	NS
Abhydrolase domain-containing protein 16A OS=Homo sapiens GN=ABHD16A PE=1 SV=3	ABHGA_HUMAN	63 kDa	558		1	0.229079	1.03864	0.310677		0.929977	NS
Cytosolic Fe-S cluster assembly factor NUBP2 OS=Homo sapiens GN=NUBP2 PE=1 SV=1	NUBP2_HUMAN	29 kDa	271		1	0.147494	1.11557	0.15867		0.625108	NS
Transmembrane protein 65 OS=Homo sapiens GN=TMEM65 PE=1 SV=2	TMM65_HUMAN	25 kDa	240		1	0.196503	1.31714	0.130814		0.180129	NS
Uncharacterized protein encoded by LINC00116 OS=Homo sapiens GN=LINC00116 PE=1 SV=1	YB039_HUMAN	16 kDa	138		1	0.311337	1.07631	0.246976		0.849936	NS
Mitogen-activated protein kinase 3 OS=Homo sapiens GN=MAPK3 PE=1 SV=4	MK03_HUMAN	43 kDa	379		1	0.194251	0.777046	0.149032		0.371715	NS
Dual specificity protein phosphatase 13 isoform B OS=Homo sapiens GN=DUSP13 PE=1 SV=3	DS13B_HUMAN	22 kDa	198		1	0.172775	0.774821	0.0988906		0.239927	NS
Prostaglandin E synthase 3 OS=Homo sapiens GN=PTGES3 PE=1 SV=1	TEBP_HUMAN	19 kDa	160		1	0.25271	0.935512	0.134285		0.808055	NS
Programmed cell death protein 6 OS=Homo sapiens GN=PDCD6 PE=1 SV=1	PDCD6_HUMAN	22 kDa	191		1	0.132684	1.25518	0.200844		0.367261	NS
HLA class I histocompatibility antigen, B-45 alpha chain OS=Homo sapiens GN=HLA-B PE=1 SV=1	1B45_HUMAN	40 kDa	362		1	0.215935	0.626956	0.139856		0.147442	NS
Serine/threonine-protein kinase Nek7 OS=Homo sapiens GN=NEK7 PE=1 SV=1	NEK7_HUMAN	35 kDa	302		1	0.198945	1.01745	0.234116		0.959138	NS
Alpha-hemoglobin-stabilizing protein OS=Homo sapiens GN=AHSP PE=1 SV=1	AHSP_HUMAN	12 kDa	102		1	0.395722	1.31687	0.485036		0.651593	NS
Choline dehydrogenase, mitochondrial OS=Homo sapiens GN=CHDH PE=1 SV=2	CHDH_HUMAN	65 kDa	594		1	0.337496	1.72387	0.253521		0.101162	NS
Citrate lyase subunit beta-like protein, mitochondrial OS=Homo sapiens GN=CLYBL PE=1 SV=2	CLYBL_HUMAN	37 kDa	340		1	0.3179	0.60061	0.177773		0.251734	NS
Ig heavy chain V-I region 5 (Fragment) OS=Homo sapiens GN=IGKV1-5 PE=4 SV=2	KV110_HUMAN	13 kDa	117		1	0.297792	1.06249	0.359274		0.904333	NS
Myeloid-derived growth factor OS=Homo sapiens GN=MYDGF PE=1 SV=1	MYDGF_HUMAN	19 kDa	173		1	0.271139	0.802656	0.171243		0.525056	NS
Serine protease HTRA2, mitochondrial OS=Homo sapiens GN=HTRA2 PE=1 SV=2	HTRA2_HUMAN	49 kDa	458		1	0.27901	1.02667	0.23931		0.944023	NS
Ferritin heavy chain OS=Homo sapiens GN=FTH1 PE=1 SV=2	FRIH_HUMAN	21 kDa	183		1	0.206401	0.933404	0.151707		0.794354	NS
Cardiotrophin-1 OS=Homo sapiens GN=CTF1 PE=1 SV=1	CTF1_HUMAN	21 kDa	201		1	0.213428	1.13893	0.193834		0.646491	NS
28S ribosomal protein S7, mitochondrial OS=Homo sapiens GN=MRPS7 PE=1 SV=2	RT07_HUMAN	28 kDa	242		1	0.279567	0.714964	0.272004		0.495334	NS
Cytochrome c oxidase subunit 6A2, mitochondrial OS=Homo sapiens GN=COX6A2 PE=2 SV=2	CX6A2_HUMAN	11 kDa	97		1	0.280697	0.736299	0.323753		0.579019	NS
39S ribosomal protein L14, mitochondrial OS=Homo sapiens GN=MRPL14 PE=1 SV=1	RM14_HUMAN	16 kDa	145		1	0.163792	0.799254	0.168974		0.43321	NS
SAP domain-containing ribonucleoprotein OS=Homo sapiens GN=SARNP PE=1 SV=3	SARNP_HUMAN	24 kDa	210		1	0.292029	0.520978	0.112083		0.0942786	NS
Beta-adducin OS=Homo sapiens GN=ADD2 PE=1 SV=3	ADDB_HUMAN	81 kDa	726		1	0.332643	2.40972	1.21748		0.381148	NS
Serine/arginine-rich splicing factor 3 OS=Homo sapiens GN=SRSF3 PE=1 SV=1	SRSF3_HUMAN	19 kDa	164		1	0.192195	1.29752	0.170908		0.276088	NS
Chloride intracellular channel protein 4 OS=Homo sapiens GN=CLIC4 PE=1 SV=4	CLIC4_HUMAN	29 kDa	253		1	0.19553	0.558255	0.138024		0.075664	NS
Small nuclear ribonucleoprotein E OS=Homo sapiens GN=SNRPE PE=1 SV=1	RUXE_HUMAN	11 kDa	92		1	0.235658	1.02	0.222135		0.953378	NS
Eukaryotic peptide chain release factor subunit 1 OS=Homo sapiens GN=ETF1 PE=1 SV=3	ERF1_HUMAN	49 kDa	437		1	0.241516	0.753779	0.154534		0.379371	NS
Oxysterol-binding protein-related protein 11 OS=Homo sapiens GN=OSBPL11 PE=1 SV=2	OSB11_HUMAN	84 kDa	747		1	0.304606	1.13334	0.210408		0.714367	NS
Protein S100-A16 OS=Homo sapiens GN=S100A16 PE=1 SV=1	S10AG_HUMAN	12 kDa	103		1	0.17037	0.734498	0.105825		0.179713	NS
COP9 signalosome complex subunit 7b OS=Homo sapiens GN=COPS7B PE=1 SV=1	CSN7B_HUMAN	30 kDa	264		1	0.122992	0.678858	0.148736		0.148865	NS
DCN1-like protein 2 OS=Homo sapiens GN=DCUN1D2 PE=1 SV=1	DCNL2_HUMAN	30 kDa	259		1	0.16944	0.754525	0.127289		0.257246	NS
Protein zyg-11 homolog B OS=Homo sapiens GN=ZYG11B PE=1 SV=2	ZY11B_HUMAN	84 kDa	744		1	0.249516	0.689332	0.175232		0.309351	NS
Nitrilase homolog 1 OS=Homo sapiens GN=NIT1 PE=1 SV=2	NIT1_HUMAN	36 kDa	327		1	0.345398	1.18351	0.223193		0.645574	NS
Uncharacterized protein C6orf203 OS=Homo sapiens GN=C6orf203 PE=1 SV=1	CF203_HUMAN	28 kDa	240		1	0.141471	0.765554	0.143538		0.287444	NS
Neprilysin OS=Homo sapiens GN=MME PE=1 SV=2	NEP_HUMAN	86 kDa	750		1	0.220633	1.66152	0.28757		0.120589	NS
Paxillin OS=Homo sapiens GN=PXN PE=1 SV=3	PAXI_HUMAN	65 kDa	591		1	0.234092	0.731578	0.12799		0.289197	NS
Blood group Rh(CE) polypeptide OS=Homo sapiens GN=RHCE PE=1 SV=2	RHCE_HUMAN	46 kDa	417		1	0.248244	1.23521	0.321861		0.60993	NS
Arginyl-tRNA--protein transferase 1 OS=Homo sapiens GN=ATE1 PE=1 SV=2	ATE1_HUMAN	59 kDa	518		1	0.16673	0.757034	0.142554		0.292007	NS
Transmembrane protein 230 OS=Homo sapiens GN=TMEM230 PE=1 SV=1	TM230_HUMAN	13 kDa	120		1	0.214173	0.906247	0.193367		0.756378	NS
Beta-actin-like protein 2 OS=Homo sapiens GN=ACTBL2 PE=1 SV=2	ACTBL_HUMAN	42 kDa	376		1	0.293322	0.711404	0.191467		0.400647	NS
Synaptophysin-like protein 1 OS=Homo sapiens GN=SYPL1 PE=1 SV=1	SYPL1_HUMAN	29 kDa	259		1	0.248335	0.935213	0.168075		0.825173	NS
Thyroid hormone receptor-associated protein 3 OS=Homo sapiens GN=THRAP3 PE=1 SV=2	TR150_HUMAN	109 kDa	955		1	0.243305	1.04179	0.228547		0.905595	NS
39S ribosomal protein L18, mitochondrial OS=Homo sapiens GN=MRPL18 PE=1 SV=1	RM18_HUMAN	21 kDa	180		1	0.301895	1.39359	0.303477		0.396348	NS
N(G),N(G)-dimethylarginine dimethylaminohydrolase 2 OS=Homo sapiens GN=DDAH2 PE=1 SV=1	DDAH2_HUMAN	30 kDa	285		1	0.237832	1.01162	0.208427		0.971763	NS
Cytosolic phospholipase A2 gamma OS=Homo sapiens GN=PLA2G4C PE=1 SV=2	PA24C_HUMAN	61 kDa	541		1	0.536517	0.638945	0.195251		0.469879	NS
Apoptosis regulator Bcl-2 OS=Homo sapiens GN=BCL2 PE=1 SV=2	BCL2_HUMAN	26 kDa	239		1	0.283399	1.46671	0.251547		0.247184	NS
Sentrin-specific protease 8 OS=Homo sapiens GN=SENP8 PE=1 SV=1	SENP8_HUMAN	24 kDa	212		1	0.140003	1.16023	0.151784		0.479861	NS
GPI transamidase component PIG-S OS=Homo sapiens GN=PIGS PE=1 SV=3	PIGS_HUMAN	62 kDa	555		1	0.302535	1.0312	0.402021		0.956422	NS
N-acetylmuramoyl-L-alanine amidase OS=Homo sapiens GN=PGLYRP2 PE=1 SV=1	PGRP2_HUMAN	62 kDa	576		1	0.24079	0.64599	0.149276		0.203805	NS
Translocon-associated protein subunit delta OS=Homo sapiens GN=SSR4 PE=1 SV=1	SSRD_HUMAN	19 kDa	173		1	0.269071	1.02623	0.219786		0.941079	NS
Cytochrome b OS=Homo sapiens GN=MT-CYB PE=1 SV=2	CYB_HUMAN	43 kDa	380		1	0.172328	1.09077	0.151705		0.704361	NS
Insulin-like growth factor-binding protein complex acid labile subunit OS=Homo sapiens GN=IGFALS PE=1 SV=1	ALS_HUMAN	66 kDa	605		1	0.401254	1.34921	0.428383		0.585551	NS
Leucine-rich repeat-containing protein 40 OS=Homo sapiens GN=LRRC40 PE=1 SV=1	LRC40_HUMAN	68 kDa	602		1	0.220796	1.54096	0.301977		0.216148	NS
Voltage-dependent calcium channel gamma-1 subunit OS=Homo sapiens GN=CACNG1 PE=1 SV=1	CCG1_HUMAN	25 kDa	222		1	0.155269	1.09532	0.159039		0.690962	NS
Protein S100-A8 OS=Homo sapiens GN=S100A8 PE=1 SV=1	S10A8_HUMAN	11 kDa	93		1	0.322293	1.20219	0.403269		0.727508	NS
Activator of 90 kDa heat shock protein ATPase homolog 1 OS=Homo sapiens GN=AHSA1 PE=1 SV=1	AHSA1_HUMAN	38 kDa	338		1	0.302041	0.6815	0.106287		0.259233	NS
39S ribosomal protein L28, mitochondrial OS=Homo sapiens GN=MRPL28 PE=1 SV=4	RM28_HUMAN	30 kDa	256		1	0.216458	0.761183	0.287914		0.561215	NS
Nicotinamide/nicotinic acid mononucleotide adenylyltransferase 3 OS=Homo sapiens GN=NMNAT3 PE=1 SV=2	NMNA3_HUMAN	28 kDa	252		1	0.380027	0.999708	0.246954		0.999468	NS
Translation factor GUF1, mitochondrial OS=Homo sapiens GN=GUF1 PE=1 SV=1	GUF1_HUMAN	74 kDa	669		1	0.334585	0.893909	0.143898		0.74403	NS
Apoptosis regulator BAX OS=Homo sapiens GN=BAX PE=1 SV=1	BAX_HUMAN	21 kDa	192		1	0.403367	1.46918	0.341488		0.394314	NS
Lactotransferrin OS=Homo sapiens GN=LTF PE=1 SV=6	TRFL_HUMAN	78 kDa	710		1	0.6042	4.76076	2.81668		0.311972	NS
General transcription factor II-I OS=Homo sapiens GN=GTF2I PE=1 SV=2	GTF2I_HUMAN	112 kDa	998		1	0.463908	1.33035	0.265579		0.514376	NS
N-alpha-acetyltransferase 25, NatB auxiliary subunit OS=Homo sapiens GN=NAA25 PE=1 SV=1	NAA25_HUMAN	112 kDa	972		1	0.295133	0.806653	0.200077		0.580994	NS
Sulfide:quinone oxidoreductase, mitochondrial OS=Homo sapiens GN=SQRDL PE=1 SV=1	SQRD_HUMAN	50 kDa	450		1	0.184103	0.894197	0.30748		0.802304	NS
Cytochrome c oxidase subunit 7C, mitochondrial OS=Homo sapiens GN=COX7C PE=1 SV=1	COX7C_HUMAN	7 kDa	63		1	0.243759	0.819432	0.216212		0.596272	NS
Regulator of G-protein signaling 10 OS=Homo sapiens GN=RGS10 PE=1 SV=2	RGS10_HUMAN	20 kDa	173		1	0.257578	1.6815	0.400338		0.230055	NS
Glycylpeptide N-tetradecanoyltransferase 1 OS=Homo sapiens GN=NMT1 PE=1 SV=2	NMT1_HUMAN	57 kDa	496		1	0.41245	0.599209	0.159822		0.308903	NS
Protein kinase C and casein kinase substrate in neurons protein 2 OS=Homo sapiens GN=PACSIN2 PE=1 SV=2	PACN2_HUMAN	56 kDa	486		1	0.46383	1.02966	0.205088		0.947893	NS
Vitamin K epoxide reductase complex subunit 1-like protein 1 OS=Homo sapiens GN=VKORC1L1 PE=1 SV=2	VKORL_HUMAN	20 kDa	176		1	0.135714	0.806643	0.149464		0.386677	NS
E3 ubiquitin-protein ligase HECTD3 OS=Homo sapiens GN=HECTD3 PE=1 SV=1	HECD3_HUMAN	97 kDa	861		1	0.213395	0.778872	0.176692		0.440419	NS
40S ribosomal protein S29 OS=Homo sapiens GN=RPS29 PE=1 SV=2	RS29_HUMAN	7 kDa	56		1	0.350123	0.985709	0.157304		0.966907	NS
Derlin-1 OS=Homo sapiens GN=DERL1 PE=1 SV=1	DERL1_HUMAN	29 kDa	251		1	0.221151	0.953352	0.242755		0.896562	NS
Catenin beta-1 OS=Homo sapiens GN=CTNNB1 PE=1 SV=1	CTNB1_HUMAN	85 kDa	781		1	0.252733	0.973841	0.324805		0.95505	NS
28S ribosomal protein S31, mitochondrial OS=Homo sapiens GN=MRPS31 PE=1 SV=3	RT31_HUMAN	45 kDa	395		1	0.371497	0.557223	0.217961		0.286187	NS
cAMP-dependent protein kinase catalytic subunit beta OS=Homo sapiens GN=PRKACB PE=1 SV=2	KAPCB_HUMAN	41 kDa	351		1	0.285594	0.895063	0.128521		0.709554	NS
Dual specificity protein phosphatase 13 isoform A OS=Homo sapiens GN=DUSP13 PE=1 SV=1	DS13A_HUMAN	21 kDa	188		1	0.240529	1.3331	0.343605		0.492853	NS
Dihydroxyacetone phosphate acyltransferase OS=Homo sapiens GN=GNPAT PE=1 SV=1	GNPAT_HUMAN	77 kDa	680		1	0.382564	0.982202	0.477506		0.979304	NS
Adipocyte plasma membrane-associated protein OS=Homo sapiens GN=APMAP PE=1 SV=2	APMAP_HUMAN	46 kDa	416		1	0.280293	0.591746	0.114298		0.140243	NS
Eukaryotic translation initiation factor 4 gamma 1 OS=Homo sapiens GN=EIF4G1 PE=1 SV=4	IF4G1_HUMAN	175 kDa	1599		1	0.522723	0.553038	0.123604		0.323156	NS
Importin-9 OS=Homo sapiens GN=IPO9 PE=1 SV=3	IPO9_HUMAN	116 kDa	1041		1	0.400838	1.37434	0.350848		0.50158	NS
Copper chaperone for superoxide dismutase OS=Homo sapiens GN=CCS PE=1 SV=1	CCS_HUMAN	29 kDa	274		1	0.248143	1.44796	0.474196		0.488509	NS
Zinc-binding alcohol dehydrogenase domain-containing protein 2 OS=Homo sapiens GN=ZADH2 PE=1 SV=1	ZADH2_HUMAN	40 kDa	377		1	0.282382	1.0275	0.149006		0.925854	NS
Dematin OS=Homo sapiens GN=DMTN PE=1 SV=3	DEMA_HUMAN	46 kDa	405		1	0.410549	1.44724	0.575203		0.582454	NS
TIP41-like protein OS=Homo sapiens GN=TIPRL PE=1 SV=2	TIPRL_HUMAN	31 kDa	272		1	0.3267	0.653349	0.196151		0.345774	NS
Transferrin receptor protein 1 OS=Homo sapiens GN=TFRC PE=1 SV=2	TFR1_HUMAN	85 kDa	760		1	0.319508	0.558822	0.23076		0.268679	NS
Coronin-1C OS=Homo sapiens GN=CORO1C PE=1 SV=1	COR1C_HUMAN	53 kDa	474		1	0.400952	0.610537	0.192877		0.342418	NS
Replication protein A 14 kDa subunit OS=Homo sapiens GN=RPA3 PE=1 SV=1	RFA3_HUMAN	14 kDa	121		1	0.225239	0.838746	0.11081		0.484917	NS
Developmentally-regulated GTP-binding protein 1 OS=Homo sapiens GN=DRG1 PE=1 SV=1	DRG1_HUMAN	41 kDa	367		1	0.281066	0.744032	0.20669		0.465372	NS
RNA-binding protein Musashi homolog 2 OS=Homo sapiens GN=MSI2 PE=1 SV=1	MSI2H_HUMAN	35 kDa	328		1	0.312007	1.51663	0.328444		0.300478	NS
Rho GTPase-activating protein 1 OS=Homo sapiens GN=ARHGAP1 PE=1 SV=1	RHG01_HUMAN	50 kDa	439		1	0.296565	0.713782	0.131503		0.33174	NS
Coiled-coil domain-containing protein 124 OS=Homo sapiens GN=CCDC124 PE=1 SV=1	CC124_HUMAN	26 kDa	223		1	0.273188	0.452802	0.159128		0.0812788	NS
Caveolin-1 OS=Homo sapiens GN=CAV1 PE=1 SV=4	CAV1_HUMAN	20 kDa	178		1	0.276587	0.945814	0.310735		0.905568	NS
Complement factor I OS=Homo sapiens GN=CFI PE=1 SV=2	CFAI_HUMAN	66 kDa	583		1	0.302199	0.767251	0.290013		0.601855	NS
Magnesium transporter protein 1 OS=Homo sapiens GN=MAGT1 PE=1 SV=1	MAGT1_HUMAN	38 kDa	335		1	0.207136	0.511828	0.187444		0.109145	NS
V-type proton ATPase 16 kDa proteolipid subunit OS=Homo sapiens GN=ATP6V0C PE=1 SV=1	VATL_HUMAN	16 kDa	155		1	0.335517	0.629362	0.181023		0.303892	NS
Transmembrane protein 233 OS=Homo sapiens GN=TMEM233 PE=3 SV=1	TM233_HUMAN	12 kDa	109		1	0.3195	1.11598	0.399945		0.840063	NS
Nucleoside diphosphate kinase 3 OS=Homo sapiens GN=NME3 PE=1 SV=2	NDK3_HUMAN	19 kDa	169		1	0.191263	0.721891	0.22316		0.397838	NS
Mitochondrial import inner membrane translocase subunit Tim10 OS=Homo sapiens GN=TIMM10 PE=1 SV=1	TIM10_HUMAN	10 kDa	90		1	0.364918	0.70072	0.272676		0.514155	NS
Ubiquilin-2 OS=Homo sapiens GN=UBQLN2 PE=1 SV=2	UBQL2_HUMAN	66 kDa	624		1	0.259832	1.09218	0.202331		0.781922	NS
EH domain-binding protein 1-like protein 1 OS=Homo sapiens GN=EHBP1L1 PE=1 SV=2	EH1L1_HUMAN	162 kDa	1523		1	0.333624	0.69505	0.186485		0.399646	NS
Synaptogyrin-2 OS=Homo sapiens GN=SYNGR2 PE=1 SV=1	SNG2_HUMAN	25 kDa	224		1	0.205632	0.813329	0.264003		0.622111	NS
Mitochondrial intermembrane space import and assembly protein 40 OS=Homo sapiens GN=CHCHD4 PE=1 SV=1	MIA40_HUMAN	16 kDa	142		1	0.214247	1.05205	0.132552		0.829288	NS
Lysophospholipid acyltransferase 5 OS=Homo sapiens GN=LPCAT3 PE=1 SV=1	MBOA5_HUMAN	56 kDa	487		1	0.319373	0.766323	0.236599		0.558033	NS
HLA class II histocompatibility antigen, DR alpha chain OS=Homo sapiens GN=HLA-DRA PE=1 SV=1	DRA_HUMAN	29 kDa	254		1	0.254313	1.22154	0.12624		0.398776	NS
Mitofusin-1 OS=Homo sapiens GN=MFN1 PE=1 SV=2	MFN1_HUMAN	84 kDa	741		1	0.276915	0.662074	0.162693		0.275555	NS
Protein AMBP OS=Homo sapiens GN=AMBP PE=1 SV=1	AMBP_HUMAN	39 kDa	352		1	0.203602	0.714549	0.250421		0.433484	NS
THO complex subunit 4 OS=Homo sapiens GN=ALYREF PE=1 SV=3	THOC4_HUMAN	27 kDa	257		1	0.525337	0.576181	0.215404		0.40349	NS
Apolipoprotein C-II OS=Homo sapiens GN=APOC2 PE=1 SV=1	APOC2_HUMAN	11 kDa	101		1	0.36604	0.907732	0.340586		0.860944	NS
Latexin OS=Homo sapiens GN=LXN PE=1 SV=2	LXN_HUMAN	26 kDa	222		1	0.236325	1.26905	0.414471		0.635669	NS
Probable E3 ubiquitin-protein ligase HERC4 OS=Homo sapiens GN=HERC4 PE=1 SV=1	HERC4_HUMAN	119 kDa	1057		1	0.214281	0.606698	0.23312		0.264179	NS
Apolipoprotein L1 OS=Homo sapiens GN=APOL1 PE=1 SV=5	APOL1_HUMAN	44 kDa	398		1	0.772736	1.32896	0.410145		0.685635	NS
Selenoprotein T OS=Homo sapiens GN=SELT PE=2 SV=2	SELT_HUMAN	22 kDa	195		1	0.381768	0.94006	0.265388		0.895729	NS
Ankyrin-2 OS=Homo sapiens GN=ANK2 PE=1 SV=4	ANK2_HUMAN	434 kDa	3957		1	0.217722	2.0503	0.367122		0.0500958	NS
Signal transducer and activator of transcription 1-alpha/beta OS=Homo sapiens GN=STAT1 PE=1 SV=2	STAT1_HUMAN	87 kDa	750		1	0.387109	1.25462	0.81991		0.817066	NS
Inactive phospholipase C-like protein 2 OS=Homo sapiens GN=PLCL2 PE=1 SV=2	PLCL2_HUMAN	126 kDa	1127		1	0.473738	2.23053	0.542208		0.134758	NS
NAD kinase 2, mitochondrial OS=Homo sapiens GN=NADK2 PE=1 SV=2	NAKD2_HUMAN	49 kDa	442		1	0.32451	0.633661	0.161798		0.278608	NS
Peroxisomal membrane protein 11B OS=Homo sapiens GN=PEX11B PE=1 SV=1	PX11B_HUMAN	28 kDa	259		1	0.167223	0.800699	0.278361		0.603748	NS
Keratin, type II cytoskeletal 6C OS=Homo sapiens GN=KRT6C PE=1 SV=3	K2C6C_HUMAN	60 kDa	564		1	0.524899	0.845719	0.40713		0.818108	NS
5-phosphohydroxy-L-lysine phospho-lyase OS=Homo sapiens GN=PHYKPL PE=1 SV=1	AT2L2_HUMAN	50 kDa	450		1	0.180208	0.475841	0.177638		0.0661373	NS
SUZ domain-containing protein 1 OS=Homo sapiens GN=SZRD1 PE=1 SV=1	SZRD1_HUMAN	17 kDa	152		1	0.388728	1.54818	0.479787		0.432114	NS
U6 snRNA-associated Sm-like protein LSm6 OS=Homo sapiens GN=LSM6 PE=1 SV=1	LSM6_HUMAN	9 kDa	80		1	0.459194	0.664712	0.266295		0.506432	NS
Peroxisomal membrane protein PEX14 OS=Homo sapiens GN=PEX14 PE=1 SV=1	PEX14_HUMAN	41 kDa	377		1	0.265978	0.788761	0.233109		0.56723	NS
Acetylcholinesterase OS=Homo sapiens GN=ACHE PE=1 SV=1	ACES_HUMAN	68 kDa	614		1	0.469389	0.933566	0.314713		0.904072	NS
BH3-interacting domain death agonist OS=Homo sapiens GN=BID PE=1 SV=1	BID_HUMAN	22 kDa	195		1	0.229047	0.975477	0.31362		0.955863	NS
39S ribosomal protein L45, mitochondrial OS=Homo sapiens GN=MRPL45 PE=1 SV=2	RM45_HUMAN	35 kDa	306		1	0.290207	0.995186	0.298956		0.991444	NS
Cytochrome c oxidase subunit 7A2, mitochondrial OS=Homo sapiens GN=COX7A2 PE=1 SV=1	CX7A2_HUMAN	9 kDa	83		1	0.32281	0.704351	0.269733		0.496924	NS
Immunoglobulin J chain OS=Homo sapiens GN=IGJ PE=1 SV=4	IGJ_HUMAN	18 kDa	159		1	0.169394	0.600537	0.193931		0.172	NS
Protein PET100 homolog, mitochondrial OS=Homo sapiens GN=PET100 PE=1 SV=1	PT100_HUMAN	9 kDa	73		1	0.196359	0.758607	0.240027		0.489141	NS
Mitochondrial ribonuclease P protein 1 OS=Homo sapiens GN=TRMT10C PE=1 SV=2	MRRP1_HUMAN	47 kDa	403		1	0.392523	0.287561	0.111449		0.0514093	NS
Mitochondrial peptide methionine sulfoxide reductase OS=Homo sapiens GN=MSRA PE=1 SV=1	MSRA_HUMAN	26 kDa	235		1	0.264321	0.420584	0.16291		0.065015	NS
Complement C1s subcomponent OS=Homo sapiens GN=C1S PE=1 SV=1	C1S_HUMAN	77 kDa	688		1	0.302856	1.2759	0.405727		0.632802	NS
Calcium-regulated heat stable protein 1 OS=Homo sapiens GN=CARHSP1 PE=1 SV=2	CHSP1_HUMAN	16 kDa	147		1	0.22495	0.927646	0.263383		0.850433	NS
Epsin-1 OS=Homo sapiens GN=EPN1 PE=1 SV=2	EPN1_HUMAN	60 kDa	576		1	0.285433	1.25005	0.433359		0.678951	NS
LDLR chaperone MESD OS=Homo sapiens GN=MESDC2 PE=1 SV=2	MESD_HUMAN	26 kDa	234		1	0.286549	1.06105	0.296842		0.890924	NS
Methylosome subunit pICln OS=Homo sapiens GN=CLNS1A PE=1 SV=1	ICLN_HUMAN	26 kDa	237		1	0.285916	1.1484	0.243457		0.702294	NS
Hepatoma-derived growth factor-related protein 2 OS=Homo sapiens GN=HDGFRP2 PE=1 SV=1	HDGR2_HUMAN	74 kDa	671		1	0.333365	1.06295	0.193549		0.862742	NS
ATPase family AAA domain-containing protein 3B OS=Homo sapiens GN=ATAD3B PE=1 SV=1	ATD3B_HUMAN	73 kDa	648		1	0.31935	1.20069	0.205137		0.5858	NS
Ig lambda chain V-I region HA OS=Homo sapiens PE=1 SV=1	LV102_HUMAN	12 kDa	117		1	0.422363	1.02484	0.385594		0.96696	NS
Transmembrane and ubiquitin-like domain-containing protein 1 OS=Homo sapiens GN=TMUB1 PE=1 SV=1	TMUB1_HUMAN	26 kDa	246		1	0.246154	0.676022	0.224636		0.360189	NS
Anoctamin-6 OS=Homo sapiens GN=ANO6 PE=1 SV=2	ANO6_HUMAN	106 kDa	910		1	0.403763	1.43165	0.468719		0.530445	NS
DnaJ homolog subfamily A member 3, mitochondrial OS=Homo sapiens GN=DNAJA3 PE=1 SV=2	DNJA3_HUMAN	52 kDa	480		1	0.540843	1.08512	0.631871		0.926325	NS
U6 snRNA-associated Sm-like protein LSm2 OS=Homo sapiens GN=LSM2 PE=1 SV=1	LSM2_HUMAN	11 kDa	95		1	0.64767	3.07693	1.32622		0.254225	NS
Keratin, type II cytoskeletal 71 OS=Homo sapiens GN=KRT71 PE=1 SV=3	K2C71_HUMAN	57 kDa	523		1	0.354603	1.35953	0.587715		0.657236	NS
Desmoplakin OS=Homo sapiens GN=DSP PE=1 SV=3	DESP_HUMAN	332 kDa	2871		1	0.703548	1.14975	0.700239		0.887825	NS
Mitochondrial import inner membrane translocase subunit Tim8 B OS=Homo sapiens GN=TIMM8B PE=1 SV=1	TIM8B_HUMAN	9 kDa	83		1	0.520769	1.51867	0.539583		0.524144	NS
H/ACA ribonucleoprotein complex subunit 4 OS=Homo sapiens GN=DKC1 PE=1 SV=3	DKC1_HUMAN	58 kDa	514		1	0.482051	0.781184	0.449742		0.753131	NS
Phosphatidylcholine transfer protein OS=Homo sapiens GN=PCTP PE=1 SV=1	PPCT_HUMAN	25 kDa	214		1	0.268721	0.964384	0.323931		0.939438	NS
Melanoma-associated antigen D2 OS=Homo sapiens GN=MAGED2 PE=1 SV=2	MAGD2_HUMAN	65 kDa	606		1	0.547242	0.194106	0.111621		0.0931983	NS
Polymerase delta-interacting protein 2 OS=Homo sapiens GN=POLDIP2 PE=1 SV=1	PDIP2_HUMAN	42 kDa	368		1	0.473586	0.870328	0.310141		0.813469	NS
LYR motif-containing protein 4 OS=Homo sapiens GN=LYRM4 PE=1 SV=1	LYRM4_HUMAN	11 kDa	91		1	0.449103	0.534045	0.245803		0.336217	NS
Alpha-mannosidase 2x OS=Homo sapiens GN=MAN2A2 PE=2 SV=3	MA2A2_HUMAN	131 kDa	1150		1	0.369353	1.0139	0.481202		0.983832	NS
Centromere protein V OS=Homo sapiens GN=CENPV PE=1 SV=1	CENPV_HUMAN	30 kDa	275		1	0.336383	0.533555	0.217402		0.238935	NS
Small VCP/p97-interacting protein OS=Homo sapiens GN=SVIP PE=1 SV=1	SVIP_HUMAN	8 kDa	77		1	0.400489	1.61953	0.532097		0.417236	NS
Transportin-2 OS=Homo sapiens GN=TNPO2 PE=1 SV=3	TNPO2_HUMAN	101 kDa	897		1	0.21985	0.445605	0.18017		0.0704701	NS
Reticulocalbin-1 OS=Homo sapiens GN=RCN1 PE=1 SV=1	RCN1_HUMAN	39 kDa	331		1	0.675496	0.318244	0.166733		0.248941	NS
Ataxin-2-like protein OS=Homo sapiens GN=ATXN2L PE=1 SV=2	ATX2L_HUMAN	113 kDa	1075		1	0.32404	0.812208	0.350362		0.718368	NS
Calpain-7 OS=Homo sapiens GN=CAPN7 PE=1 SV=1	CAN7_HUMAN	93 kDa	813		1	0.386388	0.868642	0.381002		0.820664	NS
Methylosome protein 50 OS=Homo sapiens GN=WDR77 PE=1 SV=1	MEP50_HUMAN	37 kDa	342		1	0.444173	0.751418	0.237553		0.596502	NS
Geranylgeranyl pyrophosphate synthase OS=Homo sapiens GN=GGPS1 PE=1 SV=1	GGPPS_HUMAN	35 kDa	300		1	0.531402	1.31315	0.395773		0.637484	NS
Protein NOXP20 OS=Homo sapiens GN=FAM114A1 PE=1 SV=2	NXP20_HUMAN	61 kDa	563		1	0.30187	0.621297	0.268392		0.374304	NS
Platelet glycoprotein Ib beta chain OS=Homo sapiens GN=GP1BB PE=1 SV=1	GP1BB_HUMAN	22 kDa	206		1	0.294435	1.49962	0.466624		0.442843	NS
U6 snRNA-associated Sm-like protein LSm3 OS=Homo sapiens GN=LSM3 PE=1 SV=2	LSM3_HUMAN	12 kDa	102		1	0.244478	0.616581	0.275203		0.349689	NS
Migration and invasion enhancer 1 OS=Homo sapiens GN=MIEN1 PE=1 SV=1	MIEN1_HUMAN	12 kDa	115		1	0.190644	0.586524	0.11911		0.0693197	NS
Mesencephalic astrocyte-derived neurotrophic factor OS=Homo sapiens GN=MANF PE=1 SV=3	MANF_HUMAN	21 kDa	182		1	0.5032	0.485625	0.229807		0.309584	NS
Antigen peptide transporter 1 OS=Homo sapiens GN=TAP1 PE=1 SV=2	TAP1_HUMAN	87 kDa	808		1	0.286609	0.694615	0.214561		0.399364	NS
HLA class II histocompatibility antigen, DRB1-1 beta chain OS=Homo sapiens GN=HLA-DRB1 PE=1 SV=2	2B11_HUMAN	30 kDa	266		1	0.259758	1.98101	0.471653		0.139929	NS
Hsp70-binding protein 1 OS=Homo sapiens GN=HSPBP1 PE=1 SV=1	HPBP1_HUMAN	39 kDa	362		1	0.304828	0.876144	0.278131		0.774904	NS
Phospholipid-transporting ATPase IA OS=Homo sapiens GN=ATP8A1 PE=1 SV=1	AT8A1_HUMAN	131 kDa	1164		1	0.496515	1.71897	0.620063		0.424392	NS
Phosphopantothenate--cysteine ligase OS=Homo sapiens GN=PPCS PE=1 SV=2	PPCS_HUMAN	34 kDa	311		1	0.115419	0.435903	0.218329		0.070567	NS
28S ribosomal protein S9, mitochondrial OS=Homo sapiens GN=MRPS9 PE=1 SV=2	RT09_HUMAN	46 kDa	396		1	0.395229	0.900195	0.184518		0.800298	NS
Phosducin-like protein 3 OS=Homo sapiens GN=PDCL3 PE=1 SV=1	PDCL3_HUMAN	28 kDa	239		1	0.546826	1.62348	0.657143		0.515166	NS
Kelch-like protein 30 OS=Homo sapiens GN=KLHL30 PE=2 SV=3	KLH30_HUMAN	64 kDa	578		1	0.337996	0.584491	0.218201		0.293945	NS
28S ribosomal protein S6, mitochondrial OS=Homo sapiens GN=MRPS6 PE=1 SV=3	RT06_HUMAN	14 kDa	125		1	0.376949	0.458679	0.212438		0.194403	NS
WD repeat domain phosphoinositide-interacting protein 1 OS=Homo sapiens GN=WIPI1 PE=1 SV=3	WIPI1_HUMAN	49 kDa	446		1	0.404963	1.10465	0.511997		0.886635	NS
Pleckstrin homology domain-containing family H member 2 OS=Homo sapiens GN=PLEKHH2 PE=1 SV=2	PKHH2_HUMAN	168 kDa	1493		1	0.227278	0.964278	0.291961		0.931772	NS
Proteasome assembly chaperone 3 OS=Homo sapiens GN=PSMG3 PE=1 SV=1	PSMG3_HUMAN	13 kDa	122		1	0.424163	0.298755	0.20368		0.115078	NS
Acyl-coenzyme A thioesterase 1 OS=Homo sapiens GN=ACOT1 PE=1 SV=1	ACOT1_HUMAN	46 kDa	421		1	0.260807	1.90747	0.609526		0.272942	NS
Catenin delta-1 OS=Homo sapiens GN=CTNND1 PE=1 SV=1	CTND1_HUMAN	108 kDa	968		1	0.30512	1.02341	0.411919		0.967986	NS
TRMT1-like protein OS=Homo sapiens GN=TRMT1L PE=1 SV=2	TRM1L_HUMAN	82 kDa	733		1	0.313456	0.387325	0.228406		0.126122	NS
Aldo-keto reductase family 1 member C2 OS=Homo sapiens GN=AKR1C2 PE=1 SV=3	AK1C2_HUMAN	37 kDa	323		1	0.315288	0.807012	0.346169		0.70659	NS
Protein VAC14 homolog OS=Homo sapiens GN=VAC14 PE=1 SV=1	VAC14_HUMAN	88 kDa	782		1	0.428302	0.609877	0.219727		0.384247	NS
Clathrin light chain B OS=Homo sapiens GN=CLTB PE=1 SV=1	CLCB_HUMAN	25 kDa	229		1	0.470076	0.251853	0.145295		0.0879842	NS
Ig kappa chain V-III region CLL OS=Homo sapiens PE=4 SV=2	KV308_HUMAN	14 kDa	115		1	0.422966	0.396093	0.193747		0.162504	NS
Cyclic AMP-responsive element-binding protein 3-like protein 4 OS=Homo sapiens GN=CREB3L4 PE=1 SV=1	CR3L4_HUMAN	43 kDa	395		1	0.388728	1.28386	0.45681		0.670194	NS
Coatomer subunit zeta-2 OS=Homo sapiens GN=COPZ2 PE=2 SV=1	COPZ2_HUMAN	24 kDa	210		1	0.382364	1.01396	0.255334		0.975146	NS
Inositol polyphosphate 1-phosphatase OS=Homo sapiens GN=INPP1 PE=1 SV=1	INPP_HUMAN	44 kDa	399		1	0.260615	1.56573	0.329689		0.241535	NS
Myotubularin-related protein 6 OS=Homo sapiens GN=MTMR6 PE=1 SV=3	MTMR6_HUMAN	72 kDa	621		1	0.398726	1.42081	0.390066		0.482219	NS
GDP-fucose protein O-fucosyltransferase 1 OS=Homo sapiens GN=POFUT1 PE=1 SV=1	OFUT1_HUMAN	44 kDa	388		1	0.217362	0.616003	0.125836		0.119312	NS
Complement component C7 OS=Homo sapiens GN=C7 PE=1 SV=2	CO7_HUMAN	94 kDa	843		1	0.355301	1.12677	0.525619		0.862852	NS
Regulatory-associated protein of mTOR OS=Homo sapiens GN=RPTOR PE=1 SV=1	RPTOR_HUMAN	149 kDa	1335		1	0.293555	1.21074	0.32641		0.662175	NS
RNA-binding protein 39 OS=Homo sapiens GN=RBM39 PE=1 SV=2	RBM39_HUMAN	59 kDa	530		1	0.50308	1.76795	0.501972		0.320165	NS
GTPase HRas OS=Homo sapiens GN=HRAS PE=1 SV=1	RASH_HUMAN	21 kDa	189		1	0.395221	1.15208	0.319748		0.769417	NS
Beta-centractin OS=Homo sapiens GN=ACTR1B PE=1 SV=1	ACTY_HUMAN	42 kDa	376		1	0.261132	1.29281	0.440557		0.629205	NS
UPF0235 protein C15orf40 OS=Homo sapiens GN=C15orf40 PE=1 SV=2	CO040_HUMAN	16 kDa	153		1	0.610726	1.7227	0.340628		0.278677	NS
Ragulator complex protein LAMTOR2 OS=Homo sapiens GN=LAMTOR2 PE=1 SV=1	LTOR2_HUMAN	14 kDa	125		1	0.467576	0.539031	0.304362		0.399043	NS
Palmitoyl-protein thioesterase 1 OS=Homo sapiens GN=PPT1 PE=1 SV=1	PPT1_HUMAN	34 kDa	306		1	0.318881	0.625506	0.279192		0.400109	NS
Ran-binding protein 3 OS=Homo sapiens GN=RANBP3 PE=1 SV=1	RANB3_HUMAN	60 kDa	567		1	0.225817	0.574718	0.21781		0.213064	NS
Syncoilin OS=Homo sapiens GN=SYNC PE=1 SV=3	SYNCI_HUMAN	55 kDa	482		1	0.770274	0.183747	0.0972819		0.203664	NS
Protein PIGBOS1 OS=Homo sapiens GN=PIGBOS1 PE=3 SV=1	PIOS1_HUMAN	6 kDa	54		1	0.693659	1.9387	0.910376		0.47246	NS
Galectin-3-binding protein OS=Homo sapiens GN=LGALS3BP PE=1 SV=1	LG3BP_HUMAN	65 kDa	585		1	0.533059	0.716855	0.311626		0.62901	NS
Haloacid dehalogenase-like hydrolase domain-containing protein 3 OS=Homo sapiens GN=HDHD3 PE=1 SV=1	HDHD3_HUMAN	28 kDa	251		1	0.356519	0.658521	0.376499		0.545594	NS
Plasma membrane calcium-transporting ATPase 1 OS=Homo sapiens GN=ATP2B1 PE=1 SV=3	AT2B1_HUMAN	139 kDa	1176		1	0.354839	1.27533	0.570309		0.726895	NS
Dermcidin OS=Homo sapiens GN=DCD PE=1 SV=2	DCD_HUMAN	11 kDa	110		1	0.356364	2.02682	0.832135		0.360711	NS
Tubulin--tyrosine ligase-like protein 12 OS=Homo sapiens GN=TTLL12 PE=1 SV=2	TTL12_HUMAN	74 kDa	644		1	0.289957	0.441522	0.277376		0.200851	NS
Serine/threonine-protein phosphatase 6 regulatory subunit 1 OS=Homo sapiens GN=PPP6R1 PE=1 SV=5	PP6R1_HUMAN	97 kDa	881		1	0.357324	1.29061	0.384223		0.612028	NS
Tubulin gamma-1 chain OS=Homo sapiens GN=TUBG1 PE=1 SV=2	TBG1_HUMAN	51 kDa	451		1	0.376162	0.422267	0.213846		0.168348	NS
Actin-related protein 2/3 complex subunit 5 OS=Homo sapiens GN=ARPC5 PE=1 SV=3	ARPC5_HUMAN	16 kDa	151		1	0.235954	0.383268	0.210304		0.0754607	NS
Transcription factor AP-2-beta OS=Homo sapiens GN=TFAP2B PE=1 SV=2	AP2B_HUMAN	50 kDa	460		1	0.412086	0.586486	0.354012		0.465315	NS
Nicalin OS=Homo sapiens GN=NCLN PE=1 SV=2	NCLN_HUMAN	63 kDa	563		1	0.530682	1.51851	0.477985		0.490585	NS
Guanine nucleotide-binding protein-like 1 OS=Homo sapiens GN=GNL1 PE=1 SV=2	GNL1_HUMAN	69 kDa	607		1	0.482051	0.648922	0.340787		0.549231	NS
Semaphorin-3C OS=Homo sapiens GN=SEMA3C PE=2 SV=2	SEM3C_HUMAN	85 kDa	751		1	0.424052	0.709734	0.38091		0.627164	NS
Putative protein PTGES3L OS=Homo sapiens GN=PTGES3L PE=5 SV=1	PTG3L_HUMAN	19 kDa	166		1	0.792917	0.683621	0.293764		0.668056	NS
28S ribosomal protein S17, mitochondrial OS=Homo sapiens GN=MRPS17 PE=1 SV=1	RT17_HUMAN	15 kDa	130		1	0.245181	0.721213	0.313967		0.537063	NS
GPI-anchor transamidase OS=Homo sapiens GN=PIGK PE=1 SV=2	GPI8_HUMAN	45 kDa	395		1	0.420716	0.226893	0.1698		0.0671476	NS
Transcription elongation factor SPT4 OS=Homo sapiens GN=SUPT4H1 PE=1 SV=1	SPT4H_HUMAN	13 kDa	117		1	0.391932	0.859757	0.309041		0.781743	NS
Protein quaking OS=Homo sapiens GN=QKI PE=1 SV=1	QKI_HUMAN	38 kDa	341		1	0.703169	0.359324	0.266205		0.33607	NS
Anosmin-1 OS=Homo sapiens GN=KAL1 PE=1 SV=3	KALM_HUMAN	76 kDa	680		1	0.435399	0.352184	0.189943		0.140304	NS
Voltage-dependent L-type calcium channel subunit alpha-1C OS=Homo sapiens GN=CACNA1C PE=1 SV=4	CAC1C_HUMAN	249 kDa	2221		1	0.398637	0.993491	0.369519		0.990918	NS
Leucine-rich alpha-2-glycoprotein OS=Homo sapiens GN=LRG1 PE=1 SV=2	A2GL_HUMAN	38 kDa	347		1	0.491286	0.509445	0.179405		0.288724	NS
Myosin-13 OS=Homo sapiens GN=MYH13 PE=2 SV=2	MYH13_HUMAN	224 kDa	1938		1	0.510699	0.53835	0.302919		0.417386	NS
Selenide, water dikinase 1 OS=Homo sapiens GN=SEPHS1 PE=1 SV=2	SPS1_HUMAN	43 kDa	392		1	0.367949	0.29573	0.155649		0.0608877	NS
Inter-alpha-trypsin inhibitor heavy chain H3 OS=Homo sapiens GN=ITIH3 PE=1 SV=2	ITIH3_HUMAN	100 kDa	890		1	0.35492	0.896439	0.496254		0.8822	NS
Leucine-rich repeat-containing protein 57 OS=Homo sapiens GN=LRRC57 PE=1 SV=1	LRC57_HUMAN	27 kDa	239		1	0.497649	1.05069	0.444275		0.941928	NS
40S ribosomal protein S30 OS=Homo sapiens GN=FAU PE=1 SV=1	RS30_HUMAN	7 kDa	59		1	0.419044	1.47047	0.50692		0.523682	NS
Serine/threonine-protein kinase 38-like OS=Homo sapiens GN=STK38L PE=1 SV=3	ST38L_HUMAN	54 kDa	464		1	1	3.18041	1.01967		0.168437	NS
Mothers against decapentaplegic homolog 4 OS=Homo sapiens GN=SMAD4 PE=1 SV=1	SMAD4_HUMAN	60 kDa	552		1	0.4719	1.50357	0.694446		0.605159	NS
Dynactin subunit 6 OS=Homo sapiens GN=DCTN6 PE=1 SV=1	DCTN6_HUMAN	21 kDa	190		1	0.31037	0.798115	0.296161		0.6578	NS
O-acetyl-ADP-ribose deacetylase 1 OS=Homo sapiens GN=OARD1 PE=1 SV=2	OARD1_HUMAN	17 kDa	152		1	0.411935	0.34943	0.253632		0.172481	NS
Probable RNA-binding protein EIF1AD OS=Homo sapiens GN=EIF1AD PE=1 SV=1	EIF1A_HUMAN	19 kDa	165		1	0.646303	3.30244	0.997533		0.110365	NS
Coiled-coil domain-containing protein 6 OS=Homo sapiens GN=CCDC6 PE=1 SV=2	CCDC6_HUMAN	53 kDa	474		1	0.770274	1.34593	0.571708		0.718563	NS
TP53-regulating kinase OS=Homo sapiens GN=TP53RK PE=1 SV=2	PRPK_HUMAN	28 kDa	253		1	0.512751	1.46868	0.463575		0.51964	NS
Signal peptidase complex subunit 3 OS=Homo sapiens GN=SPCS3 PE=1 SV=1	SPCS3_HUMAN	20 kDa	180		1	0.226921	0.515125	0.181405		0.114732	NS
Heat shock 70 kDa protein 14 OS=Homo sapiens GN=HSPA14 PE=1 SV=1	HSP7E_HUMAN	55 kDa	509		1	0.407603	0.771283	0.279899		0.63832	NS
Phosphatidylinositol transfer protein beta isoform OS=Homo sapiens GN=PITPNB PE=1 SV=2	PIPNB_HUMAN	32 kDa	271		1	0.355196	1.56564	0.441945		0.379292	NS
Erlin-1 OS=Homo sapiens GN=ERLIN1 PE=1 SV=1	ERLN1_HUMAN	39 kDa	346		1	0.531092	0.323802	0.219583		0.195539	NS
AP-2 complex subunit sigma OS=Homo sapiens GN=AP2S1 PE=1 SV=2	AP2S1_HUMAN	17 kDa	142		1	0.569753	0.432928	0.292384		0.342903	NS
Haptoglobin-related protein OS=Homo sapiens GN=HPR PE=2 SV=2	HPTR_HUMAN	39 kDa	348		1	0.410607	0.439813	0.227128		0.212813	NS
Alpha-ketoglutarate-dependent dioxygenase alkB homolog 3 OS=Homo sapiens GN=ALKBH3 PE=1 SV=1	ALKB3_HUMAN	33 kDa	286		1	0.712327	0.679504	0.354201		0.660533	NS
VIP36-like protein OS=Homo sapiens GN=LMAN2L PE=1 SV=1	LMA2L_HUMAN	40 kDa	348		1	0.646107	1.23695	0.651218		0.80981	NS
PCI domain-containing protein 2 OS=Homo sapiens GN=PCID2 PE=1 SV=2	PCID2_HUMAN	46 kDa	399		1	0.473586	0.457024	0.307506		0.328002	NS
V-type proton ATPase subunit C 1 OS=Homo sapiens GN=ATP6V1C1 PE=1 SV=4	VATC1_HUMAN	44 kDa	382		1	0.412018	0.272662	0.183458		0.0862088	NS
Deoxyhypusine hydroxylase OS=Homo sapiens GN=DOHH PE=1 SV=1	DOHH_HUMAN	33 kDa	302		1	0.396649	0.412836	0.215197		0.174789	NS
WASH complex subunit strumpellin OS=Homo sapiens GN=KIAA0196 PE=1 SV=1	STRUM_HUMAN	134 kDa	1159		1	0.703305	0.557962	0.38391		0.556054	NS
Histone-lysine N-methyltransferase ASH1L OS=Homo sapiens GN=ASH1L PE=1 SV=2	ASH1L_HUMAN	333 kDa	2969		1	0.356354	1.4169	0.597378		0.612556	NS
Coatomer subunit gamma-2 OS=Homo sapiens GN=COPG2 PE=1 SV=1	COPG2_HUMAN	98 kDa	871		1	0.507052	0.760978	0.324006		0.681276	NS
Lipase maturation factor 2 OS=Homo sapiens GN=LMF2 PE=1 SV=2	LMF2_HUMAN	80 kDa	707		1	0.473106	0.78744	0.410066		0.743502	NS
Metalloendopeptidase OMA1, mitochondrial OS=Homo sapiens GN=OMA1 PE=1 SV=1	OMA1_HUMAN	60 kDa	524		1	1	3.97638	1.44179		0.153929	NS
Putative deoxyribonuclease TATDN3 OS=Homo sapiens GN=TATDN3 PE=1 SV=1	TATD3_HUMAN	30 kDa	274		1	0.171166	0.676566	0.190001		0.257869	NS
Nebulin OS=Homo sapiens GN=NEB PE=1 SV=5	NEBU_HUMAN	773 kDa	6669		1	0.182857	1.15298	0.151232		0.531726	NS
Acetyl-CoA acetyltransferase, mitochondrial OS=Homo sapiens GN=ACAT1 PE=1 SV=1	THIL_HUMAN	45 kDa	427		1	0.0446264	1.05416	0.0685572		0.571227	NS
Rab GDP dissociation inhibitor beta OS=Homo sapiens GN=GDI2 PE=1 SV=2	GDIB_HUMAN	51 kDa	445		1	0.0340495	0.946843	0.0543398		0.482156	NS
NADH dehydrogenase [ubiquinone] iron-sulfur protein 7, mitochondrial OS=Homo sapiens GN=NDUFS7 PE=1 SV=3	NDUS7_HUMAN	24 kDa	213		1	0.0783779	0.861017	0.0787628		0.253054	NS
Glycerol-3-phosphate dehydrogenase 1-like protein OS=Homo sapiens GN=GPD1L PE=1 SV=1	GPD1L_HUMAN	38 kDa	351		1	0.081396	0.806603	0.0887004		0.154092	NS
Basic leucine zipper and W2 domain-containing protein 2 OS=Homo sapiens GN=BZW2 PE=1 SV=1	BZW2_HUMAN	48 kDa	419		1	0.07721	0.825832	0.0667522		0.113476	NS
F-actin-capping protein subunit beta OS=Homo sapiens GN=CAPZB PE=1 SV=4	CAPZB_HUMAN	31 kDa	277		1	0.0650063	0.924711	0.109241		0.616845	NS
Apolipoprotein A-IV OS=Homo sapiens GN=APOA4 PE=1 SV=3	APOA4_HUMAN	45 kDa	396		1	0.155596	0.800223	0.145969		0.380649	NS
NADH dehydrogenase [ubiquinone] 1 alpha subcomplex subunit 11 OS=Homo sapiens GN=NDUFA11 PE=1 SV=3	NDUAB_HUMAN	15 kDa	141		1	0.0663934	0.873918	0.0646639		0.212453	NS
60S ribosomal protein L26 OS=Homo sapiens GN=RPL26 PE=1 SV=1	RL26_HUMAN	17 kDa	145		1	0.104404	0.655383	0.133197		0.0848917	NS
PDZ and LIM domain protein 7 OS=Homo sapiens GN=PDLIM7 PE=1 SV=1	PDLI7_HUMAN	50 kDa	457		1	0.161842	1.4746	0.150412		0.0547195	NS
Cell division control protein 42 homolog OS=Homo sapiens GN=CDC42 PE=1 SV=2	CDC42_HUMAN	21 kDa	191		1	0.077772	0.860585	0.0355345		0.0843944	NS
Eukaryotic translation initiation factor 4H OS=Homo sapiens GN=EIF4H PE=1 SV=5	IF4H_HUMAN	27 kDa	248		1	0.0826948	0.810194	0.0653794		0.0900375	NS
Methylmalonate-semialdehyde dehydrogenase [acylating], mitochondrial OS=Homo sapiens GN=ALDH6A1 PE=1 SV=2	MMSA_HUMAN	58 kDa	535		1	0.19325	0.475449	0.164197		0.0584329	NS
Ubiquitin carboxyl-terminal hydrolase isozyme L1 OS=Homo sapiens GN=UCHL1 PE=1 SV=2	UCHL1_HUMAN	25 kDa	223		1	0.178019	1.35436	0.276872		0.362074	NS
14-3-3 protein eta OS=Homo sapiens GN=YWHAH PE=1 SV=4	1433F_HUMAN	28 kDa	246		1	0.0938214	0.797879	0.113292		0.228281	NS
Cytosolic non-specific dipeptidase OS=Homo sapiens GN=CNDP2 PE=1 SV=2	CNDP2_HUMAN	53 kDa	475		1	0.116056	0.790683	0.0980221		0.192855	NS
NEDD8-conjugating enzyme Ubc12 OS=Homo sapiens GN=UBE2M PE=1 SV=1	UBC12_HUMAN	21 kDa	183		1	0.0498707	0.91309	0.0758161		0.414549	NS
B-cell receptor-associated protein 29 OS=Homo sapiens GN=BCAP29 PE=1 SV=2	BAP29_HUMAN	28 kDa	241		1	0.166486	0.558931	0.155593		0.0805925	NS
Guanine nucleotide-binding protein G(I)/G(S)/G(T) subunit beta-1 OS=Homo sapiens GN=GNB1 PE=1 SV=3	GBB1_HUMAN	37 kDa	340		1	0.0991546	1.15239	0.182901		0.541957	NS
Eukaryotic translation initiation factor 3 subunit H OS=Homo sapiens GN=EIF3H PE=1 SV=1	EIF3H_HUMAN	40 kDa	352		1	0.212932	0.620809	0.0930354		0.0819411	NS
Ethanolamine-phosphate cytidylyltransferase OS=Homo sapiens GN=PCYT2 PE=1 SV=1	PCY2_HUMAN	44 kDa	389		1	0.102548	0.637916	0.122098		0.0543434	NS
E3 ubiquitin-protein ligase RNF170 OS=Homo sapiens GN=RNF170 PE=1 SV=2	RN170_HUMAN	30 kDa	258		1	0.13199	0.750034	0.137801		0.235981	NS
RNA-binding protein 3 OS=Homo sapiens GN=RBM3 PE=1 SV=1	RBM3_HUMAN	17 kDa	157		1	0.126713	0.648258	0.115906		0.0647288	NS
High mobility group protein B2 OS=Homo sapiens GN=HMGB2 PE=1 SV=2	HMGB2_HUMAN	24 kDa	209		1	0.219515	0.550089	0.111721		0.0605024	NS
28S ribosomal protein S35, mitochondrial OS=Homo sapiens GN=MRPS35 PE=1 SV=1	RT35_HUMAN	37 kDa	323		1	0.17192	0.671014	0.0871433		0.0772012	NS
Nuclear migration protein nudC OS=Homo sapiens GN=NUDC PE=1 SV=1	NUDC_HUMAN	38 kDa	331		1	0.19531	0.656059	0.101089		0.104093	NS
Tensin-1 OS=Homo sapiens GN=TNS1 PE=1 SV=2	TENS1_HUMAN	186 kDa	1735		1	0.194137	0.502115	0.143779		0.0522006	NS
Protein LZIC OS=Homo sapiens GN=LZIC PE=1 SV=1	LZIC_HUMAN	21 kDa	190		1	0.0883031	1.01341	0.106236		0.930526	NS
Proteasomal ubiquitin receptor ADRM1 OS=Homo sapiens GN=ADRM1 PE=1 SV=2	ADRM1_HUMAN	42 kDa	407		1	0.160669	0.740406	0.109753		0.185467	NS
Histidine--tRNA ligase, cytoplasmic OS=Homo sapiens GN=HARS PE=1 SV=2	SYHC_HUMAN	57 kDa	509		1	0.190766	0.590094	0.100398		0.0531197	NS
Alanyl-tRNA editing protein Aarsd1 OS=Homo sapiens GN=AARSD1 PE=1 SV=2	AASD1_HUMAN	45 kDa	412		1	0.261907	0.645305	0.10449		0.165718	NS
ADP-ribosylation factor-like protein 1 OS=Homo sapiens GN=ARL1 PE=1 SV=1	ARL1_HUMAN	20 kDa	181		1	0.122317	0.806633	0.118646		0.294311	NS
Methionine adenosyltransferase 2 subunit beta OS=Homo sapiens GN=MAT2B PE=1 SV=1	MAT2B_HUMAN	38 kDa	334		1	0.248764	0.663516	0.14393		0.225586	NS
3'(2'),5'-bisphosphate nucleotidase 1 OS=Homo sapiens GN=BPNT1 PE=1 SV=1	BPNT1_HUMAN	33 kDa	308		1	0.16748	0.710736	0.118865		0.166991	NS
Aldo-keto reductase family 1 member C3 OS=Homo sapiens GN=AKR1C3 PE=1 SV=4	AK1C3_HUMAN	37 kDa	323		1	0.451798	2.46126	0.582781		0.0934393	NS
Tumor susceptibility gene 101 protein OS=Homo sapiens GN=TSG101 PE=1 SV=2	TS101_HUMAN	44 kDa	390		1	0.124697	0.674896	0.204152		0.257095	NS
Sperm-associated antigen 7 OS=Homo sapiens GN=SPAG7 PE=1 SV=2	SPAG7_HUMAN	26 kDa	227		1	0.195982	0.888114	0.19115		0.701659	NS
Enhancer of rudimentary homolog OS=Homo sapiens GN=ERH PE=1 SV=1	ERH_HUMAN	12 kDa	104		1	0.298676	0.598699	0.165346		0.219654	NS
Oxysterol-binding protein-related protein 6 OS=Homo sapiens GN=OSBPL6 PE=1 SV=1	OSBL6_HUMAN	106 kDa	934		1	0.342544	1.2552	0.490595		0.7113	NS
LYR motif-containing protein 5 OS=Homo sapiens GN=LYRM5 PE=3 SV=2	LYRM5_HUMAN	11 kDa	90		1	0.202034	0.975749	0.171079		0.929151	NS
BRISC complex subunit Abro1 OS=Homo sapiens GN=FAM175B PE=1 SV=2	F175B_HUMAN	47 kDa	415		1	0.270914	0.491205	0.120648		0.069568	NS
COMM domain-containing protein 3 OS=Homo sapiens GN=COMMD3 PE=1 SV=1	COMD3_HUMAN	22 kDa	195		1	0.207773	0.548866	0.159673		0.101621	NS
Hematopoietic progenitor cell antigen CD34 OS=Homo sapiens GN=CD34 PE=1 SV=2	CD34_HUMAN	41 kDa	385		1	0.171007	0.654228	0.14797		0.153075	NS
Cytoglobin OS=Homo sapiens GN=CYGB PE=1 SV=1	CYGB_HUMAN	21 kDa	190		1	0.262302	0.425994	0.139263		0.0501005	NS
Homer protein homolog 3 OS=Homo sapiens GN=HOMER3 PE=1 SV=2	HOME3_HUMAN	40 kDa	361		1	0.282611	0.447859	0.163538		0.0874504	NS
U2 small nuclear ribonucleoprotein B'' OS=Homo sapiens GN=SNRPB2 PE=1 SV=1	RU2B_HUMAN	25 kDa	225		1	0.149119	0.60754	0.121138		0.0588768	NS
RNA-binding protein 25 OS=Homo sapiens GN=RBM25 PE=1 SV=3	RBM25_HUMAN	100 kDa	843		1	0.290111	0.41797	0.158552		0.0730842	NS
Ras-related protein Rab-8B OS=Homo sapiens GN=RAB8B PE=1 SV=2	RAB8B_HUMAN	24 kDa	207		1	0.34846	0.31458	0.139099		0.0510383	NS
Eukaryotic translation initiation factor 4E type 3 OS=Homo sapiens GN=EIF4E3 PE=2 SV=4	IF4E3_HUMAN	24 kDa	224		1	0.29547	0.467891	0.225372		0.167169	NS
Superkiller viralicidic activity 2-like 2 OS=Homo sapiens GN=SKIV2L2 PE=1 SV=3	SK2L2_HUMAN	118 kDa	1042		1	0.359722	0.56589	0.163739		0.232727	NS
Cysteine and histidine-rich domain-containing protein 1 OS=Homo sapiens GN=CHORDC1 PE=1 SV=2	CHRD1_HUMAN	37 kDa	332		1	0.23177	0.696776	0.338023		0.523948	NS
Rab-interacting lysosomal protein OS=Homo sapiens GN=RILP PE=1 SV=1	RILP_HUMAN	44 kDa	401		1	0.3585	0.330487	0.179901		0.0827733	NS
Glycogen synthase kinase-3 alpha OS=Homo sapiens GN=GSK3A PE=1 SV=2	GSK3A_HUMAN	51 kDa	483		1	0.410549	0.59233	0.181406		0.317824	NS
Probable lipid phosphate phosphatase PPAPDC3 OS=Homo sapiens GN=PPAPDC3 PE=2 SV=1	PPAC3_HUMAN	29 kDa	271		1	0.417407	0.318672	0.220011		0.132459	NS
THAP domain-containing protein 4 OS=Homo sapiens GN=THAP4 PE=1 SV=2	THAP4_HUMAN	63 kDa	577		1	0.293555	0.399605	0.298168		0.193625	NS
N-alpha-acetyltransferase 30 OS=Homo sapiens GN=NAA30 PE=1 SV=1	NAA30_HUMAN	39 kDa	362		1	0.169572	1.05228	0.346339		0.910682	NS
Delta(24)-sterol reductase OS=Homo sapiens GN=DHCR24 PE=1 SV=2	DHC24_HUMAN	60 kDa	516		1	0.445062	0.659777	0.317688		0.532058	NS
FAD synthase OS=Homo sapiens GN=FLAD1 PE=1 SV=1	FAD1_HUMAN	65 kDa	587		1	0.238688	0.409572	0.199844		0.0791467	NS
Endoplasmic reticulum resident protein 44 OS=Homo sapiens GN=ERP44 PE=1 SV=1	ERP44_HUMAN	47 kDa	406		1	0.319101	0.633528	0.232582		0.3572	NS
Glutamine synthetase OS=Homo sapiens GN=GLUL PE=1 SV=4	GLNA_HUMAN	42 kDa	373		1	0.30512	0.863163	0.282632		0.754818	NS
Thioredoxin domain-containing protein 12 OS=Homo sapiens GN=TXNDC12 PE=1 SV=1	TXD12_HUMAN	19 kDa	172		1	0.32476	0.627793	0.447234		0.557592	NS
Syntaxin-8 OS=Homo sapiens GN=STX8 PE=1 SV=2	STX8_HUMAN	27 kDa	236		1	0.29278	0.692553	0.328461		0.526975	NS
Acyl-CoA dehydrogenase family member 10 OS=Homo sapiens GN=ACAD10 PE=1 SV=1	ACD10_HUMAN	119 kDa	1059		1	0.260807	1.10314	0.343612		0.832971	NS
H/ACA ribonucleoprotein complex subunit 2 OS=Homo sapiens GN=NHP2 PE=1 SV=1	NHP2_HUMAN	17 kDa	153		1	0.355854	0.225712	0.225712		0.0704443	NS
Hemoglobin subunit beta OS=Homo sapiens GN=HBB PE=1 SV=2	HBB_HUMAN	16 kDa	147		1	0.106701	1.08886	0.106789		0.584225	NS
Hemoglobin subunit alpha OS=Homo sapiens GN=HBA1 PE=1 SV=2	HBA_HUMAN	15 kDa	142		1	0.128532	1.0908	0.137052		0.657228	NS
Myosin regulatory light chain 2, skeletal muscle isoform OS=Homo sapiens GN=MYLPF PE=2 SV=1	MLRS_HUMAN	19 kDa	169		1	0.131089	1.00492	0.0688383		0.971331	NS
Glycogen phosphorylase, muscle form OS=Homo sapiens GN=PYGM PE=1 SV=6	PYGM_HUMAN	97 kDa	842		1	0.0920199	1.10368	0.0408323		0.259794	NS
Myosin-binding protein C, slow-type OS=Homo sapiens GN=MYBPC1 PE=1 SV=2	MYPC1_HUMAN	128 kDa	1141		1	0.0892761	0.995533	0.0457183		0.961388	NS
Sarcoplasmic/endoplasmic reticulum calcium ATPase 1 OS=Homo sapiens GN=ATP2A1 PE=1 SV=1	AT2A1_HUMAN	110 kDa	1001		1	0.103184	1.12378	0.0650576		0.299692	NS
Myosin regulatory light chain 2, ventricular/cardiac muscle isoform OS=Homo sapiens GN=MYL2 PE=1 SV=3	MLRV_HUMAN	19 kDa	166		1	0.0707207	1.02024	0.110975		0.895185	NS
Fructose-bisphosphate aldolase A OS=Homo sapiens GN=ALDOA PE=1 SV=2	ALDOA_HUMAN	39 kDa	364		1	0.0821629	1.06887	0.0583204		0.49239	NS
Beta-enolase OS=Homo sapiens GN=ENO3 PE=1 SV=5	ENOB_HUMAN	47 kDa	434		1	0.112265	1.15527	0.0747017		0.247074	NS
Tropomyosin beta chain OS=Homo sapiens GN=TPM2 PE=1 SV=1	TPM2_HUMAN	33 kDa	284		1	0.0624318	0.996101	0.0697126		0.969689	NS
Serum albumin OS=Homo sapiens GN=ALB PE=1 SV=2	ALBU_HUMAN	69 kDa	609		1	0.135138	1.00227	0.0971413		0.989016	NS
ATP synthase subunit beta, mitochondrial OS=Homo sapiens GN=ATP5B PE=1 SV=3	ATPB_HUMAN	57 kDa	529		1	0.0792595	0.982003	0.0354222		0.817284	NS
Myomesin-2 OS=Homo sapiens GN=MYOM2 PE=1 SV=2	MYOM2_HUMAN	165 kDa	1465		1	0.13379	0.990765	0.0579462		0.94337	NS
Myosin light chain 3 OS=Homo sapiens GN=MYL3 PE=1 SV=3	MYL3_HUMAN	22 kDa	195		1	0.0763619	1.10203	0.0839236		0.415502	NS
ATP synthase subunit alpha, mitochondrial OS=Homo sapiens GN=ATP5A1 PE=1 SV=1	ATPA_HUMAN	60 kDa	553		1	0.0833354	0.998406	0.0445068		0.985489	NS
Myosin-binding protein C, fast-type OS=Homo sapiens GN=MYBPC2 PE=1 SV=2	MYPC2_HUMAN	128 kDa	1141		1	0.158748	1.3208	0.106928		0.100354	NS
Troponin I, fast skeletal muscle OS=Homo sapiens GN=TNNI2 PE=1 SV=2	TNNI2_HUMAN	21 kDa	182		1	0.215145	1.17757	0.152521		0.498672	NS
Triosephosphate isomerase OS=Homo sapiens GN=TPI1 PE=1 SV=3	TPIS_HUMAN	31 kDa	286		1	0.131791	1.01908	0.0579831		0.88223	NS
Troponin T, fast skeletal muscle OS=Homo sapiens GN=TNNT3 PE=1 SV=3	TNNT3_HUMAN	32 kDa	269		1	0.116278	1.14391	0.128362		0.451549	NS
Calsequestrin-1 OS=Homo sapiens GN=CASQ1 PE=1 SV=3	CASQ1_HUMAN	45 kDa	396		1	0.0725718	1.23009	0.100636		0.118978	NS
Phosphoglycerate mutase 2 OS=Homo sapiens GN=PGAM2 PE=1 SV=3	PGAM2_HUMAN	29 kDa	253		1	0.095518	0.977711	0.078224		0.859864	NS
Sarcoplasmic/endoplasmic reticulum calcium ATPase 2 OS=Homo sapiens GN=ATP2A2 PE=1 SV=1	AT2A2_HUMAN	115 kDa	1042		1	0.122795	1.03593	0.089964		0.812748	NS
Trifunctional enzyme subunit alpha, mitochondrial OS=Homo sapiens GN=HADHA PE=1 SV=2	ECHA_HUMAN	83 kDa	763		1	0.0827008	1.16272	0.100679		0.272345	NS
Tropomyosin alpha-1 chain OS=Homo sapiens GN=TPM1 PE=1 SV=2	TPM1_HUMAN	33 kDa	284		1	0.0786548	1.01655	0.089259		0.899388	NS
Aconitate hydratase, mitochondrial OS=Homo sapiens GN=ACO2 PE=1 SV=2	ACON_HUMAN	85 kDa	780		1	0.100967	1.13441	0.0598145		0.237693	NS
Glycogen debranching enzyme OS=Homo sapiens GN=AGL PE=1 SV=3	GDE_HUMAN	175 kDa	1532		1	0.0957643	1.19489	0.0839308		0.153855	NS
L-lactate dehydrogenase A chain OS=Homo sapiens GN=LDHA PE=1 SV=2	LDHA_HUMAN	37 kDa	332		1	0.148421	1.14569	0.125965		0.471473	NS
LIM domain-binding protein 3 OS=Homo sapiens GN=LDB3 PE=1 SV=2	LDB3_HUMAN	77 kDa	727		1	0.0311615	1.05632	0.0581001		0.478409	NS
Alpha-crystallin B chain OS=Homo sapiens GN=CRYAB PE=1 SV=2	CRYAB_HUMAN	20 kDa	175		1	0.0327742	0.9034	0.0462644		0.15084	NS
Myomesin-1 OS=Homo sapiens GN=MYOM1 PE=1 SV=2	MYOM1_HUMAN	188 kDa	1685		1	0.159669	0.97886	0.0838779		0.899143	NS
Glucose-6-phosphate isomerase OS=Homo sapiens GN=GPI PE=1 SV=4	G6PI_HUMAN	63 kDa	558		1	0.067636	1.10675	0.0509543		0.219586	NS
Heat shock cognate 71 kDa protein OS=Homo sapiens GN=HSPA8 PE=1 SV=1	HSP7C_HUMAN	71 kDa	646		1	0.0580415	1.13427	0.0655159		0.175369	NS
Troponin I, slow skeletal muscle OS=Homo sapiens GN=TNNI1 PE=1 SV=3	TNNI1_HUMAN	22 kDa	187		1	0.0785399	0.900584	0.0799298		0.414028	NS
Tropomyosin alpha-3 chain OS=Homo sapiens GN=TPM3 PE=1 SV=2	TPM3_HUMAN	33 kDa	285		1	0.0963929	0.920044	0.0923512		0.574	NS
Alpha-actinin-2 OS=Homo sapiens GN=ACTN2 PE=1 SV=1	ACTN2_HUMAN	104 kDa	894		1	0.0713554	1.11952	0.0738955		0.289469	NS
Voltage-dependent anion-selective channel protein 1 OS=Homo sapiens GN=VDAC1 PE=1 SV=2	VDAC1_HUMAN	31 kDa	283		1	0.0551162	0.911302	0.070706		0.38587	NS
Complement C3 OS=Homo sapiens GN=C3 PE=1 SV=2	CO3_HUMAN	187 kDa	1663		1	0.117694	1.22989	0.101208		0.164987	NS
Isocitrate dehydrogenase [NADP], mitochondrial OS=Homo sapiens GN=IDH2 PE=1 SV=2	IDHP_HUMAN	51 kDa	452		1	0.104724	1.00832	0.0662784		0.944372	NS
Myosin-1 OS=Homo sapiens GN=MYH1 PE=1 SV=3	MYH1_HUMAN	223 kDa	1939		1	0.286773	1.43732	0.211923		0.229714	NS
Titin OS=Homo sapiens GN=TTN PE=1 SV=4	TITIN_HUMAN	3816 kDa	34350		1	0.0985208	0.848037	0.0905918		0.288348	NS
Very long-chain specific acyl-CoA dehydrogenase, mitochondrial OS=Homo sapiens GN=ACADVL PE=1 SV=1	ACADV_HUMAN	70 kDa	655		1	0.091035	1.14337	0.0723839		0.235131	NS
Annexin A6 OS=Homo sapiens GN=ANXA6 PE=1 SV=3	ANXA6_HUMAN	76 kDa	673		1	0.0286868	1.13693	0.0823515		0.218035	NS
Sarcalumenin OS=Homo sapiens GN=SRL PE=2 SV=2	SRCA_HUMAN	101 kDa	932		1	0.0247226	1.09682	0.0729073		0.320485	NS
NAD(P) transhydrogenase, mitochondrial OS=Homo sapiens GN=NNT PE=1 SV=3	NNTM_HUMAN	114 kDa	1086		1	0.127156	1.1015	0.0605364		0.431391	NS
Hemoglobin subunit delta OS=Homo sapiens GN=HBD PE=1 SV=2	HBD_HUMAN	16 kDa	147		1	0.0995585	1.15253	0.120897		0.388228	NS
Heat shock protein HSP 90-beta OS=Homo sapiens GN=HSP90AB1 PE=1 SV=4	HS90B_HUMAN	83 kDa	724		1	0.102046	1.13304	0.0494513		0.208815	NS
Malate dehydrogenase, mitochondrial OS=Homo sapiens GN=MDH2 PE=1 SV=3	MDHM_HUMAN	36 kDa	338		1	0.0684257	0.986592	0.0711562		0.899913	NS
Elongation factor 1-alpha 2 OS=Homo sapiens GN=EEF1A2 PE=1 SV=1	EF1A2_HUMAN	50 kDa	463		1	0.038366	0.946693	0.06828		0.568834	NS
Troponin C, skeletal muscle OS=Homo sapiens GN=TNNC2 PE=1 SV=2	TNNC2_HUMAN	18 kDa	160		1	0.133886	1.2657	0.151277		0.24179	NS
Alpha-enolase OS=Homo sapiens GN=ENO1 PE=1 SV=2	ENOA_HUMAN	47 kDa	434		1	0.0647231	1.0928	0.0832909		0.439816	NS
2-oxoglutarate dehydrogenase, mitochondrial OS=Homo sapiens GN=OGDH PE=1 SV=3	ODO1_HUMAN	116 kDa	1023		1	0.0951466	1.01234	0.0565424		0.906511	NS
Trifunctional enzyme subunit beta, mitochondrial OS=Homo sapiens GN=HADHB PE=1 SV=3	ECHB_HUMAN	51 kDa	474		1	0.0724232	1.00208	0.0746488		0.985215	NS
Myc box-dependent-interacting protein 1 OS=Homo sapiens GN=BIN1 PE=1 SV=1	BIN1_HUMAN	65 kDa	593		1	0.0358431	1.1814	0.0719028		0.0753532	NS
NADH-ubiquinone oxidoreductase 75 kDa subunit, mitochondrial OS=Homo sapiens GN=NDUFS1 PE=1 SV=3	NDUS1_HUMAN	79 kDa	727		1	0.0972927	1.04751	0.0635787		0.674132	NS
Calcium-binding mitochondrial carrier protein Aralar1 OS=Homo sapiens GN=SLC25A12 PE=1 SV=2	CMC1_HUMAN	75 kDa	678		1	0.0838711	1.06771	0.0436795		0.442216	NS
60 kDa heat shock protein, mitochondrial OS=Homo sapiens GN=HSPD1 PE=1 SV=2	CH60_HUMAN	61 kDa	573		1	0.112662	1.06588	0.0808767		0.632868	NS
Puromycin-sensitive aminopeptidase OS=Homo sapiens GN=NPEPPS PE=1 SV=2	PSA_HUMAN	103 kDa	919		1	0.107033	1.16455	0.0608132		0.167855	NS
Transitional endoplasmic reticulum ATPase OS=Homo sapiens GN=VCP PE=1 SV=4	TERA_HUMAN	89 kDa	806		1	0.0821371	1.05789	0.0529382		0.542254	NS
Peroxiredoxin-6 OS=Homo sapiens GN=PRDX6 PE=1 SV=3	PRDX6_HUMAN	25 kDa	224		1	0.0721775	1.09713	0.0812312		0.420512	NS
Tubulin beta chain OS=Homo sapiens GN=TUBB PE=1 SV=2	TBB5_HUMAN	50 kDa	444		1	0.0565929	1.02529	0.054013		0.760556	NS
Perilipin-4 OS=Homo sapiens GN=PLIN4 PE=1 SV=2	PLIN4_HUMAN	134 kDa	1357		1	0.0518657	1.02122	0.135517		0.905834	NS
PDZ and LIM domain protein 5 OS=Homo sapiens GN=PDLIM5 PE=1 SV=5	PDLI5_HUMAN	64 kDa	596		1	0.0344409	1.0775	0.0596116		0.348481	NS
Elongation factor 2 OS=Homo sapiens GN=EEF2 PE=1 SV=4	EF2_HUMAN	95 kDa	858		1	0.082098	1.16535	0.0509041		0.0883224	NS
Apolipoprotein A-I OS=Homo sapiens GN=APOA1 PE=1 SV=1	APOA1_HUMAN	31 kDa	267		1	0.132301	1.02682	0.073403		0.849715	NS
Glycogen [starch] synthase, muscle OS=Homo sapiens GN=GYS1 PE=1 SV=2	GYS1_HUMAN	84 kDa	737		1	0.0666046	1.08779	0.0626419		0.369257	NS
UTP--glucose-1-phosphate uridylyltransferase OS=Homo sapiens GN=UGP2 PE=1 SV=5	UGPA_HUMAN	57 kDa	508		1	0.0585385	1.04201	0.0643273		0.659456	NS
Cytochrome b-c1 complex subunit 2, mitochondrial OS=Homo sapiens GN=UQCRC2 PE=1 SV=3	QCR2_HUMAN	48 kDa	453		1	0.0644381	0.98547	0.0670126		0.884937	NS
Phosphatidylethanolamine-binding protein 1 OS=Homo sapiens GN=PEBP1 PE=1 SV=3	PEBP1_HUMAN	21 kDa	187		1	0.0376728	1.07437	0.051485		0.314612	NS
Cytochrome b-c1 complex subunit 1, mitochondrial OS=Homo sapiens GN=UQCRC1 PE=1 SV=3	QCR1_HUMAN	53 kDa	480		1	0.0858715	0.900472	0.0562122		0.324914	NS
Alpha-1-antitrypsin OS=Homo sapiens GN=SERPINA1 PE=1 SV=3	A1AT_HUMAN	47 kDa	418		1	0.118223	1.06799	0.0946976		0.659871	NS
Tripartite motif-containing protein 72 OS=Homo sapiens GN=TRIM72 PE=1 SV=2	TRI72_HUMAN	53 kDa	477		1	0.0516542	0.993551	0.0618947		0.942671	NS
Desmin OS=Homo sapiens GN=DES PE=1 SV=3	DESM_HUMAN	54 kDa	470		1	0.0798506	1.06453	0.0617098		0.528542	NS
Troponin T, slow skeletal muscle OS=Homo sapiens GN=TNNT1 PE=1 SV=4	TNNT1_HUMAN	33 kDa	278		1	0.11757	0.990915	0.122337		0.960451	NS
Histone-lysine N-methyltransferase SMYD1 OS=Homo sapiens GN=SMYD1 PE=1 SV=1	SMYD1_HUMAN	57 kDa	490		1	0.0568597	1.05779	0.0652737		0.547268	NS
Band 3 anion transport protein OS=Homo sapiens GN=SLC4A1 PE=1 SV=3	B3AT_HUMAN	102 kDa	911		1	0.119791	1.36825	0.212081		0.214313	NS
Heat shock protein beta-6 OS=Homo sapiens GN=HSPB6 PE=1 SV=2	HSPB6_HUMAN	17 kDa	160		1	0.0787369	0.884856	0.0609018		0.261016	NS
Carbonic anhydrase 1 OS=Homo sapiens GN=CA1 PE=1 SV=2	CAH1_HUMAN	29 kDa	261		1	0.0758362	1.1961	0.243023		0.540778	NS
Stress-70 protein, mitochondrial OS=Homo sapiens GN=HSPA9 PE=1 SV=2	GRP75_HUMAN	74 kDa	679		1	0.0691597	1.05881	0.0554633		0.517062	NS
ATP synthase subunit O, mitochondrial OS=Homo sapiens GN=ATP5O PE=1 SV=1	ATPO_HUMAN	23 kDa	213		1	0.062527	0.953925	0.0368535		0.505802	NS
Dihydrolipoyl dehydrogenase, mitochondrial OS=Homo sapiens GN=DLD PE=1 SV=2	DLDH_HUMAN	54 kDa	509		1	0.0545433	1.08046	0.0503687		0.310576	NS
Citrate synthase, mitochondrial OS=Homo sapiens GN=CS PE=1 SV=2	CISY_HUMAN	52 kDa	466		1	0.082928	0.89877	0.0634468		0.3421	NS
Ubiquitin-like modifier-activating enzyme 1 OS=Homo sapiens GN=UBA1 PE=1 SV=3	UBA1_HUMAN	118 kDa	1058		1	0.0839963	1.09041	0.0697343		0.424036	NS
Cofilin-2 OS=Homo sapiens GN=CFL2 PE=1 SV=1	COF2_HUMAN	19 kDa	166		1	0.0621357	0.993187	0.0350526		0.918948	NS
Myomesin-3 OS=Homo sapiens GN=MYOM3 PE=2 SV=1	MYOM3_HUMAN	162 kDa	1437		1	0.0932659	1.03272	0.049903		0.739363	NS
Peroxiredoxin-2 OS=Homo sapiens GN=PRDX2 PE=1 SV=5	PRDX2_HUMAN	22 kDa	198		1	0.0537305	1.23573	0.0842667		0.0567992	NS
Leucine-rich PPR motif-containing protein, mitochondrial OS=Homo sapiens GN=LRPPRC PE=1 SV=3	LPPRC_HUMAN	158 kDa	1394		1	0.128979	1.02109	0.0467319		0.859351	NS
Sodium/potassium-transporting ATPase subunit alpha-2 OS=Homo sapiens GN=ATP1A2 PE=1 SV=1	AT1A2_HUMAN	112 kDa	1020		1	0.0771964	1.00312	0.0499177		0.972019	NS
Medium-chain specific acyl-CoA dehydrogenase, mitochondrial OS=Homo sapiens GN=ACADM PE=1 SV=1	ACADM_HUMAN	47 kDa	421		1	0.0828638	0.981819	0.0308991		0.813522	NS
Catalase OS=Homo sapiens GN=CAT PE=1 SV=3	CATA_HUMAN	60 kDa	527		1	0.125761	1.39737	0.169347		0.111922	NS
Long-chain-fatty-acid--CoA ligase 1 OS=Homo sapiens GN=ACSL1 PE=1 SV=1	ACSL1_HUMAN	78 kDa	698		1	0.12455	1.12172	0.0869146		0.420351	NS
Peroxiredoxin-1 OS=Homo sapiens GN=PRDX1 PE=1 SV=1	PRDX1_HUMAN	22 kDa	199		1	0.0822029	1.18796	0.0813376		0.141617	NS
Probable C->U-editing enzyme APOBEC-2 OS=Homo sapiens GN=APOBEC2 PE=1 SV=1	ABEC2_HUMAN	26 kDa	224		1	0.0715247	0.976642	0.102416		0.870872	NS
78 kDa glucose-regulated protein OS=Homo sapiens GN=HSPA5 PE=1 SV=2	GRP78_HUMAN	72 kDa	654		1	0.0341912	1.10382	0.0668043		0.259575	NS
Glycerol-3-phosphate dehydrogenase [NAD(+)], cytoplasmic OS=Homo sapiens GN=GPD1 PE=1 SV=4	GPDA_HUMAN	38 kDa	349		1	0.074078	1.04767	0.0889846		0.712043	NS
Synaptopodin-2 OS=Homo sapiens GN=SYNPO2 PE=1 SV=2	SYNP2_HUMAN	118 kDa	1093		1	0.0319096	1.16529	0.102044		0.227677	NS
Xin actin-binding repeat-containing protein 1 OS=Homo sapiens GN=XIRP1 PE=1 SV=1	XIRP1_HUMAN	199 kDa	1843		1	0.0691472	1.0279	0.103904		0.847185	NS
Cytochrome c oxidase subunit 2 OS=Homo sapiens GN=MT-CO2 PE=1 SV=1	COX2_HUMAN	26 kDa	227		1	0.118523	0.99155	0.0645501		0.946411	NS
Tubulin alpha-1B chain OS=Homo sapiens GN=TUBA1B PE=1 SV=1	TBA1B_HUMAN	50 kDa	451		1	0.0536595	1.08903	0.0519937		0.271545	NS
Sarcoplasmic reticulum histidine-rich calcium-binding protein OS=Homo sapiens GN=HRC PE=1 SV=1	SRCH_HUMAN	80 kDa	699		1	0.13278	0.943985	0.0788528		0.702924	NS
Gelsolin OS=Homo sapiens GN=GSN PE=1 SV=1	GELS_HUMAN	86 kDa	782		1	0.102347	0.912319	0.0538404		0.417251	NS
Delta(3,5)-Delta(2,4)-dienoyl-CoA isomerase, mitochondrial OS=Homo sapiens GN=ECH1 PE=1 SV=2	ECH1_HUMAN	36 kDa	328		1	0.160524	0.830571	0.128033		0.4214	NS
Protein disulfide-isomerase OS=Homo sapiens GN=P4HB PE=1 SV=3	PDIA1_HUMAN	57 kDa	508		1	0.0455758	1.15057	0.0850062		0.203345	NS
Cytochrome b-c1 complex subunit Rieske, mitochondrial OS=Homo sapiens GN=UQCRFS1 PE=1 SV=2	UCRI_HUMAN	30 kDa	274		1	0.0854816	0.952763	0.0751361		0.690341	NS
Fructose-1,6-bisphosphatase isozyme 2 OS=Homo sapiens GN=FBP2 PE=1 SV=2	F16P2_HUMAN	37 kDa	339		1	0.116287	0.927133	0.0956936		0.637504	NS
Flavin reductase (NADPH) OS=Homo sapiens GN=BLVRB PE=1 SV=3	BLVRB_HUMAN	22 kDa	206		1	0.0521899	1.1574	0.0904197		0.21426	NS
ATP synthase subunit d, mitochondrial OS=Homo sapiens GN=ATP5H PE=1 SV=3	ATP5H_HUMAN	18 kDa	161		1	0.078847	0.997026	0.0488626		0.973297	NS
Glutathione S-transferase Mu 2 OS=Homo sapiens GN=GSTM2 PE=1 SV=2	GSTM2_HUMAN	26 kDa	218		1	0.0820481	1.17021	0.0761739		0.161664	NS
Phosphate carrier protein, mitochondrial OS=Homo sapiens GN=SLC25A3 PE=1 SV=2	MPCP_HUMAN	40 kDa	362		1	0.137304	0.887477	0.0862077		0.473671	NS
Carbonic anhydrase 2 OS=Homo sapiens GN=CA2 PE=1 SV=2	CAH2_HUMAN	29 kDa	260		1	0.0741526	1.04335	0.136935		0.815818	NS
Prelamin-A/C OS=Homo sapiens GN=LMNA PE=1 SV=1	LMNA_HUMAN	74 kDa	664		1	0.133671	0.975132	0.0785512		0.865523	NS
Protein deglycase DJ-1 OS=Homo sapiens GN=PARK7 PE=1 SV=2	PARK7_HUMAN	20 kDa	189		1	0.0595232	1.1064	0.0626307		0.264826	NS
Calsequestrin-2 OS=Homo sapiens GN=CASQ2 PE=1 SV=2	CASQ2_HUMAN	46 kDa	399		1	0.0571308	0.955568	0.119853		0.782678	NS
Succinate dehydrogenase [ubiquinone] flavoprotein subunit, mitochondrial OS=Homo sapiens GN=SDHA PE=1 SV=2	SDHA_HUMAN	73 kDa	664		1	0.0818728	1.10701	0.0851018		0.406444	NS
Keratin, type I cytoskeletal 10 OS=Homo sapiens GN=KRT10 PE=1 SV=6	K1C10_HUMAN	59 kDa	584		1	0.209559	0.911287	0.125569		0.703161	NS
NADH-cytochrome b5 reductase 1 OS=Homo sapiens GN=CYB5R1 PE=1 SV=1	NB5R1_HUMAN	34 kDa	305		1	0.0831676	0.909451	0.111849		0.569814	NS
Dihydrolipoyllysine-residue acetyltransferase component of pyruvate dehydrogenase complex, mitochondrial OS=Homo sapiens GN=DLAT PE=1 SV=3	ODP2_HUMAN	69 kDa	647		1	0.0894717	1.1249	0.0579644		0.23648	NS
Myosin light chain kinase 2, skeletal/cardiac muscle OS=Homo sapiens GN=MYLK2 PE=1 SV=3	MYLK2_HUMAN	65 kDa	596		1	0.101074	1.2074	0.127744		0.266831	NS
Four and a half LIM domains protein 1 OS=Homo sapiens GN=FHL1 PE=1 SV=4	FHL1_HUMAN	36 kDa	323		1	0.0526855	0.987853	0.0609119		0.891393	NS
Adenylosuccinate synthetase isozyme 1 OS=Homo sapiens GN=ADSSL1 PE=1 SV=1	PURA1_HUMAN	50 kDa	457		1	0.0717705	1.00315	0.0530022		0.971785	NS
Fumarate hydratase, mitochondrial OS=Homo sapiens GN=FH PE=1 SV=3	FUMH_HUMAN	55 kDa	510		1	0.0884698	1.00791	0.053225		0.935863	NS
Phosphorylase b kinase regulatory subunit alpha, skeletal muscle isoform OS=Homo sapiens GN=PHKA1 PE=1 SV=2	KPB1_HUMAN	137 kDa	1223		1	0.0888234	0.963162	0.0586615		0.722293	NS
Histone H2B type 2-E OS=Homo sapiens GN=HIST2H2BE PE=1 SV=3	H2B2E_HUMAN	14 kDa	126		1	0.111293	0.853738	0.0944313		0.338036	NS
FH1/FH2 domain-containing protein 1 OS=Homo sapiens GN=FHOD1 PE=1 SV=3	FHOD1_HUMAN	127 kDa	1164		1	0.118167	1.00574	0.0426625		0.957996	NS
Ig kappa chain C region OS=Homo sapiens GN=IGKC PE=1 SV=1	IGKC_HUMAN	12 kDa	106		1	0.0885571	1.15227	0.0888602		0.266667	NS
Carnitine O-acetyltransferase OS=Homo sapiens GN=CRAT PE=1 SV=5	CACP_HUMAN	71 kDa	626		1	0.0954656	1.19947	0.0754632		0.119941	NS
Fructose-bisphosphate aldolase C OS=Homo sapiens GN=ALDOC PE=1 SV=2	ALDOC_HUMAN	39 kDa	364		1	0.0843911	1.16602	0.0944206		0.242324	NS
Mitochondrial 2-oxoglutarate/malate carrier protein OS=Homo sapiens GN=SLC25A11 PE=1 SV=3	M2OM_HUMAN	34 kDa	314		1	0.0663506	0.901021	0.0960464		0.465532	NS
Hexokinase-1 OS=Homo sapiens GN=HK1 PE=1 SV=3	HXK1_HUMAN	102 kDa	917		1	0.108465	0.981716	0.0592927		0.873972	NS
Voltage-dependent calcium channel subunit alpha-2/delta-1 OS=Homo sapiens GN=CACNA2D1 PE=1 SV=3	CA2D1_HUMAN	125 kDa	1103		1	0.0688282	1.11825	0.0668214		0.256181	NS
Phosphorylase b kinase regulatory subunit beta OS=Homo sapiens GN=PHKB PE=1 SV=3	KPBB_HUMAN	125 kDa	1093		1	0.124955	1.04096	0.0656777		0.754021	NS
Calpain-3 OS=Homo sapiens GN=CAPN3 PE=1 SV=2	CAN3_HUMAN	94 kDa	821		1	0.0531171	0.92246	0.0979353		0.562015	NS
Protein unc-45 homolog B OS=Homo sapiens GN=UNC45B PE=1 SV=1	UN45B_HUMAN	104 kDa	931		1	0.1009	0.990337	0.0462686		0.923012	NS
Annexin A2 OS=Homo sapiens GN=ANXA2 PE=1 SV=2	ANXA2_HUMAN	39 kDa	339		1	0.033596	0.834508	0.0739292		0.108481	NS
Ankyrin repeat domain-containing protein 2 OS=Homo sapiens GN=ANKRD2 PE=1 SV=3	ANKR2_HUMAN	40 kDa	360		1	0.103802	0.915417	0.0473295		0.414916	NS
Glutathione S-transferase P OS=Homo sapiens GN=GSTP1 PE=1 SV=2	GSTP1_HUMAN	23 kDa	210		1	0.0594885	1.18629	0.0716234		0.0866857	NS
Complement C4-B OS=Homo sapiens GN=C4B PE=1 SV=2	CO4B_HUMAN	193 kDa	1744		1	0.176432	1.24759	0.143667		0.294889	NS
Ig gamma-1 chain C region OS=Homo sapiens GN=IGHG1 PE=1 SV=1	IGHG1_HUMAN	36 kDa	330		1	0.118955	1.31176	0.109825		0.0812382	NS
Voltage-dependent anion-selective channel protein 3 OS=Homo sapiens GN=VDAC3 PE=1 SV=1	VDAC3_HUMAN	31 kDa	283		1	0.0628615	0.920997	0.0721336		0.457925	NS
Smoothelin-like protein 1 OS=Homo sapiens GN=SMTNL1 PE=1 SV=1	SMTL1_HUMAN	49 kDa	457		1	0.120185	0.998264	0.0715599		0.989569	NS
Kelch-like protein 41 OS=Homo sapiens GN=KLHL41 PE=1 SV=2	KLH41_HUMAN	68 kDa	606		1	0.0820195	1.06577	0.109571		0.673106	NS
Apoptosis-inducing factor 1, mitochondrial OS=Homo sapiens GN=AIFM1 PE=1 SV=1	AIFM1_HUMAN	67 kDa	613		1	0.0730766	1.14339	0.057343		0.140783	NS
14-3-3 protein gamma OS=Homo sapiens GN=YWHAG PE=1 SV=2	1433G_HUMAN	28 kDa	247		1	0.0859836	0.794708	0.0728612		0.0914351	NS
Acyl-coenzyme A thioesterase 2, mitochondrial OS=Homo sapiens GN=ACOT2 PE=1 SV=6	ACOT2_HUMAN	53 kDa	483		1	0.0936667	1.04186	0.0575561		0.691163	NS
Cardiac phospholamban OS=Homo sapiens GN=PLN PE=1 SV=1	PPLA_HUMAN	6 kDa	52		1	0.186781	1.0669	0.155768		0.788938	NS
Ubiquitin-60S ribosomal protein L40 OS=Homo sapiens GN=UBA52 PE=1 SV=2	RL40_HUMAN	15 kDa	128		1	0.111676	0.964706	0.0882298		0.806868	NS
Dihydrolipoyllysine-residue succinyltransferase component of 2-oxoglutarate dehydrogenase complex, mitochondrial OS=Homo sapiens GN=DLST PE=1 SV=4	ODO2_HUMAN	49 kDa	453		1	0.0779525	0.971179	0.0658895		0.784163	NS
LIM and cysteine-rich domains protein 1 OS=Homo sapiens GN=LMCD1 PE=1 SV=1	LMCD1_HUMAN	41 kDa	365		1	0.0733094	0.976182	0.0747961		0.832595	NS
NADH dehydrogenase [ubiquinone] iron-sulfur protein 3, mitochondrial OS=Homo sapiens GN=NDUFS3 PE=1 SV=1	NDUS3_HUMAN	30 kDa	264		1	0.121189	0.862605	0.0784927		0.33265	NS
Vimentin OS=Homo sapiens GN=VIM PE=1 SV=4	VIME_HUMAN	54 kDa	466		1	0.22196	0.699135	0.069004		0.141709	NS
Alpha-2-macroglobulin OS=Homo sapiens GN=A2M PE=1 SV=3	A2MG_HUMAN	163 kDa	1474		1	0.266775	1.00732	0.217416		0.983372	NS
NADH dehydrogenase [ubiquinone] iron-sulfur protein 2, mitochondrial OS=Homo sapiens GN=NDUFS2 PE=1 SV=2	NDUS2_HUMAN	53 kDa	463		1	0.11735	0.884819	0.054719		0.332121	NS
Histone H4 OS=Homo sapiens GN=HIST1H4A PE=1 SV=2	H4_HUMAN	11 kDa	103		1	0.146987	0.936902	0.0913512		0.704307	NS
ATP synthase subunit gamma, mitochondrial OS=Homo sapiens GN=ATP5C1 PE=1 SV=1	ATPG_HUMAN	33 kDa	298		1	0.145587	0.843839	0.112307		0.404607	NS
C-1-tetrahydrofolate synthase, cytoplasmic OS=Homo sapiens GN=MTHFD1 PE=1 SV=3	C1TC_HUMAN	102 kDa	935		1	0.0579237	1.11605	0.06595		0.240162	NS
L-lactate dehydrogenase B chain OS=Homo sapiens GN=LDHB PE=1 SV=2	LDHB_HUMAN	37 kDa	334		1	0.145567	0.845792	0.121761		0.43344	NS
Cullin-associated NEDD8-dissociated protein 2 OS=Homo sapiens GN=CAND2 PE=1 SV=3	CAND2_HUMAN	135 kDa	1236		1	0.0894584	1.09776	0.0790658		0.435817	NS
Protein-cysteine N-palmitoyltransferase HHAT-like protein OS=Homo sapiens GN=HHATL PE=2 SV=1	HHATL_HUMAN	57 kDa	504		1	0.0601097	1.05175	0.102636		0.713339	NS
Nucleoside diphosphate kinase B OS=Homo sapiens GN=NME2 PE=1 SV=1	NDKB_HUMAN	17 kDa	152		1	0.0941699	1.03195	0.0608338		0.768514	NS
26S proteasome non-ATPase regulatory subunit 2 OS=Homo sapiens GN=PSMD2 PE=1 SV=3	PSMD2_HUMAN	100 kDa	908		1	0.0762381	1.13466	0.055333		0.163185	NS
Microtubule-associated protein tau OS=Homo sapiens GN=MAPT PE=1 SV=5	TAU_HUMAN	79 kDa	758		1	0.116232	0.988374	0.04153		0.913355	NS
Elongation factor Tu, mitochondrial OS=Homo sapiens GN=TUFM PE=1 SV=2	EFTU_HUMAN	50 kDa	452		1	0.0839412	0.896576	0.078843		0.400115	NS
Radixin OS=Homo sapiens GN=RDX PE=1 SV=1	RADI_HUMAN	69 kDa	583		1	0.0799257	1.19874	0.0694955		0.0845889	NS
Voltage-dependent anion-selective channel protein 2 OS=Homo sapiens GN=VDAC2 PE=1 SV=2	VDAC2_HUMAN	32 kDa	294		1	0.111086	0.890375	0.0759498		0.410735	NS
Serine/threonine-protein phosphatase 2A 65 kDa regulatory subunit A alpha isoform OS=Homo sapiens GN=PPP2R1A PE=1 SV=4	2AAA_HUMAN	65 kDa	589		1	0.0238896	1.10135	0.0979259		0.431368	NS
Prenylcysteine oxidase 1 OS=Homo sapiens GN=PCYOX1 PE=1 SV=3	PCYOX_HUMAN	57 kDa	505		1	0.0566673	1.07555	0.0556853		0.378382	NS
Cytochrome c oxidase subunit 5A, mitochondrial OS=Homo sapiens GN=COX5A PE=1 SV=2	COX5A_HUMAN	17 kDa	150		1	0.0490673	0.904241	0.0327498		0.109929	NS
DNA damage-binding protein 1 OS=Homo sapiens GN=DDB1 PE=1 SV=1	DDB1_HUMAN	127 kDa	1140		1	0.0745244	1.16213	0.0685182		0.140897	NS
Polymerase I and transcript release factor OS=Homo sapiens GN=PTRF PE=1 SV=1	PTRF_HUMAN	43 kDa	390		1	0.136212	0.878826	0.0638571		0.379037	NS
GTP:AMP phosphotransferase AK3, mitochondrial OS=Homo sapiens GN=AK3 PE=1 SV=4	KAD3_HUMAN	26 kDa	227		1	0.147084	1.06575	0.0892298		0.689255	NS
Heat shock 70 kDa protein 4 OS=Homo sapiens GN=HSPA4 PE=1 SV=4	HSP74_HUMAN	94 kDa	840		1	0.0782585	1.05388	0.0468671		0.536857	NS
Protein NDRG2 OS=Homo sapiens GN=NDRG2 PE=1 SV=2	NDRG2_HUMAN	41 kDa	371		1	0.0852419	0.994469	0.0682469		0.960262	NS
Cytochrome c oxidase subunit 6C OS=Homo sapiens GN=COX6C PE=1 SV=2	COX6C_HUMAN	9 kDa	75		1	0.0560122	0.963062	0.109848		0.803497	NS
Cytochrome c1, heme protein, mitochondrial OS=Homo sapiens GN=CYC1 PE=1 SV=3	CY1_HUMAN	35 kDa	325		1	0.119691	0.974454	0.0983131		0.871945	NS
Prohibitin-2 OS=Homo sapiens GN=PHB2 PE=1 SV=2	PHB2_HUMAN	33 kDa	299		1	0.0691805	0.868024	0.0970533		0.340886	NS
Importin subunit beta-1 OS=Homo sapiens GN=KPNB1 PE=1 SV=2	IMB1_HUMAN	97 kDa	876		1	0.0774617	1.10605	0.0506555		0.247477	NS
Peptidyl-prolyl cis-trans isomerase A OS=Homo sapiens GN=PPIA PE=1 SV=2	PPIA_HUMAN	18 kDa	165		1	0.0626689	1.09167	0.0796538		0.426233	NS
Cytoplasmic aconitate hydratase OS=Homo sapiens GN=ACO1 PE=1 SV=3	ACOC_HUMAN	98 kDa	889		1	0.0584028	1.14611	0.0669074		0.149007	NS
Alpha-actinin-3 OS=Homo sapiens GN=ACTN3 PE=1 SV=2	ACTN3_HUMAN	103 kDa	901		1	0.313576	1.40078	0.347711		0.438693	NS
Triadin OS=Homo sapiens GN=TRDN PE=1 SV=4	TRDN_HUMAN	82 kDa	729		1	0.139417	0.84595	0.0959546		0.360034	NS
Carboxymethylenebutenolidase homolog OS=Homo sapiens GN=CMBL PE=1 SV=1	CMBL_HUMAN	28 kDa	245		1	0.0941835	1.0884	0.054624		0.395255	NS
Dynamin-1-like protein OS=Homo sapiens GN=DNM1L PE=1 SV=2	DNM1L_HUMAN	82 kDa	736		1	0.0818709	1.02553	0.0609432		0.802524	NS
Calmodulin OS=Homo sapiens GN=CALM1 PE=1 SV=2	CALM_HUMAN	17 kDa	149		1	0.0565962	1.06425	0.0951783		0.624017	NS
EH domain-containing protein 2 OS=Homo sapiens GN=EHD2 PE=1 SV=2	EHD2_HUMAN	61 kDa	543		1	0.0339967	1.09644	0.061938		0.261851	NS
Enoyl-CoA hydratase, mitochondrial OS=Homo sapiens GN=ECHS1 PE=1 SV=4	ECHM_HUMAN	31 kDa	290		1	0.117604	0.968403	0.071899		0.810476	NS
Histone H1.2 OS=Homo sapiens GN=HIST1H1C PE=1 SV=2	H12_HUMAN	21 kDa	213		1	0.0495471	0.947562	0.0931166		0.678649	NS
Adenylyl cyclase-associated protein 2 OS=Homo sapiens GN=CAP2 PE=1 SV=1	CAP2_HUMAN	53 kDa	477		1	0.0877235	0.904643	0.0457186		0.304556	NS
Cytochrome b-c1 complex subunit 7 OS=Homo sapiens GN=UQCRB PE=1 SV=2	QCR7_HUMAN	14 kDa	111		1	0.080267	0.968446	0.062303		0.758657	NS
Glycerol-3-phosphate dehydrogenase, mitochondrial OS=Homo sapiens GN=GPD2 PE=1 SV=3	GPDM_HUMAN	81 kDa	727		1	0.0850805	1.19616	0.0840335		0.138076	NS
Thioredoxin-dependent peroxide reductase, mitochondrial OS=Homo sapiens GN=PRDX3 PE=1 SV=3	PRDX3_HUMAN	28 kDa	256		1	0.0606714	1.05902	0.0481079		0.456361	NS
Junctophilin-1 OS=Homo sapiens GN=JPH1 PE=1 SV=2	JPH1_HUMAN	72 kDa	661		1	0.0965318	1.01587	0.0562392		0.88051	NS
Ubiquitin carboxyl-terminal hydrolase 5 OS=Homo sapiens GN=USP5 PE=1 SV=2	UBP5_HUMAN	96 kDa	858		1	0.0764496	1.04549	0.0354882		0.552184	NS
NADH dehydrogenase [ubiquinone] 1 beta subcomplex subunit 7 OS=Homo sapiens GN=NDUFB7 PE=1 SV=4	NDUB7_HUMAN	16 kDa	137		1	0.0960604	0.756554	0.0892416		0.0921121	NS
ES1 protein homolog, mitochondrial OS=Homo sapiens GN=C21orf33 PE=1 SV=3	ES1_HUMAN	28 kDa	268		1	0.0751919	1.07906	0.0885924		0.541792	NS
26S proteasome non-ATPase regulatory subunit 1 OS=Homo sapiens GN=PSMD1 PE=1 SV=2	PSMD1_HUMAN	106 kDa	953		1	0.0944471	1.02776	0.055127		0.788561	NS
General vesicular transport factor p115 OS=Homo sapiens GN=USO1 PE=1 SV=2	USO1_HUMAN	108 kDa	962		1	0.104388	1.1844	0.0800138		0.176147	NS
Aldehyde dehydrogenase, mitochondrial OS=Homo sapiens GN=ALDH2 PE=1 SV=2	ALDH2_HUMAN	56 kDa	517		1	0.0956749	1.00465	0.11163		0.97721	NS
Pre-B-cell leukemia transcription factor-interacting protein 1 OS=Homo sapiens GN=PBXIP1 PE=1 SV=1	PBIP1_HUMAN	81 kDa	731		1	0.11198	1.1566	0.07083		0.230146	NS
NADH dehydrogenase [ubiquinone] flavoprotein 2, mitochondrial OS=Homo sapiens GN=NDUFV2 PE=1 SV=2	NDUV2_HUMAN	27 kDa	249		1	0.0571752	0.994702	0.0387853		0.937493	NS
Ceruloplasmin OS=Homo sapiens GN=CP PE=1 SV=1	CERU_HUMAN	122 kDa	1065		1	0.129838	1.18102	0.146506		0.40526	NS
Superoxide dismutase [Mn], mitochondrial OS=Homo sapiens GN=SOD2 PE=1 SV=2	SODM_HUMAN	25 kDa	222		1	0.105765	0.994749	0.0828093		0.969166	NS
Retinal dehydrogenase 1 OS=Homo sapiens GN=ALDH1A1 PE=1 SV=2	AL1A1_HUMAN	55 kDa	501		1	0.112387	1.25393	0.109315		0.141501	NS
MICOS complex subunit MIC27 OS=Homo sapiens GN=APOOL PE=1 SV=1	MIC27_HUMAN	29 kDa	268		1	0.101371	0.946296	0.0840883		0.691556	NS
Selenium-binding protein 1 OS=Homo sapiens GN=SELENBP1 PE=1 SV=2	SBP1_HUMAN	52 kDa	472		1	0.0589283	1.27433	0.0954271		0.0501214	NS
Acylphosphatase-2 OS=Homo sapiens GN=ACYP2 PE=1 SV=2	ACYP2_HUMAN	11 kDa	99		1	0.144158	1.12743	0.178358		0.620999	NS
Annexin A5 OS=Homo sapiens GN=ANXA5 PE=1 SV=2	ANXA5_HUMAN	36 kDa	320		1	0.0821258	0.870867	0.107777		0.405133	NS
Carnitine O-palmitoyltransferase 1, muscle isoform OS=Homo sapiens GN=CPT1B PE=1 SV=2	CPT1B_HUMAN	88 kDa	772		1	0.141247	1.05962	0.0448866		0.638318	NS
Reticulon-4 OS=Homo sapiens GN=RTN4 PE=1 SV=2	RTN4_HUMAN	130 kDa	1192		1	0.0886783	0.987641	0.0461372		0.893442	NS
Succinyl-CoA ligase [ADP-forming] subunit beta, mitochondrial OS=Homo sapiens GN=SUCLA2 PE=1 SV=3	SUCB1_HUMAN	50 kDa	463		1	0.097425	0.864081	0.0627708		0.23548	NS
Dynamin-like 120 kDa protein, mitochondrial OS=Homo sapiens GN=OPA1 PE=1 SV=3	OPA1_HUMAN	112 kDa	960		1	0.167343	0.941799	0.0694075		0.717231	NS
Cytosolic 10-formyltetrahydrofolate dehydrogenase OS=Homo sapiens GN=ALDH1L1 PE=1 SV=2	AL1L1_HUMAN	99 kDa	902		1	0.12715	0.941392	0.0587677		0.643866	NS
Mth938 domain-containing protein OS=Homo sapiens GN=AAMDC PE=1 SV=1	AAMDC_HUMAN	13 kDa	122		1	0.0920752	1.04294	0.12236		0.804993	NS
14 kDa phosphohistidine phosphatase OS=Homo sapiens GN=PHPT1 PE=1 SV=1	PHP14_HUMAN	14 kDa	125		1	0.0765665	1.02722	0.0682473		0.799297	NS
MICOS complex subunit MIC19 OS=Homo sapiens GN=CHCHD3 PE=1 SV=1	MIC19_HUMAN	26 kDa	227		1	0.111903	0.949897	0.0633182		0.678973	NS
Eukaryotic translation initiation factor 5A-1 OS=Homo sapiens GN=EIF5A PE=1 SV=2	IF5A1_HUMAN	17 kDa	154		1	0.0712076	0.86975	0.049175		0.139021	NS
Hydroxyacylglutathione hydrolase, mitochondrial OS=Homo sapiens GN=HAGH PE=1 SV=2	GLO2_HUMAN	34 kDa	308		1	0.0554899	1.07476	0.0759314		0.489252	NS
Bifunctional purine biosynthesis protein PURH OS=Homo sapiens GN=ATIC PE=1 SV=3	PUR9_HUMAN	65 kDa	592		1	0.0439508	1.19036	0.119708		0.238934	NS
Lon protease homolog, mitochondrial OS=Homo sapiens GN=LONP1 PE=1 SV=2	LONM_HUMAN	106 kDa	959		1	0.094113	0.991915	0.0645289		0.942381	NS
Histidine triad nucleotide-binding protein 1 OS=Homo sapiens GN=HINT1 PE=1 SV=2	HINT1_HUMAN	14 kDa	126		1	0.034416	1.00079	0.0719022		0.993507	NS
PRA1 family protein 3 OS=Homo sapiens GN=ARL6IP5 PE=1 SV=1	PRAF3_HUMAN	22 kDa	188		1	0.0858925	0.949379	0.0801391		0.683353	NS
Electron transfer flavoprotein subunit beta OS=Homo sapiens GN=ETFB PE=1 SV=3	ETFB_HUMAN	28 kDa	255		1	0.131083	0.86375	0.0870978		0.379605	NS
Protein NipSnap homolog 3B OS=Homo sapiens GN=NIPSNAP3B PE=2 SV=1	NPS3B_HUMAN	28 kDa	247		1	0.0672311	0.873031	0.0749457		0.2596	NS
1,4-alpha-glucan-branching enzyme OS=Homo sapiens GN=GBE1 PE=1 SV=3	GLGB_HUMAN	80 kDa	702		1	0.0782918	1.12021	0.110744		0.444119	NS
Eukaryotic initiation factor 4A-II OS=Homo sapiens GN=EIF4A2 PE=1 SV=2	IF4A2_HUMAN	46 kDa	407		1	0.0520049	0.959949	0.0659402		0.672437	NS
Electron transfer flavoprotein subunit alpha, mitochondrial OS=Homo sapiens GN=ETFA PE=1 SV=1	ETFA_HUMAN	35 kDa	333		1	0.0914653	1.05446	0.141807		0.782014	NS
Synaptophysin-like protein 2 OS=Homo sapiens GN=SYPL2 PE=2 SV=1	SYPL2_HUMAN	30 kDa	272		1	0.0679117	0.89615	0.0759263		0.359063	NS
Haptoglobin OS=Homo sapiens GN=HP PE=1 SV=1	HPT_HUMAN	45 kDa	406		1	0.185366	1.29171	0.199399		0.331887	NS
NADH dehydrogenase [ubiquinone] flavoprotein 1, mitochondrial OS=Homo sapiens GN=NDUFV1 PE=1 SV=4	NDUV1_HUMAN	51 kDa	464		1	0.077327	0.924089	0.0670802		0.47769	NS
3-hydroxyisobutyrate dehydrogenase, mitochondrial OS=Homo sapiens GN=HIBADH PE=1 SV=2	3HIDH_HUMAN	35 kDa	336		1	0.0690671	0.903023	0.108031		0.519537	NS
Importin-5 OS=Homo sapiens GN=IPO5 PE=1 SV=4	IPO5_HUMAN	124 kDa	1097		1	0.124579	1.08558	0.082461		0.557939	NS
Adenylosuccinate lyase OS=Homo sapiens GN=ADSL PE=1 SV=2	PUR8_HUMAN	55 kDa	484		1	0.136873	0.996762	0.0975659		0.984461	NS
Cdc42-interacting protein 4 OS=Homo sapiens GN=TRIP10 PE=1 SV=3	CIP4_HUMAN	68 kDa	601		1	0.0551737	0.950675	0.0535704		0.54866	NS
Nebulin-related-anchoring protein OS=Homo sapiens GN=NRAP PE=2 SV=2	NRAP_HUMAN	197 kDa	1730		1	0.37487	0.659123	0.161544		0.355192	NS
Neutral alpha-glucosidase AB OS=Homo sapiens GN=GANAB PE=1 SV=3	GANAB_HUMAN	107 kDa	944		1	0.127732	0.883291	0.0620915		0.372896	NS
Hydroxysteroid dehydrogenase-like protein 2 OS=Homo sapiens GN=HSDL2 PE=1 SV=1	HSDL2_HUMAN	45 kDa	418		1	0.127445	0.850629	0.0624822		0.25832	NS
NADH-cytochrome b5 reductase 3 OS=Homo sapiens GN=CYB5R3 PE=1 SV=3	NB5R3_HUMAN	34 kDa	301		1	0.0816852	0.944372	0.106306		0.714137	NS
Protein kinase C and casein kinase substrate in neurons protein 3 OS=Homo sapiens GN=PACSIN3 PE=1 SV=2	PACN3_HUMAN	48 kDa	424		1	0.0844165	0.998123	0.0934215		0.989131	NS
Ras-related protein Rab-1B OS=Homo sapiens GN=RAB1B PE=1 SV=1	RAB1B_HUMAN	22 kDa	201		1	0.0958899	0.997757	0.0906169		0.987165	NS
3-hydroxyacyl-CoA dehydrogenase type-2 OS=Homo sapiens GN=HSD17B10 PE=1 SV=3	HCD2_HUMAN	27 kDa	261		1	0.0750117	0.870115	0.0447303		0.13127	NS
Nucleolin OS=Homo sapiens GN=NCL PE=1 SV=3	NUCL_HUMAN	77 kDa	710		1	0.092815	0.995759	0.0617723		0.968834	NS
Cysteine and glycine-rich protein 3 OS=Homo sapiens GN=CSRP3 PE=1 SV=1	CSRP3_HUMAN	21 kDa	194		1	0.125242	0.788195	0.044515		0.0796918	NS
Peptidyl-prolyl cis-trans isomerase FKBP3 OS=Homo sapiens GN=FKBP3 PE=1 SV=1	FKBP3_HUMAN	25 kDa	224		1	0.088233	0.865618	0.0923928		0.337815	NS
Succinate dehydrogenase [ubiquinone] iron-sulfur subunit, mitochondrial OS=Homo sapiens GN=SDHB PE=1 SV=3	SDHB_HUMAN	32 kDa	280		1	0.148873	0.971574	0.0780474		0.854887	NS
ADP-ribosylation factor 1 OS=Homo sapiens GN=ARF1 PE=1 SV=2	ARF1_HUMAN	21 kDa	181		1	0.0608701	0.995099	0.0625637		0.958419	NS
Myozenin-1 OS=Homo sapiens GN=MYOZ1 PE=1 SV=1	MYOZ1_HUMAN	32 kDa	299		1	0.0841199	0.875128	0.104065		0.409608	NS
Calcium/calmodulin-dependent protein kinase type II subunit beta OS=Homo sapiens GN=CAMK2B PE=1 SV=3	KCC2B_HUMAN	73 kDa	666		1	0.0643131	1.18333	0.101351		0.202697	NS
Ubiquitin-conjugating enzyme E2 N OS=Homo sapiens GN=UBE2N PE=1 SV=1	UBE2N_HUMAN	17 kDa	152		1	0.0648304	0.972548	0.0658598		0.782375	NS
Translationally-controlled tumor protein OS=Homo sapiens GN=TPT1 PE=1 SV=1	TCTP_HUMAN	20 kDa	172		1	0.0655048	1.09079	0.0443563		0.250384	NS
Calpain small subunit 1 OS=Homo sapiens GN=CAPNS1 PE=1 SV=1	CPNS1_HUMAN	28 kDa	268		1	0.104727	0.880302	0.0878805		0.399744	NS
Peroxiredoxin-5, mitochondrial OS=Homo sapiens GN=PRDX5 PE=1 SV=4	PRDX5_HUMAN	22 kDa	214		1	0.0762107	0.911378	0.0672385		0.40701	NS
Succinyl-CoA ligase [ADP/GDP-forming] subunit alpha, mitochondrial OS=Homo sapiens GN=SUCLG1 PE=1 SV=4	SUCA_HUMAN	36 kDa	346		1	0.141598	0.811291	0.113936		0.315517	NS
26S proteasome non-ATPase regulatory subunit 3 OS=Homo sapiens GN=PSMD3 PE=1 SV=2	PSMD3_HUMAN	61 kDa	534		1	0.0801327	1.14823	0.0664806		0.177536	NS
Lumican OS=Homo sapiens GN=LUM PE=1 SV=2	LUM_HUMAN	38 kDa	338		1	0.0943565	0.983364	0.0898844		0.904041	NS
NADH dehydrogenase [ubiquinone] 1 alpha subcomplex subunit 10, mitochondrial OS=Homo sapiens GN=NDUFA10 PE=1 SV=1	NDUAA_HUMAN	41 kDa	355		1	0.0876074	0.888175	0.0988035		0.445087	NS
Epoxide hydrolase 1 OS=Homo sapiens GN=EPHX1 PE=1 SV=1	HYEP_HUMAN	53 kDa	455		1	0.168519	0.818297	0.0622896		0.254771	NS
Galectin-1 OS=Homo sapiens GN=LGALS1 PE=1 SV=2	LEG1_HUMAN	15 kDa	135		1	0.126916	1.05964	0.104746		0.723915	NS
Heterogeneous nuclear ribonucleoproteins A2/B1 OS=Homo sapiens GN=HNRNPA2B1 PE=1 SV=2	ROA2_HUMAN	37 kDa	353		1	0.0957159	0.84768	0.101328		0.321034	NS
Perilipin-3 OS=Homo sapiens GN=PLIN3 PE=1 SV=3	PLIN3_HUMAN	47 kDa	434		1	0.052908	0.997246	0.0451529		0.969392	NS
Dolichyl-diphosphooligosaccharide--protein glycosyltransferase subunit 1 OS=Homo sapiens GN=RPN1 PE=1 SV=1	RPN1_HUMAN	69 kDa	607		1	0.0743557	1.15794	0.0669226		0.14439	NS
Dihydropyrimidinase-related protein 3 OS=Homo sapiens GN=DPYSL3 PE=1 SV=1	DPYL3_HUMAN	62 kDa	570		1	0.0774907	0.955247	0.114573		0.779836	NS
Phosphoglucomutase-like protein 5 OS=Homo sapiens GN=PGM5 PE=1 SV=2	PGM5_HUMAN	62 kDa	567		1	0.094187	1.07132	0.0818591		0.583159	NS
T-complex protein 1 subunit alpha OS=Homo sapiens GN=TCP1 PE=1 SV=1	TCPA_HUMAN	60 kDa	556		1	0.101831	1.08296	0.0556897		0.447496	NS
Glutamine--tRNA ligase OS=Homo sapiens GN=QARS PE=1 SV=1	SYQ_HUMAN	88 kDa	775		1	0.114864	0.943734	0.0615651		0.643035	NS
Receptor expression-enhancing protein 5 OS=Homo sapiens GN=REEP5 PE=1 SV=3	REEP5_HUMAN	21 kDa	189		1	0.0409716	0.797202	0.0815025		0.0792526	NS
Ubiquitin carboxyl-terminal hydrolase 14 OS=Homo sapiens GN=USP14 PE=1 SV=3	UBP14_HUMAN	56 kDa	494		1	0.05278	1.19328	0.0747618		0.0800114	NS
Beta-taxilin OS=Homo sapiens GN=TXLNB PE=1 SV=3	TXLNB_HUMAN	77 kDa	684		1	0.142675	1.05291	0.104396		0.763974	NS
Proteasome subunit beta type-1 OS=Homo sapiens GN=PSMB1 PE=1 SV=2	PSB1_HUMAN	26 kDa	241		1	0.0560249	1.07578	0.0886671		0.53885	NS
Obg-like ATPase 1 OS=Homo sapiens GN=OLA1 PE=1 SV=2	OLA1_HUMAN	45 kDa	396		1	0.0608919	1.05614	0.0722211		0.594049	NS
Alanine aminotransferase 1 OS=Homo sapiens GN=GPT PE=1 SV=3	ALAT1_HUMAN	55 kDa	496		1	0.123486	0.973491	0.0586841		0.830778	NS
T-complex protein 1 subunit gamma OS=Homo sapiens GN=CCT3 PE=1 SV=4	TCPG_HUMAN	61 kDa	545		1	0.0883569	1.03179	0.0776795		0.795077	NS
Prostaglandin E synthase 2 OS=Homo sapiens GN=PTGES2 PE=1 SV=1	PGES2_HUMAN	42 kDa	377		1	0.101322	0.822041	0.100001		0.251482	NS
Acyl-CoA-binding protein OS=Homo sapiens GN=DBI PE=1 SV=2	ACBP_HUMAN	10 kDa	87		1	0.158875	1.2966	0.270765		0.428517	NS
S-formylglutathione hydrolase OS=Homo sapiens GN=ESD PE=1 SV=2	ESTD_HUMAN	31 kDa	282		1	0.0600346	0.965179	0.0897899		0.781011	NS
Leucine-rich repeat-containing protein 47 OS=Homo sapiens GN=LRRC47 PE=1 SV=1	LRC47_HUMAN	63 kDa	583		1	0.0844876	1.21799	0.0833919		0.0996732	NS
Tripeptidyl-peptidase 2 OS=Homo sapiens GN=TPP2 PE=1 SV=4	TPP2_HUMAN	138 kDa	1249		1	0.0586575	1.0889	0.0449752		0.242366	NS
4-trimethylaminobutyraldehyde dehydrogenase OS=Homo sapiens GN=ALDH9A1 PE=1 SV=3	AL9A1_HUMAN	54 kDa	494		1	0.0558586	1.06507	0.106467		0.652668	NS
Isoleucine--tRNA ligase, mitochondrial OS=Homo sapiens GN=IARS2 PE=1 SV=2	SYIM_HUMAN	114 kDa	1012		1	0.0866735	1.05511	0.069476		0.626917	NS
Phosphorylase b kinase gamma catalytic chain, skeletal muscle/heart isoform OS=Homo sapiens GN=PHKG1 PE=2 SV=3	PHKG1_HUMAN	45 kDa	387		1	0.0983018	0.844552	0.0686423		0.199675	NS
T-complex protein 1 subunit epsilon OS=Homo sapiens GN=CCT5 PE=1 SV=1	TCPE_HUMAN	60 kDa	541		1	0.126821	1.12066	0.107991		0.485934	NS
Ankyrin-1 OS=Homo sapiens GN=ANK1 PE=1 SV=3	ANK1_HUMAN	206 kDa	1881		1	0.216742	1.37298	0.456806		0.545247	NS
ATP synthase subunit g, mitochondrial OS=Homo sapiens GN=ATP5L PE=1 SV=3	ATP5L_HUMAN	11 kDa	103		1	0.154574	1.09591	0.166527		0.698724	NS
PDZ and LIM domain protein 1 OS=Homo sapiens GN=PDLIM1 PE=1 SV=4	PDLI1_HUMAN	36 kDa	329		1	0.186376	0.894832	0.153162		0.670861	NS
Fragile X mental retardation syndrome-related protein 1 OS=Homo sapiens GN=FXR1 PE=1 SV=3	FXR1_HUMAN	70 kDa	621		1	0.127456	1.00427	0.0659162		0.974252	NS
Exportin-2 OS=Homo sapiens GN=CSE1L PE=1 SV=3	XPO2_HUMAN	110 kDa	971		1	0.101736	1.15677	0.0719162		0.213813	NS
Nascent polypeptide-associated complex subunit alpha, muscle-specific form OS=Homo sapiens GN=NACA PE=1 SV=1	NACAM_HUMAN	205 kDa	2078		1	0.105115	0.834803	0.0577499		0.153264	NS
Proteasome subunit beta type-4 OS=Homo sapiens GN=PSMB4 PE=1 SV=4	PSB4_HUMAN	29 kDa	264		1	0.0764667	1.11214	0.0756669		0.336161	NS
Dynactin subunit 1 OS=Homo sapiens GN=DCTN1 PE=1 SV=3	DCTN1_HUMAN	142 kDa	1278		1	0.18302	1.04833	0.0871807		0.792897	NS
Tryptophan--tRNA ligase, cytoplasmic OS=Homo sapiens GN=WARS PE=1 SV=2	SYWC_HUMAN	53 kDa	471		1	0.126009	1.05868	0.0808946		0.685615	NS
Calreticulin OS=Homo sapiens GN=CALR PE=1 SV=1	CALR_HUMAN	48 kDa	417		1	0.0799409	1.2179	0.0991753		0.140381	NS
Dolichyl-diphosphooligosaccharide--protein glycosyltransferase subunit 2 OS=Homo sapiens GN=RPN2 PE=1 SV=3	RPN2_HUMAN	69 kDa	631		1	0.0756305	1.17364	0.113896		0.282329	NS
Ig lambda-2 chain C regions OS=Homo sapiens GN=IGLC2 PE=1 SV=1	LAC2_HUMAN	11 kDa	106		1	0.0634157	1.09775	0.0982418		0.476548	NS
NADH dehydrogenase [ubiquinone] 1 beta subcomplex subunit 8, mitochondrial OS=Homo sapiens GN=NDUFB8 PE=1 SV=1	NDUB8_HUMAN	22 kDa	186		1	0.0396458	0.871054	0.0678493		0.177676	NS
FUN14 domain-containing protein 2 OS=Homo sapiens GN=FUNDC2 PE=1 SV=2	FUND2_HUMAN	21 kDa	189		1	0.106228	0.922819	0.0640028		0.516099	NS
E3 ubiquitin-protein ligase RNF123 OS=Homo sapiens GN=RNF123 PE=1 SV=1	RN123_HUMAN	149 kDa	1314		1	0.0833534	1.04984	0.0692177		0.65478	NS
Vesicle-associated membrane protein-associated protein B/C OS=Homo sapiens GN=VAPB PE=1 SV=3	VAPB_HUMAN	27 kDa	243		1	0.0889352	0.876685	0.0515941		0.215232	NS
Adenylate kinase 2, mitochondrial OS=Homo sapiens GN=AK2 PE=1 SV=2	KAD2_HUMAN	26 kDa	239		1	0.120155	0.856286	0.112018		0.411359	NS
Clathrin heavy chain 1 OS=Homo sapiens GN=CLTC PE=1 SV=5	CLH1_HUMAN	192 kDa	1675		1	0.293827	1.00563	0.129009		0.984326	NS
BAG family molecular chaperone regulator 3 OS=Homo sapiens GN=BAG3 PE=1 SV=3	BAG3_HUMAN	62 kDa	575		1	0.153019	1.37138	0.136967		0.0974811	NS
Aldehyde dehydrogenase X, mitochondrial OS=Homo sapiens GN=ALDH1B1 PE=1 SV=3	AL1B1_HUMAN	57 kDa	517		1	0.122185	0.869379	0.115539		0.466177	NS
Ribosomal protein S6 kinase alpha-3 OS=Homo sapiens GN=RPS6KA3 PE=1 SV=1	KS6A3_HUMAN	84 kDa	740		1	0.107805	1.03717	0.0507876		0.730886	NS
Actin, cytoplasmic 1 OS=Homo sapiens GN=ACTB PE=1 SV=1	ACTB_HUMAN	42 kDa	375		1	0.0739025	0.960166	0.0810711		0.739986	NS
Voltage-dependent L-type calcium channel subunit beta-1 OS=Homo sapiens GN=CACNB1 PE=2 SV=3	CACB1_HUMAN	66 kDa	598		1	0.110612	1.08062	0.0923726		0.587631	NS
Bifunctional glutamate/proline--tRNA ligase OS=Homo sapiens GN=EPRS PE=1 SV=5	SYEP_HUMAN	171 kDa	1512		1	0.281475	1.06256	0.1424		0.829022	NS
High mobility group protein B1 OS=Homo sapiens GN=HMGB1 PE=1 SV=3	HMGB1_HUMAN	25 kDa	215		1	0.129304	0.71833	0.0936855		0.0900116	NS
Leucine-rich repeat-containing protein 20 OS=Homo sapiens GN=LRRC20 PE=1 SV=1	LRC20_HUMAN	21 kDa	184		1	0.0635334	1.16936	0.0997485		0.230619	NS
ATP synthase subunit f, mitochondrial OS=Homo sapiens GN=ATP5J2 PE=1 SV=3	ATPK_HUMAN	11 kDa	94		1	0.0715408	1.17458	0.0940077		0.203584	NS
Protein disulfide-isomerase A3 OS=Homo sapiens GN=PDIA3 PE=1 SV=4	PDIA3_HUMAN	57 kDa	505		1	0.179283	1.07356	0.0858356		0.684337	NS
Endoplasmin OS=Homo sapiens GN=HSP90B1 PE=1 SV=1	ENPL_HUMAN	92 kDa	803		1	0.131316	1.08982	0.0332217		0.430922	NS
NADH dehydrogenase [ubiquinone] iron-sulfur protein 8, mitochondrial OS=Homo sapiens GN=NDUFS8 PE=1 SV=1	NDUS8_HUMAN	24 kDa	210		1	0.113048	0.856269	0.0711689		0.272314	NS
Decorin OS=Homo sapiens GN=DCN PE=1 SV=1	PGS2_HUMAN	40 kDa	359		1	0.17257	0.916977	0.0942356		0.651566	NS
Junctional sarcoplasmic reticulum protein 1 OS=Homo sapiens GN=JSRP1 PE=1 SV=1	JSPR1_HUMAN	36 kDa	331		1	0.111791	0.9559	0.0823742		0.750447	NS
Tropomodulin-4 OS=Homo sapiens GN=TMOD4 PE=2 SV=1	TMOD4_HUMAN	39 kDa	345		1	0.0787566	0.900938	0.0742349		0.391717	NS
5-demethoxyubiquinone hydroxylase, mitochondrial OS=Homo sapiens GN=COQ7 PE=1 SV=3	COQ7_HUMAN	24 kDa	217		1	0.0556294	0.932043	0.058672		0.442038	NS
Sorting and assembly machinery component 50 homolog OS=Homo sapiens GN=SAMM50 PE=1 SV=3	SAM50_HUMAN	52 kDa	469		1	0.0716121	1.08113	0.0618754		0.412613	NS
Serine beta-lactamase-like protein LACTB, mitochondrial OS=Homo sapiens GN=LACTB PE=1 SV=2	LACTB_HUMAN	61 kDa	547		1	0.123527	1.22278	0.115505		0.222489	NS
Eukaryotic translation initiation factor 3 subunit A OS=Homo sapiens GN=EIF3A PE=1 SV=1	EIF3A_HUMAN	167 kDa	1382		1	0.287087	0.868486	0.115425		0.630668	NS
Cofilin-1 OS=Homo sapiens GN=CFL1 PE=1 SV=3	COF1_HUMAN	19 kDa	166		1	0.0458576	1.00996	0.0622884		0.909983	NS
CDGSH iron-sulfur domain-containing protein 1 OS=Homo sapiens GN=CISD1 PE=1 SV=1	CISD1_HUMAN	12 kDa	108		1	0.0597409	0.862573	0.0479129		0.0920174	NS
UV excision repair protein RAD23 homolog B OS=Homo sapiens GN=RAD23B PE=1 SV=1	RD23B_HUMAN	43 kDa	409		1	0.097441	1.20317	0.0809295		0.131673	NS
Polyadenylate-binding protein 4 OS=Homo sapiens GN=PABPC4 PE=1 SV=1	PABP4_HUMAN	71 kDa	644		1	0.10427	1.09193	0.0529393		0.397355	NS
Antithrombin-III OS=Homo sapiens GN=SERPINC1 PE=1 SV=1	ANT3_HUMAN	53 kDa	464		1	0.108086	1.04583	0.117995		0.793144	NS
Heat shock protein 75 kDa, mitochondrial OS=Homo sapiens GN=TRAP1 PE=1 SV=3	TRAP1_HUMAN	80 kDa	704		1	0.161372	1.07544	0.0873495		0.65954	NS
Fatty acid-binding protein, adipocyte OS=Homo sapiens GN=FABP4 PE=1 SV=3	FABP4_HUMAN	15 kDa	132		1	0.101087	0.866713	0.0890416		0.348106	NS
Collagen alpha-3(VI) chain OS=Homo sapiens GN=COL6A3 PE=1 SV=5	CO6A3_HUMAN	344 kDa	3177		1	0.421385	0.48082	0.0636631		0.146081	NS
X-ray repair cross-complementing protein 6 OS=Homo sapiens GN=XRCC6 PE=1 SV=2	XRCC6_HUMAN	70 kDa	609		1	0.181218	1.05719	0.127019		0.793317	NS
Protein phosphatase 1 regulatory subunit 3A OS=Homo sapiens GN=PPP1R3A PE=1 SV=3	PPR3A_HUMAN	126 kDa	1122		1	0.200433	0.873483	0.0832471		0.513182	NS
Muscle-related coiled-coil protein OS=Homo sapiens GN=MURC PE=1 SV=2	MURC_HUMAN	42 kDa	364		1	0.104069	0.739218	0.0966853		0.0955126	NS
Glutathione S-transferase theta-1 OS=Homo sapiens GN=GSTT1 PE=1 SV=4	GSTT1_HUMAN	27 kDa	240		1	0.280579	1.3046	0.264394		0.45834	NS
28S ribosomal protein S36, mitochondrial OS=Homo sapiens GN=MRPS36 PE=1 SV=2	RT36_HUMAN	11 kDa	103		1	0.0705126	0.931536	0.0828731		0.5721	NS
Plasminogen activator inhibitor 1 RNA-binding protein OS=Homo sapiens GN=SERBP1 PE=1 SV=2	PAIRB_HUMAN	45 kDa	408		1	0.145587	0.949441	0.0456946		0.697873	NS
26S protease regulatory subunit 4 OS=Homo sapiens GN=PSMC1 PE=1 SV=1	PRS4_HUMAN	49 kDa	440		1	0.124028	1.08882	0.0675384		0.502603	NS
14-3-3 protein beta/alpha OS=Homo sapiens GN=YWHAB PE=1 SV=3	1433B_HUMAN	28 kDa	246		1	0.070795	0.844877	0.0876707		0.229675	NS
NADH dehydrogenase [ubiquinone] 1 alpha subcomplex subunit 8 OS=Homo sapiens GN=NDUFA8 PE=1 SV=3	NDUA8_HUMAN	20 kDa	172		1	0.0664752	0.898245	0.0628297		0.300812	NS
X-ray repair cross-complementing protein 5 OS=Homo sapiens GN=XRCC5 PE=1 SV=3	XRCC5_HUMAN	83 kDa	732		1	0.22741	0.811308	0.0709408		0.358434	NS
Bcl-2-like protein 13 OS=Homo sapiens GN=BCL2L13 PE=1 SV=1	B2L13_HUMAN	53 kDa	485		1	0.0935187	1.02705	0.0673407		0.813037	NS
Elongation factor 1-delta OS=Homo sapiens GN=EEF1D PE=1 SV=5	EF1D_HUMAN	31 kDa	281		1	0.041482	0.872518	0.0817963		0.257913	NS
Protein 4.1 OS=Homo sapiens GN=EPB41 PE=1 SV=4	41_HUMAN	97 kDa	864		1	0.193492	1.46922	0.35391		0.336528	NS
Exportin-1 OS=Homo sapiens GN=XPO1 PE=1 SV=1	XPO1_HUMAN	123 kDa	1071		1	0.101207	1.06822	0.0666082		0.564071	NS
60S acidic ribosomal protein P2 OS=Homo sapiens GN=RPLP2 PE=1 SV=1	RLA2_HUMAN	12 kDa	115		1	0.124479	1.05718	0.129341		0.76825	NS
Cytochrome b-c1 complex subunit 8 OS=Homo sapiens GN=UQCRQ PE=1 SV=4	QCR8_HUMAN	10 kDa	82		1	0.0715236	0.841764	0.0877357		0.222049	NS
2-methoxy-6-polyprenyl-1,4-benzoquinol methylase, mitochondrial OS=Homo sapiens GN=COQ5 PE=1 SV=2	COQ5_HUMAN	37 kDa	327		1	0.101786	0.951821	0.129357		0.794985	NS
Ras-related protein Rab-10 OS=Homo sapiens GN=RAB10 PE=1 SV=1	RAB10_HUMAN	23 kDa	200		1	0.0828232	1.06463	0.0733793		0.57667	NS
Inter-alpha-trypsin inhibitor heavy chain H4 OS=Homo sapiens GN=ITIH4 PE=1 SV=4	ITIH4_HUMAN	103 kDa	930		1	0.236653	1.2579	0.215492		0.446109	NS
Cullin-associated NEDD8-dissociated protein 1 OS=Homo sapiens GN=CAND1 PE=1 SV=2	CAND1_HUMAN	136 kDa	1230		1	0.0956871	1.18033	0.0834655		0.183372	NS
Unconventional myosin-Ic OS=Homo sapiens GN=MYO1C PE=1 SV=4	MYO1C_HUMAN	122 kDa	1063		1	0.160868	0.842882	0.043129		0.269535	NS
Poly [ADP-ribose] polymerase 1 OS=Homo sapiens GN=PARP1 PE=1 SV=4	PARP1_HUMAN	113 kDa	1014		1	0.12779	1.14052	0.071589		0.313802	NS
26S protease regulatory subunit 6B OS=Homo sapiens GN=PSMC4 PE=1 SV=2	PRS6B_HUMAN	47 kDa	418		1	0.102503	0.828988	0.0618687		0.147142	NS
60S ribosomal protein L13 OS=Homo sapiens GN=RPL13 PE=1 SV=4	RL13_HUMAN	24 kDa	211		1	0.112438	0.752856	0.0888929		0.103249	NS
ATP-dependent RNA helicase A OS=Homo sapiens GN=DHX9 PE=1 SV=4	DHX9_HUMAN	141 kDa	1270		1	0.132847	0.981159	0.070597		0.892534	NS
Ras-related protein Rab-2A OS=Homo sapiens GN=RAB2A PE=1 SV=1	RAB2A_HUMAN	24 kDa	212		1	0.111539	1.11708	0.103692		0.468996	NS
Serine/threonine-protein phosphatase 2B catalytic subunit beta isoform OS=Homo sapiens GN=PPP3CB PE=1 SV=2	PP2BB_HUMAN	59 kDa	524		1	0.114137	1.20667	0.0853943		0.160428	NS
Ubiquitin-conjugating enzyme E2 variant 1 OS=Homo sapiens GN=UBE2V1 PE=1 SV=2	UB2V1_HUMAN	16 kDa	147		1	0.15179	0.960419	0.065374		0.788278	NS
Dystrobrevin alpha OS=Homo sapiens GN=DTNA PE=1 SV=2	DTNA_HUMAN	84 kDa	743		1	0.124641	1.12098	0.116623		0.504481	NS
Fibrinogen alpha chain OS=Homo sapiens GN=FGA PE=1 SV=2	FIBA_HUMAN	95 kDa	866		1	0.243257	1.17304	0.301192		0.690482	NS
Annexin A1 OS=Homo sapiens GN=ANXA1 PE=1 SV=2	ANXA1_HUMAN	39 kDa	346		1	0.15789	0.703448	0.10691		0.12559	NS
Cathepsin D OS=Homo sapiens GN=CTSD PE=1 SV=1	CATD_HUMAN	45 kDa	412		1	0.112908	0.795606	0.108396		0.229016	NS
Proteasome subunit alpha type-7 OS=Homo sapiens GN=PSMA7 PE=1 SV=1	PSA7_HUMAN	28 kDa	248		1	0.0872248	1.008	0.0784253		0.947979	NS
ATP synthase subunit e, mitochondrial OS=Homo sapiens GN=ATP5I PE=1 SV=2	ATP5I_HUMAN	8 kDa	69		1	0.245749	1.18006	0.193938		0.572214	NS
Valine--tRNA ligase OS=Homo sapiens GN=VARS PE=1 SV=4	SYVC_HUMAN	140 kDa	1264		1	0.137532	0.987041	0.0694854		0.926965	NS
Cytosolic 5'-nucleotidase 1A OS=Homo sapiens GN=NT5C1A PE=2 SV=1	5NT1A_HUMAN	41 kDa	368		1	0.162091	1.098	0.0882324		0.570541	NS
Isochorismatase domain-containing protein 2, mitochondrial OS=Homo sapiens GN=ISOC2 PE=1 SV=1	ISOC2_HUMAN	22 kDa	205		1	0.104889	1.02369	0.045062		0.815865	NS
Ig alpha-1 chain C region OS=Homo sapiens GN=IGHA1 PE=1 SV=2	IGHA1_HUMAN	38 kDa	353		1	0.123673	1.23225	0.137519		0.261296	NS
Fermitin family homolog 2 OS=Homo sapiens GN=FERMT2 PE=1 SV=1	FERM2_HUMAN	78 kDa	680		1	0.150978	1.10119	0.0680238		0.49926	NS
Proteasome subunit beta type-3 OS=Homo sapiens GN=PSMB3 PE=1 SV=2	PSB3_HUMAN	23 kDa	205		1	0.0946118	0.992391	0.06949		0.948119	NS
Heat shock protein beta-2 OS=Homo sapiens GN=HSPB2 PE=1 SV=2	HSPB2_HUMAN	20 kDa	182		1	0.0869107	1.02903	0.0591123		0.778028	NS
Alpha-1-antichymotrypsin OS=Homo sapiens GN=SERPINA3 PE=1 SV=2	AACT_HUMAN	48 kDa	423		1	0.116486	1.08597	0.103232		0.597397	NS
Cullin-4A OS=Homo sapiens GN=CUL4A PE=1 SV=3	CUL4A_HUMAN	88 kDa	759		1	0.10498	0.951734	0.0509482		0.6506	NS
Enoyl-CoA delta isomerase 1, mitochondrial OS=Homo sapiens GN=ECI1 PE=1 SV=1	ECI1_HUMAN	33 kDa	302		1	0.0956931	0.940359	0.111624		0.714454	NS
Isocitrate dehydrogenase [NADP] cytoplasmic OS=Homo sapiens GN=IDH1 PE=1 SV=2	IDHC_HUMAN	47 kDa	414		1	0.0644942	1.03176	0.0609052		0.735143	NS
Dynamin-2 OS=Homo sapiens GN=DNM2 PE=1 SV=2	DYN2_HUMAN	98 kDa	870		1	0.0403807	1.10452	0.0633629		0.243606	NS
Glutathione S-transferase kappa 1 OS=Homo sapiens GN=GSTK1 PE=1 SV=3	GSTK1_HUMAN	25 kDa	226		1	0.0985998	0.900375	0.0798807		0.445507	NS
Aminopeptidase B OS=Homo sapiens GN=RNPEP PE=1 SV=2	AMPB_HUMAN	73 kDa	650		1	0.0783074	1.21838	0.100504		0.142059	NS
Ubiquitin-conjugating enzyme E2 L3 OS=Homo sapiens GN=UBE2L3 PE=1 SV=1	UB2L3_HUMAN	18 kDa	154		1	0.058373	0.943676	0.0999986		0.681549	NS
40S ribosomal protein S16 OS=Homo sapiens GN=RPS16 PE=1 SV=2	RS16_HUMAN	16 kDa	146		1	0.044993	0.859264	0.0987928		0.295424	NS
Coenzyme Q-binding protein COQ10 homolog A, mitochondrial OS=Homo sapiens GN=COQ10A PE=2 SV=2	CQ10A_HUMAN	28 kDa	247		1	0.126866	1.05464	0.0881586		0.719627	NS
Aspartate--tRNA ligase, cytoplasmic OS=Homo sapiens GN=DARS PE=1 SV=2	SYDC_HUMAN	57 kDa	501		1	0.162844	0.950571	0.079614		0.765138	NS
Heterogeneous nuclear ribonucleoprotein U OS=Homo sapiens GN=HNRNPU PE=1 SV=6	HNRPU_HUMAN	91 kDa	825		1	0.140987	0.922186	0.113928		0.674369	NS
5'-AMP-activated protein kinase catalytic subunit alpha-2 OS=Homo sapiens GN=PRKAA2 PE=1 SV=2	AAPK2_HUMAN	62 kDa	552		1	0.0539792	1.1764	0.0853897		0.148561	NS
Plectin OS=Homo sapiens GN=PLEC PE=1 SV=3	PLEC_HUMAN	532 kDa	4684		1	0.266685	0.710813	0.101901		0.256268	NS
NADH dehydrogenase [ubiquinone] 1 alpha subcomplex subunit 5 OS=Homo sapiens GN=NDUFA5 PE=1 SV=3	NDUA5_HUMAN	13 kDa	116		1	0.057005	0.945573	0.0605275		0.548457	NS
Dipeptidyl peptidase 3 OS=Homo sapiens GN=DPP3 PE=1 SV=2	DPP3_HUMAN	83 kDa	737		1	0.114308	1.16024	0.127504		0.39867	NS
10 kDa heat shock protein, mitochondrial OS=Homo sapiens GN=HSPE1 PE=1 SV=2	CH10_HUMAN	11 kDa	102		1	0.164175	1.07523	0.154445		0.75226	NS
Calpastatin OS=Homo sapiens GN=CAST PE=1 SV=4	ICAL_HUMAN	77 kDa	708		1	0.10052	1.18065	0.12115		0.310807	NS
ATP-dependent RNA helicase DDX1 OS=Homo sapiens GN=DDX1 PE=1 SV=2	DDX1_HUMAN	82 kDa	740		1	0.122534	0.954412	0.0780037		0.74509	NS
Calpain-2 catalytic subunit OS=Homo sapiens GN=CAPN2 PE=1 SV=6	CAN2_HUMAN	80 kDa	700		1	0.173094	1.06096	0.0820888		0.726003	NS
SH3 and cysteine-rich domain-containing protein 3 OS=Homo sapiens GN=STAC3 PE=1 SV=1	STAC3_HUMAN	42 kDa	364		1	0.0734047	1.13613	0.097989		0.334806	NS
60S acidic ribosomal protein P0 OS=Homo sapiens GN=RPLP0 PE=1 SV=1	RLA0_HUMAN	34 kDa	317		1	0.069719	0.835798	0.0924073		0.222107	NS
Alpha-soluble NSF attachment protein OS=Homo sapiens GN=NAPA PE=1 SV=3	SNAA_HUMAN	33 kDa	295		1	0.0223269	0.951361	0.111576		0.737343	NS
Carbonyl reductase [NADPH] 1 OS=Homo sapiens GN=CBR1 PE=1 SV=3	CBR1_HUMAN	30 kDa	277		1	0.0824034	0.902035	0.111945		0.53864	NS
Nicotinamide phosphoribosyltransferase OS=Homo sapiens GN=NAMPT PE=1 SV=1	NAMPT_HUMAN	56 kDa	491		1	0.166285	0.704663	0.0958336		0.11678	NS
Erythrocyte band 7 integral membrane protein OS=Homo sapiens GN=STOM PE=1 SV=3	STOM_HUMAN	32 kDa	288		1	0.15958	1.17125	0.2575		0.630847	NS
GTP-binding protein SAR1b OS=Homo sapiens GN=SAR1B PE=1 SV=1	SAR1B_HUMAN	22 kDa	198		1	0.0701393	1.0332	0.0927873		0.801451	NS
Superoxide dismutase [Cu-Zn] OS=Homo sapiens GN=SOD1 PE=1 SV=2	SODC_HUMAN	16 kDa	154		1	0.131062	1.31805	0.165694		0.192578	NS
Gamma-enolase OS=Homo sapiens GN=ENO2 PE=1 SV=3	ENOG_HUMAN	47 kDa	434		1	0.159022	0.983581	0.0840539		0.92146	NS
Thioredoxin reductase 1, cytoplasmic OS=Homo sapiens GN=TXNRD1 PE=1 SV=3	TRXR1_HUMAN	71 kDa	649		1	0.0858036	1.31643	0.107141		0.0531454	NS
Guanidinoacetate N-methyltransferase OS=Homo sapiens GN=GAMT PE=1 SV=1	GAMT_HUMAN	26 kDa	236		1	0.0845992	1.12775	0.0704773		0.267663	NS
40S ribosomal protein S10 OS=Homo sapiens GN=RPS10 PE=1 SV=1	RS10_HUMAN	19 kDa	165		1	0.0694469	0.836019	0.0630556		0.109274	NS
Quinone oxidoreductase OS=Homo sapiens GN=CRYZ PE=1 SV=1	QOR_HUMAN	35 kDa	329		1	0.121645	1.06719	0.127625		0.725133	NS
Erlin-2 OS=Homo sapiens GN=ERLIN2 PE=1 SV=1	ERLN2_HUMAN	38 kDa	339		1	0.11212	0.934519	0.0606731		0.582658	NS
Enoyl-CoA delta isomerase 2, mitochondrial OS=Homo sapiens GN=ECI2 PE=1 SV=4	ECI2_HUMAN	44 kDa	394		1	0.183264	0.704262	0.0646046		0.0925077	NS
Kelch-like protein 40 OS=Homo sapiens GN=KLHL40 PE=1 SV=2	KLH40_HUMAN	69 kDa	621		1	0.149138	0.748538	0.066692		0.10039	NS
NADH dehydrogenase [ubiquinone] 1 beta subcomplex subunit 5, mitochondrial OS=Homo sapiens GN=NDUFB5 PE=1 SV=1	NDUB5_HUMAN	22 kDa	189		1	0.121156	0.916354	0.0673433		0.521617	NS
NADH dehydrogenase [ubiquinone] iron-sulfur protein 4, mitochondrial OS=Homo sapiens GN=NDUFS4 PE=1 SV=1	NDUS4_HUMAN	20 kDa	175		1	0.127308	1.00553	0.0701572		0.967493	NS
ATP synthase-coupling factor 6, mitochondrial OS=Homo sapiens GN=ATP5J PE=1 SV=1	ATP5J_HUMAN	13 kDa	108		1	0.195181	1.0862	0.261436		0.816296	NS
Endonuclease domain-containing 1 protein OS=Homo sapiens GN=ENDOD1 PE=1 SV=2	ENDD1_HUMAN	55 kDa	500		1	0.166714	0.789656	0.0625853		0.187617	NS
ATP-binding cassette sub-family F member 1 OS=Homo sapiens GN=ABCF1 PE=1 SV=2	ABCF1_HUMAN	96 kDa	845		1	0.109086	0.783852	0.0799534		0.122543	NS
26S protease regulatory subunit 7 OS=Homo sapiens GN=PSMC2 PE=1 SV=3	PRS7_HUMAN	49 kDa	433		1	0.12855	0.918777	0.0870071		0.594061	NS
UMP-CMP kinase OS=Homo sapiens GN=CMPK1 PE=1 SV=3	KCY_HUMAN	22 kDa	196		1	0.0654229	0.996398	0.0797891		0.975053	NS
Complement factor B OS=Homo sapiens GN=CFB PE=1 SV=2	CFAB_HUMAN	86 kDa	764		1	0.121505	1.21062	0.127065		0.27691	NS
Calcium/calmodulin-dependent protein kinase type II subunit alpha OS=Homo sapiens GN=CAMK2A PE=1 SV=2	KCC2A_HUMAN	54 kDa	478		1	0.110875	0.862412	0.0885167		0.346674	NS
Cullin-3 OS=Homo sapiens GN=CUL3 PE=1 SV=2	CUL3_HUMAN	89 kDa	768		1	0.0888239	0.982105	0.0826066		0.888597	NS
Matrin-3 OS=Homo sapiens GN=MATR3 PE=1 SV=2	MATR3_HUMAN	95 kDa	847		1	0.155496	0.784081	0.0764285		0.184382	NS
Ribosyldihydronicotinamide dehydrogenase [quinone] OS=Homo sapiens GN=NQO2 PE=1 SV=5	NQO2_HUMAN	26 kDa	231		1	0.282657	1.0808	0.174491		0.799578	NS
Serine/threonine-protein kinase OSR1 OS=Homo sapiens GN=OXSR1 PE=1 SV=1	OXSR1_HUMAN	58 kDa	527		1	0.0738019	1.02271	0.0409341		0.773809	NS
NADH dehydrogenase [ubiquinone] 1 beta subcomplex subunit 4 OS=Homo sapiens GN=NDUFB4 PE=1 SV=3	NDUB4_HUMAN	15 kDa	129		1	0.0778098	0.916637	0.0824368		0.500664	NS
Platelet glycoprotein 4 OS=Homo sapiens GN=CD36 PE=1 SV=2	CD36_HUMAN	53 kDa	472		1	0.0957431	1.05267	0.126583		0.770024	NS
26S protease regulatory subunit 10B OS=Homo sapiens GN=PSMC6 PE=1 SV=1	PRS10_HUMAN	44 kDa	389		1	0.176201	0.989108	0.0778465		0.949611	NS
40S ribosomal protein S14 OS=Homo sapiens GN=RPS14 PE=1 SV=3	RS14_HUMAN	16 kDa	151		1	0.0958282	0.836544	0.0736721		0.191409	NS
Arginine--tRNA ligase, cytoplasmic OS=Homo sapiens GN=RARS PE=1 SV=2	SYRC_HUMAN	75 kDa	660		1	0.141707	1.01923	0.0801587		0.899934	NS
Mitochondrial pyruvate carrier 2 OS=Homo sapiens GN=MPC2 PE=1 SV=1	MPC2_HUMAN	14 kDa	127		1	0.0647597	0.906889	0.0879489		0.458231	NS
Vesicle-trafficking protein SEC22b OS=Homo sapiens GN=SEC22B PE=1 SV=4	SC22B_HUMAN	25 kDa	215		1	0.076826	1.06993	0.0863716		0.583465	NS
Ras-related protein Rab-14 OS=Homo sapiens GN=RAB14 PE=1 SV=4	RAB14_HUMAN	24 kDa	215		1	0.0927834	1.05444	0.111121		0.735744	NS
Target of Myb protein 1 OS=Homo sapiens GN=TOM1 PE=1 SV=2	TOM1_HUMAN	54 kDa	492		1	0.125206	1.04807	0.117414		0.790861	NS
Cadherin-13 OS=Homo sapiens GN=CDH13 PE=1 SV=1	CAD13_HUMAN	78 kDa	713		1	0.0706362	0.941216	0.0754818		0.602169	NS
Hsp90 co-chaperone Cdc37 OS=Homo sapiens GN=CDC37 PE=1 SV=1	CDC37_HUMAN	44 kDa	378		1	0.127975	0.927649	0.0550589		0.561937	NS
CAP-Gly domain-containing linker protein 1 OS=Homo sapiens GN=CLIP1 PE=1 SV=2	CLIP1_HUMAN	162 kDa	1438		1	0.258538	0.855079	0.122132		0.577605	NS
60S ribosomal protein L23a OS=Homo sapiens GN=RPL23A PE=1 SV=1	RL23A_HUMAN	18 kDa	156		1	0.0905142	0.872151	0.0725201		0.287109	NS
Stromal interaction molecule 1 OS=Homo sapiens GN=STIM1 PE=1 SV=3	STIM1_HUMAN	77 kDa	685		1	0.134316	1.05218	0.077708		0.72205	NS
Glutathione S-transferase omega-1 OS=Homo sapiens GN=GSTO1 PE=1 SV=2	GSTO1_HUMAN	28 kDa	241		1	0.102271	0.907914	0.143908		0.650188	NS
Hsc70-interacting protein OS=Homo sapiens GN=ST13 PE=1 SV=2	F10A1_HUMAN	41 kDa	369		1	0.116795	0.970661	0.0807701		0.833512	NS
Vesicle-fusing ATPase OS=Homo sapiens GN=NSF PE=1 SV=3	NSF_HUMAN	83 kDa	744		1	0.166364	1.5826	0.194139		0.0527415	NS
Protein disulfide-isomerase A6 OS=Homo sapiens GN=PDIA6 PE=1 SV=1	PDIA6_HUMAN	48 kDa	440		1	0.156103	0.91564	0.0762047		0.59574	NS
60S ribosomal protein L7 OS=Homo sapiens GN=RPL7 PE=1 SV=1	RL7_HUMAN	29 kDa	248		1	0.0940682	0.744538	0.0822662		0.0627107	NS
Alpha-1-syntrophin OS=Homo sapiens GN=SNTA1 PE=1 SV=1	SNTA1_HUMAN	54 kDa	505		1	0.108136	1.20743	0.12638		0.269225	NS
Musculoskeletal embryonic nuclear protein 1 OS=Homo sapiens GN=MUSTN1 PE=3 SV=2	MSTN1_HUMAN	9 kDa	82		1	0.125318	0.831321	0.0833467		0.259314	NS
Collagen alpha-1(VI) chain OS=Homo sapiens GN=COL6A1 PE=1 SV=3	CO6A1_HUMAN	109 kDa	1028		1	0.270591	0.683169	0.0763793		0.192816	NS
Heterogeneous nuclear ribonucleoprotein A1 OS=Homo sapiens GN=HNRNPA1 PE=1 SV=5	ROA1_HUMAN	39 kDa	372		1	0.102029	0.746084	0.091717		0.0908035	NS
V-type proton ATPase catalytic subunit A OS=Homo sapiens GN=ATP6V1A PE=1 SV=2	VATA_HUMAN	68 kDa	617		1	0.127634	1.19708	0.111003		0.270397	NS
Eukaryotic translation initiation factor 3 subunit B OS=Homo sapiens GN=EIF3B PE=1 SV=3	EIF3B_HUMAN	92 kDa	814		1	0.126649	0.963374	0.070584		0.787485	NS
Eukaryotic translation initiation factor 3 subunit L OS=Homo sapiens GN=EIF3L PE=1 SV=1	EIF3L_HUMAN	67 kDa	564		1	0.106177	0.988484	0.0875114		0.934842	NS
40S ribosomal protein S9 OS=Homo sapiens GN=RPS9 PE=1 SV=3	RS9_HUMAN	23 kDa	194		1	0.0846488	0.952622	0.0760797		0.690997	NS
40S ribosomal protein S19 OS=Homo sapiens GN=RPS19 PE=1 SV=2	RS19_HUMAN	16 kDa	145		1	0.12837	0.862049	0.0719362		0.324656	NS
Hemopexin OS=Homo sapiens GN=HPX PE=1 SV=2	HEMO_HUMAN	52 kDa	462		1	0.201136	1.14956	0.16221		0.571754	NS
Leukocyte elastase inhibitor OS=Homo sapiens GN=SERPINB1 PE=1 SV=1	ILEU_HUMAN	43 kDa	379		1	0.0889545	1.16105	0.116573		0.338971	NS
40S ribosomal protein S8 OS=Homo sapiens GN=RPS8 PE=1 SV=2	RS8_HUMAN	24 kDa	208		1	0.0844278	0.97845	0.0790283		0.859789	NS
26S proteasome non-ATPase regulatory subunit 11 OS=Homo sapiens GN=PSMD11 PE=1 SV=3	PSD11_HUMAN	47 kDa	422		1	0.131595	0.94691	0.0947288		0.741647	NS
Metaxin-2 OS=Homo sapiens GN=MTX2 PE=1 SV=1	MTX2_HUMAN	30 kDa	263		1	0.120727	0.77804	0.101599		0.183845	NS
GTP-binding protein SAR1a OS=Homo sapiens GN=SAR1A PE=1 SV=1	SAR1A_HUMAN	22 kDa	198		1	0.056537	1.06304	0.0670067		0.519865	NS
Presequence protease, mitochondrial OS=Homo sapiens GN=PITRM1 PE=1 SV=3	PREP_HUMAN	117 kDa	1037		1	0.147032	0.946803	0.151853		0.815562	NS
Poly(rC)-binding protein 1 OS=Homo sapiens GN=PCBP1 PE=1 SV=2	PCBP1_HUMAN	37 kDa	356		1	0.0766189	0.913419	0.0703432		0.432365	NS
tRNA-splicing ligase RtcB homolog OS=Homo sapiens GN=RTCB PE=1 SV=1	RTCB_HUMAN	55 kDa	505		1	0.203208	0.890323	0.105839		0.605547	NS
Importin-7 OS=Homo sapiens GN=IPO7 PE=1 SV=1	IPO7_HUMAN	120 kDa	1038		1	0.126432	1.17837	0.0740401		0.209634	NS
Sulfite oxidase, mitochondrial OS=Homo sapiens GN=SUOX PE=1 SV=2	SUOX_HUMAN	60 kDa	545		1	0.0939487	1.00676	0.0785679		0.957165	NS
NADH-ubiquinone oxidoreductase chain 1 OS=Homo sapiens GN=MT-ND1 PE=1 SV=1	NU1M_HUMAN	36 kDa	318		1	0.0551641	1.00412	0.045533		0.955129	NS
Rab GDP dissociation inhibitor alpha OS=Homo sapiens GN=GDI1 PE=1 SV=2	GDIA_HUMAN	51 kDa	447		1	0.110285	1.17718	0.0649328		0.157042	NS
NADH dehydrogenase [ubiquinone] 1 alpha subcomplex subunit 2 OS=Homo sapiens GN=NDUFA2 PE=1 SV=3	NDUA2_HUMAN	11 kDa	99		1	0.121502	0.957561	0.161807		0.853494	NS
Maleylacetoacetate isomerase OS=Homo sapiens GN=GSTZ1 PE=1 SV=3	MAAI_HUMAN	24 kDa	216		1	0.108865	1.36336	0.171157		0.138658	NS
40S ribosomal protein S15a OS=Homo sapiens GN=RPS15A PE=1 SV=2	RS15A_HUMAN	15 kDa	130		1	0.140132	0.86627	0.103357		0.445437	NS
Lamin-B2 OS=Homo sapiens GN=LMNB2 PE=1 SV=3	LMNB2_HUMAN	70 kDa	620		1	0.237415	0.841885	0.126289		0.528498	NS
Beta-1-syntrophin OS=Homo sapiens GN=SNTB1 PE=1 SV=3	SNTB1_HUMAN	58 kDa	538		1	0.132814	1.07775	0.146897		0.720284	NS
Perilipin-2 OS=Homo sapiens GN=PLIN2 PE=1 SV=2	PLIN2_HUMAN	48 kDa	437		1	0.26226	1.52593	0.363114		0.312306	NS
ATPase family AAA domain-containing protein 3A OS=Homo sapiens GN=ATAD3A PE=1 SV=2	ATD3A_HUMAN	71 kDa	634		1	0.135264	0.982554	0.0875095		0.910875	NS
Poly(rC)-binding protein 2 OS=Homo sapiens GN=PCBP2 PE=1 SV=1	PCBP2_HUMAN	39 kDa	365		1	0.133421	1.09678	0.119539		0.606283	NS
NADH dehydrogenase [ubiquinone] 1 subunit C2 OS=Homo sapiens GN=NDUFC2 PE=1 SV=1	NDUC2_HUMAN	14 kDa	119		1	0.0456512	0.81056	0.104355		0.185859	NS
Inosine-5'-monophosphate dehydrogenase 2 OS=Homo sapiens GN=IMPDH2 PE=1 SV=2	IMDH2_HUMAN	56 kDa	514		1	0.163441	1.05006	0.140735		0.822559	NS
26S proteasome non-ATPase regulatory subunit 13 OS=Homo sapiens GN=PSMD13 PE=1 SV=2	PSD13_HUMAN	43 kDa	376		1	0.160809	0.933378	0.0785096		0.68367	NS
Ubiquitin carboxyl-terminal hydrolase isozyme L3 OS=Homo sapiens GN=UCHL3 PE=1 SV=1	UCHL3_HUMAN	26 kDa	230		1	0.0766093	1.03486	0.113664		0.826082	NS
Serine/threonine-protein phosphatase 2A 55 kDa regulatory subunit B alpha isoform OS=Homo sapiens GN=PPP2R2A PE=1 SV=1	2ABA_HUMAN	52 kDa	447		1	0.0995468	1.04513	0.0548231		0.671466	NS
EH domain-containing protein 1 OS=Homo sapiens GN=EHD1 PE=1 SV=2	EHD1_HUMAN	61 kDa	534		1	0.234817	0.951456	0.0469793		0.804953	NS
Diablo homolog, mitochondrial OS=Homo sapiens GN=DIABLO PE=1 SV=1	DBLOH_HUMAN	27 kDa	239		1	0.0392811	0.910717	0.0593847		0.288544	NS
ATP-dependent RNA helicase DDX3X OS=Homo sapiens GN=DDX3X PE=1 SV=3	DDX3X_HUMAN	73 kDa	662		1	0.0801931	1.28766	0.157695		0.188775	NS
Bisphosphoglycerate mutase OS=Homo sapiens GN=BPGM PE=1 SV=2	PMGE_HUMAN	30 kDa	259		1	0.107517	0.962156	0.173096		0.874103	NS
Splicing factor, proline- and glutamine-rich OS=Homo sapiens GN=SFPQ PE=1 SV=2	SFPQ_HUMAN	76 kDa	707		1	0.181573	0.889314	0.0511756		0.489122	NS
Phospholipase A-2-activating protein OS=Homo sapiens GN=PLAA PE=1 SV=2	PLAP_HUMAN	87 kDa	795		1	0.237462	1.37183	0.152577		0.18489	NS
Protein Niban OS=Homo sapiens GN=FAM129A PE=1 SV=1	NIBAN_HUMAN	103 kDa	928		1	0.328315	0.900556	0.12552		0.746561	NS
Cytochrome c oxidase subunit NDUFA4 OS=Homo sapiens GN=NDUFA4 PE=1 SV=1	NDUA4_HUMAN	9 kDa	81		1	0.230856	1.09472	0.148909		0.721833	NS
Transmembrane protein 143 OS=Homo sapiens GN=TMEM143 PE=2 SV=1	TM143_HUMAN	52 kDa	459		1	0.100483	1.00133	0.0659753		0.990923	NS
6-phosphogluconate dehydrogenase, decarboxylating OS=Homo sapiens GN=PGD PE=1 SV=3	6PGD_HUMAN	53 kDa	483		1	0.130182	1.12953	0.0785854		0.377045	NS
Proteasome activator complex subunit 2 OS=Homo sapiens GN=PSME2 PE=1 SV=4	PSME2_HUMAN	27 kDa	239		1	0.0957308	1.01951	0.137818		0.919548	NS
Delta-aminolevulinic acid dehydratase OS=Homo sapiens GN=ALAD PE=1 SV=1	HEM2_HUMAN	36 kDa	330		1	0.141035	1.42738	0.315872		0.318856	NS
Phospholipid hydroperoxide glutathione peroxidase, mitochondrial OS=Homo sapiens GN=GPX4 PE=1 SV=3	GPX4_HUMAN	22 kDa	197		1	0.12738	1.13876	0.15002		0.527384	NS
Purine nucleoside phosphorylase OS=Homo sapiens GN=PNP PE=1 SV=2	PNPH_HUMAN	32 kDa	289		1	0.217767	1.20292	0.328884		0.658433	NS
Basigin OS=Homo sapiens GN=BSG PE=1 SV=2	BASI_HUMAN	42 kDa	385		1	0.0994801	1.0832	0.0771348		0.515262	NS
Alpha-1B-glycoprotein OS=Homo sapiens GN=A1BG PE=1 SV=4	A1BG_HUMAN	54 kDa	495		1	0.148451	1.17395	0.128629		0.397952	NS
Vacuolar protein sorting-associated protein 35 OS=Homo sapiens GN=VPS35 PE=1 SV=2	VPS35_HUMAN	92 kDa	796		1	0.112798	1.23313	0.0625858		0.0672621	NS
Tubulin alpha-4A chain OS=Homo sapiens GN=TUBA4A PE=1 SV=1	TBA4A_HUMAN	50 kDa	448		1	0.0535348	0.995481	0.0739059		0.965431	NS
Mannose-6-phosphate isomerase OS=Homo sapiens GN=MPI PE=1 SV=2	MPI_HUMAN	47 kDa	423		1	0.102164	1.23895	0.110004		0.156688	NS
Acylpyruvase FAHD1, mitochondrial OS=Homo sapiens GN=FAHD1 PE=1 SV=2	FAHD1_HUMAN	25 kDa	224		1	0.1508	0.920732	0.0631543		0.586257	NS
Sepiapterin reductase OS=Homo sapiens GN=SPR PE=1 SV=1	SPRE_HUMAN	28 kDa	261		1	0.107318	0.783277	0.0972331		0.165683	NS
CapZ-interacting protein OS=Homo sapiens GN=RCSD1 PE=1 SV=1	CPZIP_HUMAN	45 kDa	416		1	0.0787627	0.870019	0.0583626		0.19605	NS
Apolipoprotein E OS=Homo sapiens GN=APOE PE=1 SV=1	APOE_HUMAN	36 kDa	317		1	0.128391	0.876149	0.163207		0.59774	NS
Ras-related protein Rap-1A OS=Homo sapiens GN=RAP1A PE=1 SV=1	RAP1A_HUMAN	21 kDa	184		1	0.0990791	0.973571	0.0668434		0.821012	NS
60S ribosomal protein L8 OS=Homo sapiens GN=RPL8 PE=1 SV=2	RL8_HUMAN	28 kDa	257		1	0.144476	0.916335	0.086013		0.601791	NS
Leucine--tRNA ligase, cytoplasmic OS=Homo sapiens GN=LARS PE=1 SV=2	SYLC_HUMAN	134 kDa	1176		1	0.182344	1.01646	0.0805654		0.926484	NS
Proteasome subunit beta type-2 OS=Homo sapiens GN=PSMB2 PE=1 SV=1	PSB2_HUMAN	23 kDa	201		1	0.0425682	0.979574	0.0458643		0.764494	NS
5-oxoprolinase OS=Homo sapiens GN=OPLAH PE=1 SV=3	OPLA_HUMAN	137 kDa	1288		1	0.083586	1.03167	0.111353		0.841315	NS
Growth hormone-inducible transmembrane protein OS=Homo sapiens GN=GHITM PE=1 SV=2	GHITM_HUMAN	37 kDa	345		1	0.104115	0.865068	0.0878215		0.342781	NS
cGMP-dependent protein kinase 1 OS=Homo sapiens GN=PRKG1 PE=1 SV=3	KGP1_HUMAN	76 kDa	671		1	0.0860312	1.31312	0.211598		0.274278	NS
Atlastin-2 OS=Homo sapiens GN=ATL2 PE=1 SV=2	ATLA2_HUMAN	66 kDa	583		1	0.0750286	1.24452	0.0856879		0.0651957	NS
Mitogen-activated protein kinase 12 OS=Homo sapiens GN=MAPK12 PE=1 SV=3	MK12_HUMAN	42 kDa	367		1	0.0643858	1.25607	0.133751		0.167065	NS
Dehydrogenase/reductase SDR family member 7C OS=Homo sapiens GN=DHRS7C PE=2 SV=3	DRS7C_HUMAN	35 kDa	312		1	0.104703	0.974041	0.13611		0.893614	NS
Staphylococcal nuclease domain-containing protein 1 OS=Homo sapiens GN=SND1 PE=1 SV=1	SND1_HUMAN	102 kDa	910		1	0.0901001	0.989312	0.130834		0.953453	NS
Malignant T-cell-amplified sequence 1 OS=Homo sapiens GN=MCTS1 PE=1 SV=1	MCTS1_HUMAN	21 kDa	181		1	0.0846657	1.02262	0.0935507		0.869855	NS
Echinoderm microtubule-associated protein-like 1 OS=Homo sapiens GN=EML1 PE=1 SV=3	EMAL1_HUMAN	90 kDa	815		1	0.117197	0.938492	0.0838256		0.667249	NS
Thioredoxin-like protein 1 OS=Homo sapiens GN=TXNL1 PE=1 SV=3	TXNL1_HUMAN	32 kDa	289		1	0.0693804	0.966529	0.139542		0.858745	NS
Phosphoglycerate mutase 1 OS=Homo sapiens GN=PGAM1 PE=1 SV=2	PGAM1_HUMAN	29 kDa	254		1	0.0915526	0.948945	0.10379		0.737762	NS
COP9 signalosome complex subunit 2 OS=Homo sapiens GN=COPS2 PE=1 SV=1	CSN2_HUMAN	52 kDa	443		1	0.19186	0.985043	0.0827524		0.935974	NS
Succinyl-CoA ligase [GDP-forming] subunit beta, mitochondrial OS=Homo sapiens GN=SUCLG2 PE=1 SV=2	SUCB2_HUMAN	47 kDa	432		1	0.101111	0.742383	0.0795287		0.0616836	NS
COP9 signalosome complex subunit 5 OS=Homo sapiens GN=COPS5 PE=1 SV=4	CSN5_HUMAN	38 kDa	334		1	0.0973229	0.816879	0.089287		0.198387	NS
26S protease regulatory subunit 8 OS=Homo sapiens GN=PSMC5 PE=1 SV=1	PRS8_HUMAN	46 kDa	406		1	0.16268	0.833867	0.096628		0.361267	NS
Coronin-6 OS=Homo sapiens GN=CORO6 PE=1 SV=2	CORO6_HUMAN	53 kDa	472		1	0.0520224	1.1379	0.112268		0.365444	NS
Dihydropyrimidinase-related protein 2 OS=Homo sapiens GN=DPYSL2 PE=1 SV=1	DPYL2_HUMAN	62 kDa	572		1	0.167923	0.893177	0.0688803		0.508339	NS
Aspartyl/asparaginyl beta-hydroxylase OS=Homo sapiens GN=ASPH PE=1 SV=3	ASPH_HUMAN	86 kDa	758		1	0.0991994	1.06669	0.148582		0.747687	NS
Single-stranded DNA-binding protein, mitochondrial OS=Homo sapiens GN=SSBP1 PE=1 SV=1	SSBP_HUMAN	17 kDa	148		1	0.129771	0.968072	0.12685		0.868824	NS
Transforming protein RhoA OS=Homo sapiens GN=RHOA PE=1 SV=1	RHOA_HUMAN	22 kDa	193		1	0.122553	0.771079	0.11123		0.198346	NS
Twinfilin-2 OS=Homo sapiens GN=TWF2 PE=1 SV=2	TWF2_HUMAN	40 kDa	349		1	0.190014	0.869834	0.0978638		0.511327	NS
Spectrin alpha chain, erythrocytic 1 OS=Homo sapiens GN=SPTA1 PE=1 SV=5	SPTA1_HUMAN	280 kDa	2419		1	0.299335	1.44448	0.380743		0.419685	NS
Plasminogen receptor (KT) OS=Homo sapiens GN=PLGRKT PE=1 SV=1	PLRKT_HUMAN	17 kDa	147		1	0.0951503	0.848245	0.11046		0.352986	NS
Mitochondrial antiviral-signaling protein OS=Homo sapiens GN=MAVS PE=1 SV=2	MAVS_HUMAN	57 kDa	540		1	0.0911314	0.905915	0.110271		0.557303	NS
Synaptopodin OS=Homo sapiens GN=SYNPO PE=1 SV=2	SYNPO_HUMAN	99 kDa	929		1	0.134475	1.09079	0.154257		0.688158	NS
Peptidyl-prolyl cis-trans isomerase NIMA-interacting 1 OS=Homo sapiens GN=PIN1 PE=1 SV=1	PIN1_HUMAN	18 kDa	163		1	0.0729117	0.846844	0.0912731		0.252592	NS
NADH-ubiquinone oxidoreductase chain 4 OS=Homo sapiens GN=MT-ND4 PE=1 SV=1	NU4M_HUMAN	52 kDa	459		1	0.1117	0.787493	0.115778		0.231553	NS
Phenylalanine--tRNA ligase alpha subunit OS=Homo sapiens GN=FARSA PE=1 SV=3	SYFA_HUMAN	58 kDa	508		1	0.19389	0.751726	0.0441343		0.144596	NS
60S ribosomal protein L18 OS=Homo sapiens GN=RPL18 PE=1 SV=2	RL18_HUMAN	22 kDa	188		1	0.0492171	1.02096	0.105637		0.882323	NS
Fibrinogen beta chain OS=Homo sapiens GN=FGB PE=1 SV=2	FIBB_HUMAN	56 kDa	491		1	0.359299	1.15301	0.326205		0.763635	NS
DnaJ homolog subfamily A member 2 OS=Homo sapiens GN=DNAJA2 PE=1 SV=1	DNJA2_HUMAN	46 kDa	412		1	0.12218	0.796543	0.0774446		0.157271	NS
Membrane-associated progesterone receptor component 2 OS=Homo sapiens GN=PGRMC2 PE=1 SV=1	PGRC2_HUMAN	24 kDa	223		1	0.0765699	0.871588	0.0614597		0.210032	NS
ATP-dependent RNA helicase DDX19A OS=Homo sapiens GN=DDX19A PE=1 SV=1	DD19A_HUMAN	54 kDa	478		1	0.215938	1.05002	0.115114		0.825685	NS
Signal transducer and activator of transcription 3 OS=Homo sapiens GN=STAT3 PE=1 SV=2	STAT3_HUMAN	88 kDa	770		1	0.174706	0.915938	0.117109		0.682706	NS
Kinectin OS=Homo sapiens GN=KTN1 PE=1 SV=1	KTN1_HUMAN	156 kDa	1357		1	0.100082	0.79634	0.125896		0.268917	NS
Heterogeneous nuclear ribonucleoproteins C1/C2 OS=Homo sapiens GN=HNRNPC PE=1 SV=4	HNRPC_HUMAN	34 kDa	306		1	0.157902	0.695463	0.0770286		0.0712094	NS
Growth factor receptor-bound protein 2 OS=Homo sapiens GN=GRB2 PE=1 SV=1	GRB2_HUMAN	25 kDa	217		1	0.104912	0.881977	0.0975071		0.438194	NS
60S ribosomal protein L12 OS=Homo sapiens GN=RPL12 PE=1 SV=1	RL12_HUMAN	18 kDa	165		1	0.0935853	0.901263	0.0630136		0.375995	NS
Glutathione reductase, mitochondrial OS=Homo sapiens GN=GSR PE=1 SV=2	GSHR_HUMAN	56 kDa	522		1	0.135644	1.12348	0.0938892		0.450261	NS
Protein S100-A1 OS=Homo sapiens GN=S100A1 PE=1 SV=2	S10A1_HUMAN	11 kDa	94		1	0.223913	0.758638	0.116932		0.308882	NS
3-mercaptopyruvate sulfurtransferase OS=Homo sapiens GN=MPST PE=1 SV=3	THTM_HUMAN	33 kDa	297		1	0.0720154	0.851951	0.114045		0.354297	NS
Histone H3.3 OS=Homo sapiens GN=H3F3A PE=1 SV=2	H33_HUMAN	15 kDa	136		1	0.0995827	0.770413	0.113259		0.179133	NS
Peptidyl-prolyl cis-trans isomerase NIMA-interacting 4 OS=Homo sapiens GN=PIN4 PE=1 SV=1	PIN4_HUMAN	14 kDa	131		1	0.14662	0.994626	0.119563		0.977806	NS
ATPase inhibitor, mitochondrial OS=Homo sapiens GN=ATPIF1 PE=1 SV=1	ATIF1_HUMAN	12 kDa	106		1	0.200772	0.748433	0.149744		0.32269	NS
ER membrane protein complex subunit 1 OS=Homo sapiens GN=EMC1 PE=1 SV=1	EMC1_HUMAN	112 kDa	993		1	0.102499	0.853988	0.110019		0.377723	NS
5'-AMP-activated protein kinase subunit beta-2 OS=Homo sapiens GN=PRKAB2 PE=1 SV=1	AAKB2_HUMAN	30 kDa	272		1	0.0885258	0.880553	0.143173		0.547364	NS
Ubiquinone biosynthesis monooxygenase COQ6, mitochondrial OS=Homo sapiens GN=COQ6 PE=1 SV=2	COQ6_HUMAN	51 kDa	468		1	0.0941946	1.13355	0.116323		0.429864	NS
LETM1 and EF-hand domain-containing protein 1, mitochondrial OS=Homo sapiens GN=LETM1 PE=1 SV=1	LETM1_HUMAN	83 kDa	739		1	0.163766	0.751955	0.104401		0.197154	NS
Rho GDP-dissociation inhibitor 1 OS=Homo sapiens GN=ARHGDIA PE=1 SV=3	GDIR1_HUMAN	23 kDa	204		1	0.0846635	0.899599	0.0738866		0.394628	NS
GDH/6PGL endoplasmic bifunctional protein OS=Homo sapiens GN=H6PD PE=1 SV=2	G6PE_HUMAN	89 kDa	791		1	0.235949	0.97751	0.119165		0.92611	NS
Platelet-activating factor acetylhydrolase IB subunit alpha OS=Homo sapiens GN=PAFAH1B1 PE=1 SV=2	LIS1_HUMAN	47 kDa	410		1	0.102002	0.94482	0.0642449		0.635204	NS
UPF0568 protein C14orf166 OS=Homo sapiens GN=C14orf166 PE=1 SV=1	CN166_HUMAN	28 kDa	244		1	0.13952	1.03171	0.131768		0.875759	NS
Annexin A4 OS=Homo sapiens GN=ANXA4 PE=1 SV=4	ANXA4_HUMAN	36 kDa	319		1	0.11219	0.728959	0.119819		0.142019	NS
Histidine triad nucleotide-binding protein 2, mitochondrial OS=Homo sapiens GN=HINT2 PE=1 SV=1	HINT2_HUMAN	17 kDa	163		1	0.0866345	0.886553	0.0788144		0.361565	NS
Proteasome subunit alpha type-3 OS=Homo sapiens GN=PSMA3 PE=1 SV=2	PSA3_HUMAN	28 kDa	255		1	0.0491084	0.921137	0.0893671		0.519182	NS
Ezrin OS=Homo sapiens GN=EZR PE=1 SV=4	EZRI_HUMAN	69 kDa	586		1	0.199525	1.07298	0.320539		0.868987	NS
Cold shock domain-containing protein E1 OS=Homo sapiens GN=CSDE1 PE=1 SV=2	CSDE1_HUMAN	89 kDa	798		1	0.15671	1.0202	0.117994		0.918168	NS
Heme-binding protein 2 OS=Homo sapiens GN=HEBP2 PE=1 SV=1	HEBP2_HUMAN	23 kDa	205		1	0.0665895	1.07412	0.129477		0.672681	NS
MICOS complex subunit MIC13 OS=Homo sapiens GN=MIC13 PE=1 SV=1	MIC13_HUMAN	13 kDa	118		1	0.120076	0.729619	0.118414		0.146468	NS
N-alpha-acetyltransferase 50 OS=Homo sapiens GN=NAA50 PE=1 SV=1	NAA50_HUMAN	19 kDa	169		1	0.125767	0.97921	0.112065		0.905778	NS
Methyltransferase-like protein 7A OS=Homo sapiens GN=METTL7A PE=1 SV=1	MET7A_HUMAN	28 kDa	244		1	0.14154	1.12555	0.105446		0.480182	NS
Ubiquitin thioesterase OTUB1 OS=Homo sapiens GN=OTUB1 PE=1 SV=2	OTUB1_HUMAN	31 kDa	271		1	0.0445218	1.05411	0.137616		0.764956	NS
60S ribosomal protein L5 OS=Homo sapiens GN=RPL5 PE=1 SV=3	RL5_HUMAN	34 kDa	297		1	0.0995863	0.690049	0.0999733		0.0536858	NS
Protein transport protein Sec23A OS=Homo sapiens GN=SEC23A PE=1 SV=2	SC23A_HUMAN	86 kDa	765		1	0.0767838	1.00038	0.120743		0.9982	NS
Very-long-chain enoyl-CoA reductase OS=Homo sapiens GN=TECR PE=1 SV=1	TECR_HUMAN	36 kDa	308		1	0.0999564	0.803135	0.128294		0.291596	NS
Collagen alpha-2(VI) chain OS=Homo sapiens GN=COL6A2 PE=1 SV=4	CO6A2_HUMAN	109 kDa	1019		1	0.343705	0.806534	0.127231		0.546293	NS
Myopalladin OS=Homo sapiens GN=MYPN PE=1 SV=2	MYPN_HUMAN	145 kDa	1320		1	0.181972	1.00977	0.0800569		0.956171	NS
Endoplasmic reticulum aminopeptidase 1 OS=Homo sapiens GN=ERAP1 PE=1 SV=3	ERAP1_HUMAN	107 kDa	941		1	0.266325	1.23715	0.209243		0.492329	NS
Microtubule-associated protein RP/EB family member 2 OS=Homo sapiens GN=MAPRE2 PE=1 SV=1	MARE2_HUMAN	37 kDa	327		1	0.0913599	0.814043	0.100244		0.220512	NS
Transcription elongation factor B polypeptide 1 OS=Homo sapiens GN=TCEB1 PE=1 SV=1	ELOC_HUMAN	12 kDa	112		1	0.117228	1.04522	0.0763228		0.739032	NS
Integrin beta-1 OS=Homo sapiens GN=ITGB1 PE=1 SV=2	ITB1_HUMAN	88 kDa	798		1	0.122062	1.10239	0.0805939		0.474913	NS
Aflatoxin B1 aldehyde reductase member 2 OS=Homo sapiens GN=AKR7A2 PE=1 SV=3	ARK72_HUMAN	40 kDa	359		1	0.093621	0.839222	0.117457		0.347143	NS
Cullin-2 OS=Homo sapiens GN=CUL2 PE=1 SV=2	CUL2_HUMAN	87 kDa	745		1	0.171696	0.907036	0.0767639		0.583248	NS
Translin OS=Homo sapiens GN=TSN PE=1 SV=1	TSN_HUMAN	26 kDa	228		1	0.0879154	0.917769	0.0954737		0.563103	NS
Mitochondrial carnitine/acylcarnitine carrier protein OS=Homo sapiens GN=SLC25A20 PE=1 SV=1	MCAT_HUMAN	33 kDa	301		1	0.153277	0.890933	0.11442		0.570509	NS
Inositol monophosphatase 1 OS=Homo sapiens GN=IMPA1 PE=1 SV=1	IMPA1_HUMAN	30 kDa	277		1	0.0721457	0.885378	0.102765		0.431416	NS
60S ribosomal protein L11 OS=Homo sapiens GN=RPL11 PE=1 SV=2	RL11_HUMAN	20 kDa	178		1	0.0743188	0.879981	0.0717941		0.283048	NS
Succinyl-CoA:3-ketoacid coenzyme A transferase 1, mitochondrial OS=Homo sapiens GN=OXCT1 PE=1 SV=1	SCOT1_HUMAN	56 kDa	520		1	0.346241	0.785203	0.243688		0.608486	NS
Asparagine--tRNA ligase, cytoplasmic OS=Homo sapiens GN=NARS PE=1 SV=1	SYNC_HUMAN	63 kDa	548		1	0.17862	1.25139	0.140847		0.284169	NS
Peptidyl-prolyl cis-trans isomerase F, mitochondrial OS=Homo sapiens GN=PPIF PE=1 SV=1	PPIF_HUMAN	22 kDa	207		1	0.114491	0.886732	0.0763443		0.403341	NS
Signal recognition particle 14 kDa protein OS=Homo sapiens GN=SRP14 PE=1 SV=2	SRP14_HUMAN	15 kDa	136		1	0.150187	0.719532	0.0836533		0.0956527	NS
SRA stem-loop-interacting RNA-binding protein, mitochondrial OS=Homo sapiens GN=SLIRP PE=1 SV=1	SLIRP_HUMAN	12 kDa	109		1	0.0668459	0.835646	0.0630593		0.104747	NS
Mitochondrial import inner membrane translocase subunit TIM44 OS=Homo sapiens GN=TIMM44 PE=1 SV=2	TIM44_HUMAN	51 kDa	452		1	0.212455	0.715563	0.123489		0.231103	NS
Monocarboxylate transporter 1 OS=Homo sapiens GN=SLC16A1 PE=1 SV=3	MOT1_HUMAN	54 kDa	500		1	0.137558	0.757389	0.110436		0.188615	NS
ATP-binding cassette sub-family E member 1 OS=Homo sapiens GN=ABCE1 PE=1 SV=1	ABCE1_HUMAN	67 kDa	599		1	0.112285	1.0295	0.10339		0.854103	NS
Gamma-sarcoglycan OS=Homo sapiens GN=SGCG PE=1 SV=4	SGCG_HUMAN	32 kDa	291		1	0.132468	0.87271	0.0822437		0.39965	NS
Ras-related protein Ral-A OS=Homo sapiens GN=RALA PE=1 SV=1	RALA_HUMAN	24 kDa	206		1	0.14082	0.879857	0.077947		0.429134	NS
Serine-threonine kinase receptor-associated protein OS=Homo sapiens GN=STRAP PE=1 SV=1	STRAP_HUMAN	38 kDa	350		1	0.0845027	0.868501	0.103642		0.384677	NS
Protein argonaute-2 OS=Homo sapiens GN=AGO2 PE=1 SV=3	AGO2_HUMAN	97 kDa	859		1	0.095939	1.05735	0.102251		0.706943	NS
Programmed cell death protein 5 OS=Homo sapiens GN=PDCD5 PE=1 SV=3	PDCD5_HUMAN	14 kDa	125		1	0.199416	0.768008	0.161257		0.380589	NS
5'(3')-deoxyribonucleotidase, cytosolic type OS=Homo sapiens GN=NT5C PE=1 SV=2	NT5C_HUMAN	23 kDa	201		1	0.0756374	1.29038	0.147411		0.157979	NS
Peptidyl-prolyl cis-trans isomerase B OS=Homo sapiens GN=PPIB PE=1 SV=2	PPIB_HUMAN	24 kDa	216		1	0.16722	0.974225	0.0885476		0.883098	NS
Mitochondrial import receptor subunit TOM22 homolog OS=Homo sapiens GN=TOMM22 PE=1 SV=3	TOM22_HUMAN	16 kDa	142		1	0.0449994	0.885829	0.0605236		0.195136	NS
Oxysterol-binding protein 1 OS=Homo sapiens GN=OSBP PE=1 SV=1	OSBP1_HUMAN	89 kDa	807		1	0.0762348	1.00958	0.102827		0.947559	NS
Ubiquitin carboxyl-terminal hydrolase 15 OS=Homo sapiens GN=USP15 PE=1 SV=3	UBP15_HUMAN	112 kDa	981		1	0.122984	1.37278	0.147941		0.0961215	NS
Guanine nucleotide-binding protein subunit beta-2-like 1 OS=Homo sapiens GN=GNB2L1 PE=1 SV=3	GBLP_HUMAN	35 kDa	317		1	0.0470577	0.624881	0.156089		0.0808308	NS
Pseudouridine-5'-phosphatase OS=Homo sapiens GN=HDHD1 PE=1 SV=3	HDHD1_HUMAN	25 kDa	228		1	0.130969	0.901775	0.116576		0.592615	NS
60S ribosomal protein L15 OS=Homo sapiens GN=RPL15 PE=1 SV=2	RL15_HUMAN	24 kDa	204		1	0.125289	0.777868	0.101697		0.189325	NS
Glucosidase 2 subunit beta OS=Homo sapiens GN=PRKCSH PE=1 SV=2	GLU2B_HUMAN	59 kDa	528		1	0.16797	0.718193	0.0768734		0.104513	NS
SPRY domain-containing protein 4 OS=Homo sapiens GN=SPRYD4 PE=1 SV=2	SPRY4_HUMAN	23 kDa	207		1	0.130449	1.10317	0.0963287		0.526229	NS
Kelch-like protein 31 OS=Homo sapiens GN=KLHL31 PE=2 SV=1	KLH31_HUMAN	70 kDa	634		1	0.135572	1.06313	0.0934985		0.696844	NS
Methylcrotonoyl-CoA carboxylase subunit alpha, mitochondrial OS=Homo sapiens GN=MCCC1 PE=1 SV=3	MCCA_HUMAN	80 kDa	725		1	0.18399	0.874333	0.093292		0.509915	NS
Heterochromatin protein 1-binding protein 3 OS=Homo sapiens GN=HP1BP3 PE=1 SV=1	HP1B3_HUMAN	61 kDa	553		1	0.201836	0.870536	0.123343		0.568547	NS
Cocaine esterase OS=Homo sapiens GN=CES2 PE=1 SV=1	EST2_HUMAN	62 kDa	559		1	0.239147	1.12111	0.152195		0.658515	NS
OCIA domain-containing protein 1 OS=Homo sapiens GN=OCIAD1 PE=1 SV=1	OCAD1_HUMAN	28 kDa	245		1	0.116827	0.766434	0.0907228		0.131599	NS
Nucleoredoxin OS=Homo sapiens GN=NXN PE=1 SV=2	NXN_HUMAN	48 kDa	435		1	0.078539	0.76853	0.0850879		0.0807794	NS
Transcription elongation factor B polypeptide 2 OS=Homo sapiens GN=TCEB2 PE=1 SV=1	ELOB_HUMAN	13 kDa	118		1	0.049618	0.83271	0.0651901		0.0856684	NS
Solute carrier family 2, facilitated glucose transporter member 1 OS=Homo sapiens GN=SLC2A1 PE=1 SV=2	GTR1_HUMAN	54 kDa	492		1	0.139601	1.31564	0.256011		0.370418	NS
NADH dehydrogenase [ubiquinone] 1 beta subcomplex subunit 3 OS=Homo sapiens GN=NDUFB3 PE=1 SV=3	NDUB3_HUMAN	11 kDa	98		1	0.0930154	0.977716	0.0839123		0.864959	NS
Alcohol dehydrogenase class-3 OS=Homo sapiens GN=ADH5 PE=1 SV=4	ADHX_HUMAN	40 kDa	374		1	0.147262	0.958904	0.146724		0.853425	NS
Alpha-actinin-1 OS=Homo sapiens GN=ACTN1 PE=1 SV=2	ACTN1_HUMAN	103 kDa	892		1	0.0946855	1.10214	0.103282		0.507008	NS
Eukaryotic translation initiation factor 4 gamma 2 OS=Homo sapiens GN=EIF4G2 PE=1 SV=1	IF4G2_HUMAN	102 kDa	907		1	0.197354	1.10648	0.0677316		0.555524	NS
COP9 signalosome complex subunit 6 OS=Homo sapiens GN=COPS6 PE=1 SV=1	CSN6_HUMAN	36 kDa	327		1	0.0582672	0.906289	0.130561		0.592731	NS
Calcium uniporter protein, mitochondrial OS=Homo sapiens GN=MCU PE=1 SV=1	MCU_HUMAN	40 kDa	351		1	0.0898351	0.703919	0.117388		0.090971	NS
Profilin-2 OS=Homo sapiens GN=PFN2 PE=1 SV=3	PROF2_HUMAN	15 kDa	140		1	0.0557402	0.991159	0.0876537		0.941887	NS
Cystatin-B OS=Homo sapiens GN=CSTB PE=1 SV=2	CYTB_HUMAN	11 kDa	98		1	0.0696663	1.06847	0.132479		0.703334	NS
Bifunctional coenzyme A synthase OS=Homo sapiens GN=COASY PE=1 SV=4	COASY_HUMAN	62 kDa	564		1	0.0952607	1.17812	0.118003		0.302477	NS
D-dopachrome decarboxylase OS=Homo sapiens GN=DDT PE=1 SV=3	DOPD_HUMAN	13 kDa	118		1	0.1653	1.23286	0.166785		0.361598	NS
Myosin light polypeptide 6 OS=Homo sapiens GN=MYL6 PE=1 SV=2	MYL6_HUMAN	17 kDa	151		1	0.0927966	0.817111	0.0484658		0.0726642	NS
AP-2 complex subunit beta OS=Homo sapiens GN=AP2B1 PE=1 SV=1	AP2B1_HUMAN	105 kDa	937		1	0.161235	0.940707	0.129125		0.777966	NS
Pyridoxine-5'-phosphate oxidase OS=Homo sapiens GN=PNPO PE=1 SV=1	PNPO_HUMAN	30 kDa	261		1	0.0740672	0.959208	0.107295		0.786194	NS
Lanosterol synthase OS=Homo sapiens GN=LSS PE=1 SV=1	ERG7_HUMAN	83 kDa	732		1	0.109759	1.12576	0.116859		0.473454	NS
Alcohol dehydrogenase [NADP(+)] OS=Homo sapiens GN=AKR1A1 PE=1 SV=3	AK1A1_HUMAN	37 kDa	325		1	0.118565	0.852891	0.106683		0.383201	NS
Delta-sarcoglycan OS=Homo sapiens GN=SGCD PE=1 SV=2	SGCD_HUMAN	32 kDa	289		1	0.124346	1.04262	0.0934303		0.784634	NS
Vesicle-associated membrane protein 2 OS=Homo sapiens GN=VAMP2 PE=1 SV=3	VAMP2_HUMAN	13 kDa	116		1	0.135941	0.925263	0.0616368		0.579352	NS
Protein phosphatase 1 regulatory subunit 12B OS=Homo sapiens GN=PPP1R12B PE=1 SV=2	MYPT2_HUMAN	110 kDa	982		1	0.205665	0.894877	0.0969657		0.611038	NS
Propionyl-CoA carboxylase alpha chain, mitochondrial OS=Homo sapiens GN=PCCA PE=1 SV=4	PCCA_HUMAN	80 kDa	728		1	0.236371	0.959055	0.144856		0.877203	NS
60S ribosomal protein L13a OS=Homo sapiens GN=RPL13A PE=1 SV=2	RL13A_HUMAN	24 kDa	203		1	0.0876555	0.945856	0.0866053		0.681422	NS
Voltage-dependent L-type calcium channel subunit alpha-1S OS=Homo sapiens GN=CACNA1S PE=1 SV=4	CAC1S_HUMAN	212 kDa	1873		1	0.332406	0.758588	0.172951		0.488413	NS
26S proteasome non-ATPase regulatory subunit 7 OS=Homo sapiens GN=PSMD7 PE=1 SV=2	PSMD7_HUMAN	37 kDa	324		1	0.161269	1.0314	0.13502		0.884499	NS
Complement C5 OS=Homo sapiens GN=C5 PE=1 SV=4	CO5_HUMAN	188 kDa	1676		1	0.241935	1.07359	0.282433		0.858145	NS
Prolargin OS=Homo sapiens GN=PRELP PE=1 SV=1	PRELP_HUMAN	44 kDa	382		1	0.231145	0.834789	0.106017		0.474369	NS
60S ribosomal protein L3-like OS=Homo sapiens GN=RPL3L PE=2 SV=3	RL3L_HUMAN	46 kDa	407		1	0.181817	0.922863	0.114293		0.709188	NS
Long-chain fatty acid transport protein 1 OS=Homo sapiens GN=SLC27A1 PE=2 SV=1	S27A1_HUMAN	71 kDa	646		1	0.148167	1.11795	0.167706		0.632891	NS
Ubiquitin-protein ligase E3A OS=Homo sapiens GN=UBE3A PE=1 SV=4	UBE3A_HUMAN	101 kDa	875		1	0.133275	1.17377	0.105392		0.32068	NS
Proteasome subunit alpha type-4 OS=Homo sapiens GN=PSMA4 PE=1 SV=1	PSA4_HUMAN	29 kDa	261		1	0.0904581	0.80064	0.109633		0.219516	NS
Plastin-3 OS=Homo sapiens GN=PLS3 PE=1 SV=4	PLST_HUMAN	71 kDa	630		1	0.20603	0.961968	0.093761		0.851898	NS
Beta-sarcoglycan OS=Homo sapiens GN=SGCB PE=1 SV=1	SGCB_HUMAN	35 kDa	318		1	0.164105	1.15855	0.140271		0.480367	NS
60S ribosomal protein L4 OS=Homo sapiens GN=RPL4 PE=1 SV=5	RL4_HUMAN	48 kDa	427		1	0.191901	0.65066	0.125291		0.129735	NS
Alpha-sarcoglycan OS=Homo sapiens GN=SGCA PE=1 SV=1	SGCA_HUMAN	43 kDa	387		1	0.203867	0.737467	0.0845252		0.19111	NS
Thiosulfate sulfurtransferase OS=Homo sapiens GN=TST PE=1 SV=4	THTR_HUMAN	33 kDa	297		1	0.141245	0.758651	0.116247		0.208803	NS
Protein CutA OS=Homo sapiens GN=CUTA PE=1 SV=2	CUTA_HUMAN	19 kDa	179		1	0.0737434	0.834217	0.0644806		0.117148	NS
Succinate dehydrogenase cytochrome b560 subunit, mitochondrial OS=Homo sapiens GN=SDHC PE=1 SV=1	C560_HUMAN	19 kDa	169		1	0.0955138	0.937078	0.0924331		0.656928	NS
Cytochrome b5 type B OS=Homo sapiens GN=CYB5B PE=1 SV=2	CYB5B_HUMAN	16 kDa	146		1	0.0851357	0.978937	0.100622		0.885489	NS
Importin subunit alpha-3 OS=Homo sapiens GN=KPNA4 PE=1 SV=1	IMA3_HUMAN	58 kDa	521		1	0.0602924	1.03583	0.0856738		0.766158	NS
Transmembrane protein 126A OS=Homo sapiens GN=TMEM126A PE=1 SV=1	T126A_HUMAN	22 kDa	195		1	0.104385	1.01224	0.0734557		0.922559	NS
Serine--tRNA ligase, cytoplasmic OS=Homo sapiens GN=SARS PE=1 SV=3	SYSC_HUMAN	59 kDa	514		1	0.186554	1.16827	0.0978681		0.393066	NS
Aminoacyl tRNA synthase complex-interacting multifunctional protein 1 OS=Homo sapiens GN=AIMP1 PE=1 SV=2	AIMP1_HUMAN	34 kDa	312		1	0.102384	0.986845	0.130783		0.943945	NS
Protein arginine N-methyltransferase 5 OS=Homo sapiens GN=PRMT5 PE=1 SV=4	ANM5_HUMAN	73 kDa	637		1	0.208095	1.10069	0.169762		0.714087	NS
Regulator of microtubule dynamics protein 1 OS=Homo sapiens GN=RMDN1 PE=1 SV=1	RMD1_HUMAN	36 kDa	314		1	0.199528	0.836267	0.115077		0.454941	NS
26S proteasome non-ATPase regulatory subunit 12 OS=Homo sapiens GN=PSMD12 PE=1 SV=3	PSD12_HUMAN	53 kDa	456		1	0.192549	0.862846	0.0507738		0.415282	NS
Serine/threonine-protein phosphatase 2B catalytic subunit alpha isoform OS=Homo sapiens GN=PPP3CA PE=1 SV=1	PP2BA_HUMAN	59 kDa	521		1	0.174806	1.00052	0.0859539		0.99767	NS
Extended synaptotagmin-2 OS=Homo sapiens GN=ESYT2 PE=1 SV=1	ESYT2_HUMAN	102 kDa	921		1	0.214694	0.734955	0.108327		0.239887	NS
Plasma membrane calcium-transporting ATPase 2 OS=Homo sapiens GN=ATP2B2 PE=1 SV=2	AT2B2_HUMAN	137 kDa	1243		1	0.211067	1.2163	0.216581		0.509395	NS
Coatomer subunit beta' OS=Homo sapiens GN=COPB2 PE=1 SV=2	COPB2_HUMAN	102 kDa	906		1	0.108223	0.970492	0.0998849		0.848895	NS
Membrane primary amine oxidase OS=Homo sapiens GN=AOC3 PE=1 SV=3	AOC3_HUMAN	85 kDa	763		1	0.203626	1.00577	0.130323		0.980282	NS
Glutaredoxin-related protein 5, mitochondrial OS=Homo sapiens GN=GLRX5 PE=1 SV=2	GLRX5_HUMAN	17 kDa	157		1	0.126309	0.94252	0.11221		0.744408	NS
Myosin light chain 4 OS=Homo sapiens GN=MYL4 PE=1 SV=3	MYL4_HUMAN	22 kDa	197		1	0.120089	1.10376	0.092823		0.500865	NS
26S proteasome non-ATPase regulatory subunit 14 OS=Homo sapiens GN=PSMD14 PE=1 SV=1	PSDE_HUMAN	35 kDa	310		1	0.182863	0.927321	0.192839		0.80083	NS
Angiotensinogen OS=Homo sapiens GN=AGT PE=1 SV=1	ANGT_HUMAN	53 kDa	485		1	0.160884	1.01619	0.10021		0.929055	NS
Transportin-1 OS=Homo sapiens GN=TNPO1 PE=1 SV=2	TNPO1_HUMAN	102 kDa	898		1	0.166978	0.894173	0.0763001		0.524592	NS
HBS1-like protein OS=Homo sapiens GN=HBS1L PE=1 SV=1	HBS1L_HUMAN	75 kDa	684		1	0.215776	0.990133	0.135435		0.967841	NS
Ig heavy chain V-III region 23 OS=Homo sapiens GN=IGHV3-23 PE=1 SV=2	HV303_HUMAN	13 kDa	117		1	0.220627	1.30283	0.231369		0.386908	NS
Fibrinogen gamma chain OS=Homo sapiens GN=FGG PE=1 SV=3	FIBG_HUMAN	52 kDa	453		1	0.258154	0.90698	0.264275		0.81513	NS
Plasma protease C1 inhibitor OS=Homo sapiens GN=SERPING1 PE=1 SV=2	IC1_HUMAN	55 kDa	500		1	0.143323	1.16014	0.128835		0.430931	NS
Isocitrate dehydrogenase [NAD] subunit gamma, mitochondrial OS=Homo sapiens GN=IDH3G PE=1 SV=1	IDH3G_HUMAN	43 kDa	393		1	0.253903	0.758178	0.118495		0.346384	NS
40S ribosomal protein S20 OS=Homo sapiens GN=RPS20 PE=1 SV=1	RS20_HUMAN	13 kDa	119		1	0.0877857	0.834324	0.0868617		0.220119	NS
Synaptojanin-2-binding protein OS=Homo sapiens GN=SYNJ2BP PE=1 SV=2	SYJ2B_HUMAN	16 kDa	145		1	0.0705473	0.804609	0.106103		0.197812	NS
40S ribosomal protein S24 OS=Homo sapiens GN=RPS24 PE=1 SV=1	RS24_HUMAN	15 kDa	133		1	0.173643	0.692906	0.138766		0.186269	NS
Transketolase OS=Homo sapiens GN=TKT PE=1 SV=3	TKT_HUMAN	68 kDa	623		1	0.158126	1.04882	0.172995		0.848748	NS
DCC-interacting protein 13-alpha OS=Homo sapiens GN=APPL1 PE=1 SV=1	DP13A_HUMAN	80 kDa	709		1	0.0947696	0.814851	0.113483		0.269585	NS
Protein phosphatase 1 regulatory subunit 7 OS=Homo sapiens GN=PPP1R7 PE=1 SV=1	PP1R7_HUMAN	42 kDa	360		1	0.125456	1.00658	0.0930207		0.966333	NS
Ig kappa chain V-I region WEA OS=Homo sapiens PE=1 SV=1	KV118_HUMAN	12 kDa	117		1	0.229659	1.15612	0.188588		0.60898	NS
NLR family member X1 OS=Homo sapiens GN=NLRX1 PE=1 SV=1	NLRX1_HUMAN	108 kDa	975		1	0.234262	1.05862	0.0941157		0.79228	NS
Aspartyl aminopeptidase OS=Homo sapiens GN=DNPEP PE=1 SV=1	DNPEP_HUMAN	52 kDa	475		1	0.14842	0.837882	0.111481		0.388813	NS
60S ribosomal protein L17 OS=Homo sapiens GN=RPL17 PE=1 SV=3	RL17_HUMAN	21 kDa	184		1	0.108453	0.904597	0.105423		0.555333	NS
Ribose-phosphate pyrophosphokinase 1 OS=Homo sapiens GN=PRPS1 PE=1 SV=2	PRPS1_HUMAN	35 kDa	318		1	0.130419	0.953179	0.171331		0.847798	NS
Biliverdin reductase A OS=Homo sapiens GN=BLVRA PE=1 SV=2	BIEA_HUMAN	33 kDa	296		1	0.179565	1.09048	0.0776658		0.605446	NS
AP-2 complex subunit alpha-1 OS=Homo sapiens GN=AP2A1 PE=1 SV=3	AP2A1_HUMAN	108 kDa	977		1	0.20031	0.871029	0.100946		0.533164	NS
40S ribosomal protein S21 OS=Homo sapiens GN=RPS21 PE=1 SV=1	RS21_HUMAN	9 kDa	83		1	0.298364	0.975095	0.192408		0.942144	NS
Ras-related protein R-Ras OS=Homo sapiens GN=RRAS PE=1 SV=1	RRAS_HUMAN	23 kDa	218		1	0.124045	1.10165	0.0962914		0.523983	NS
NADH-ubiquinone oxidoreductase chain 5 OS=Homo sapiens GN=MT-ND5 PE=1 SV=2	NU5M_HUMAN	67 kDa	603		1	0.145165	0.943253	0.107464		0.753273	NS
Annexin A3 OS=Homo sapiens GN=ANXA3 PE=1 SV=3	ANXA3_HUMAN	36 kDa	323		1	0.142129	0.893272	0.165623		0.659396	NS
Protein ERGIC-53 OS=Homo sapiens GN=LMAN1 PE=1 SV=2	LMAN1_HUMAN	58 kDa	510		1	0.164374	1.01246	0.171836		0.961344	NS
Interferon-inducible double-stranded RNA-dependent protein kinase activator A OS=Homo sapiens GN=PRKRA PE=1 SV=1	PRKRA_HUMAN	34 kDa	313		1	0.0623355	0.731714	0.095987		0.0575413	NS
Very-long-chain 3-oxoacyl-CoA reductase OS=Homo sapiens GN=HSD17B12 PE=1 SV=2	DHB12_HUMAN	34 kDa	312		1	0.147712	0.856122	0.128886		0.482738	NS
Ras GTPase-activating protein 4B OS=Homo sapiens GN=RASA4B PE=3 SV=2	RAS4B_HUMAN	90 kDa	803		1	0.391233	1.56959	0.280757		0.24285	NS
Muscular LMNA-interacting protein OS=Homo sapiens GN=MLIP PE=1 SV=3	MLIP_HUMAN	50 kDa	458		1	0.23082	0.839984	0.110158		0.493739	NS
Mitochondrial import inner membrane translocase subunit TIM50 OS=Homo sapiens GN=TIMM50 PE=1 SV=2	TIM50_HUMAN	40 kDa	353		1	0.132563	0.844362	0.100507		0.35779	NS
Glycogen phosphorylase, brain form OS=Homo sapiens GN=PYGB PE=1 SV=5	PYGB_HUMAN	97 kDa	843		1	0.110026	1.02369	0.121459		0.894895	NS
Isobutyryl-CoA dehydrogenase, mitochondrial OS=Homo sapiens GN=ACAD8 PE=1 SV=1	ACAD8_HUMAN	45 kDa	415		1	0.127018	0.732496	0.108143		0.133866	NS
Reticulon-4-interacting protein 1, mitochondrial OS=Homo sapiens GN=RTN4IP1 PE=1 SV=2	RT4I1_HUMAN	44 kDa	396		1	0.143371	0.89589	0.170262		0.674445	NS
Gamma-glutamylcyclotransferase OS=Homo sapiens GN=GGCT PE=1 SV=1	GGCT_HUMAN	21 kDa	188		1	0.0946058	1.02359	0.10896		0.882281	NS
Coatomer subunit alpha OS=Homo sapiens GN=COPA PE=1 SV=2	COPA_HUMAN	138 kDa	1224		1	0.251879	0.756593	0.137272		0.36861	NS
Acyl-CoA dehydrogenase family member 9, mitochondrial OS=Homo sapiens GN=ACAD9 PE=1 SV=1	ACAD9_HUMAN	69 kDa	621		1	0.186704	0.840088	0.158628		0.529268	NS
Serine/threonine-protein phosphatase 5 OS=Homo sapiens GN=PPP5C PE=1 SV=1	PPP5_HUMAN	57 kDa	499		1	0.160369	0.938673	0.0673491		0.69174	NS
Methylmalonyl-CoA mutase, mitochondrial OS=Homo sapiens GN=MUT PE=1 SV=4	MUTA_HUMAN	83 kDa	750		1	0.151262	0.926509	0.154612		0.752464	NS
DnaJ homolog subfamily B member 4 OS=Homo sapiens GN=DNAJB4 PE=1 SV=1	DNJB4_HUMAN	38 kDa	337		1	0.174865	0.817763	0.0790832		0.298943	NS
Heparin cofactor 2 OS=Homo sapiens GN=SERPIND1 PE=1 SV=3	HEP2_HUMAN	57 kDa	499		1	0.264856	1.37663	0.230056		0.308306	NS
Protein phosphatase inhibitor 2 OS=Homo sapiens GN=PPP1R2 PE=1 SV=2	IPP2_HUMAN	23 kDa	205		1	0.108728	1.0552	0.164889		0.8099	NS
Fumarylacetoacetase OS=Homo sapiens GN=FAH PE=1 SV=2	FAAA_HUMAN	46 kDa	419		1	0.151295	1.09275	0.112693		0.624102	NS
Eukaryotic translation initiation factor 5 OS=Homo sapiens GN=EIF5 PE=1 SV=2	IF5_HUMAN	49 kDa	431		1	0.159366	1.05291	0.0911369		0.75977	NS
Early endosome antigen 1 OS=Homo sapiens GN=EEA1 PE=1 SV=2	EEA1_HUMAN	162 kDa	1411		1	0.396075	0.720898	0.125206		0.434954	NS
Serine/threonine-protein phosphatase 2A catalytic subunit alpha isoform OS=Homo sapiens GN=PPP2CA PE=1 SV=1	PP2AA_HUMAN	36 kDa	309		1	0.068245	0.944253	0.111952		0.718005	NS
Dehydrogenase/reductase SDR family member 7 OS=Homo sapiens GN=DHRS7 PE=1 SV=1	DHRS7_HUMAN	38 kDa	339		1	0.186163	1.09708	0.130519		0.665701	NS
ATP synthase subunit a OS=Homo sapiens GN=MT-ATP6 PE=1 SV=1	ATP6_HUMAN	25 kDa	226		1	0.0862624	1.05198	0.103033		0.728346	NS
Methylcrotonoyl-CoA carboxylase beta chain, mitochondrial OS=Homo sapiens GN=MCCC2 PE=1 SV=1	MCCB_HUMAN	61 kDa	563		1	0.225739	0.842883	0.145291		0.546985	NS
Ubiquitin carboxyl-terminal hydrolase 7 OS=Homo sapiens GN=USP7 PE=1 SV=2	UBP7_HUMAN	128 kDa	1102		1	0.165955	0.957274	0.0998519		0.816831	NS
Mitochondrial pyruvate carrier 1 OS=Homo sapiens GN=MPC1 PE=1 SV=1	MPC1_HUMAN	12 kDa	109		1	0.143857	0.808544	0.106231		0.291736	NS
Epidermal growth factor receptor substrate 15-like 1 OS=Homo sapiens GN=EPS15L1 PE=1 SV=1	EP15R_HUMAN	94 kDa	864		1	0.13654	1.07286	0.0961442		0.659237	NS
Tripartite motif-containing protein 54 OS=Homo sapiens GN=TRIM54 PE=1 SV=3	TRI54_HUMAN	40 kDa	358		1	0.130254	0.769017	0.088129		0.146385	NS
Flotillin-1 OS=Homo sapiens GN=FLOT1 PE=1 SV=3	FLOT1_HUMAN	47 kDa	427		1	0.205879	0.703974	0.126219		0.211012	NS
Guanine nucleotide-binding protein G(s) subunit alpha isoforms XLas OS=Homo sapiens GN=GNAS PE=1 SV=2	GNAS1_HUMAN	111 kDa	1037		1	0.0973233	0.971927	0.102609		0.854637	NS
Ras GTPase-activating protein-binding protein 1 OS=Homo sapiens GN=G3BP1 PE=1 SV=1	G3BP1_HUMAN	52 kDa	466		1	0.104106	1.2398	0.134061		0.22152	NS
Transmembrane protein 109 OS=Homo sapiens GN=TMEM109 PE=1 SV=1	TM109_HUMAN	26 kDa	243		1	0.150933	1.03268	0.138042		0.878979	NS
Perilipin-5 OS=Homo sapiens GN=PLIN5 PE=1 SV=2	PLIN5_HUMAN	51 kDa	463		1	0.390035	1.20262	0.259775		0.658019	NS
Protein cordon-bleu OS=Homo sapiens GN=COBL PE=1 SV=2	COBL_HUMAN	136 kDa	1261		1	0.123553	0.858408	0.101418		0.391968	NS
Endonuclease G, mitochondrial OS=Homo sapiens GN=ENDOG PE=1 SV=4	NUCG_HUMAN	33 kDa	297		1	0.092128	0.859548	0.0935369		0.326694	NS
Complement factor H OS=Homo sapiens GN=CFH PE=1 SV=4	CFAH_HUMAN	139 kDa	1231		1	0.22792	1.11457	0.250148		0.75697	NS
Optineurin OS=Homo sapiens GN=OPTN PE=1 SV=2	OPTN_HUMAN	66 kDa	577		1	0.216248	1.09426	0.1849		0.748711	NS
60S ribosomal protein L21 OS=Homo sapiens GN=RPL21 PE=1 SV=2	RL21_HUMAN	19 kDa	160		1	0.100518	0.899308	0.0741601		0.423666	NS
Signal transducer and activator of transcription 5B OS=Homo sapiens GN=STAT5B PE=1 SV=2	STA5B_HUMAN	90 kDa	787		1	0.0708074	1.08852	0.101643		0.536949	NS
Ubiquitin-associated domain-containing protein 1 OS=Homo sapiens GN=UBAC1 PE=1 SV=1	UBAC1_HUMAN	45 kDa	405		1	0.161931	0.919036	0.0866396		0.635971	NS
Carnosine synthase 1 OS=Homo sapiens GN=CARNS1 PE=1 SV=3	CRNS1_HUMAN	88 kDa	827		1	0.119209	0.995946	0.112464		0.981318	NS
Proline synthase co-transcribed bacterial homolog protein OS=Homo sapiens GN=PROSC PE=1 SV=1	PROSC_HUMAN	30 kDa	275		1	0.0975344	0.925594	0.126191		0.680285	NS
COP9 signalosome complex subunit 7a OS=Homo sapiens GN=COPS7A PE=1 SV=1	CSN7A_HUMAN	30 kDa	275		1	0.0947678	0.805288	0.103117		0.213628	NS
Cat eye syndrome critical region protein 5 OS=Homo sapiens GN=CECR5 PE=1 SV=1	CECR5_HUMAN	46 kDa	423		1	0.247779	0.80518	0.092768		0.403328	NS
O-acetyl-ADP-ribose deacetylase MACROD1 OS=Homo sapiens GN=MACROD1 PE=1 SV=2	MACD1_HUMAN	36 kDa	325		1	0.0726958	1.02033	0.100183		0.885681	NS
ATP-dependent (S)-NAD(P)H-hydrate dehydratase OS=Homo sapiens GN=CARKD PE=1 SV=1	NNRD_HUMAN	37 kDa	347		1	0.138348	1.03121	0.144332		0.885152	NS
Methyl-CpG-binding protein 2 OS=Homo sapiens GN=MECP2 PE=1 SV=1	MECP2_HUMAN	52 kDa	486		1	0.166189	0.960503	0.132611		0.854969	NS
2'-deoxynucleoside 5'-phosphate N-hydrolase 1 OS=Homo sapiens GN=DNPH1 PE=1 SV=1	DNPH1_HUMAN	19 kDa	174		1	0.118033	1.22466	0.121607		0.229373	NS
Trans-2-enoyl-CoA reductase, mitochondrial OS=Homo sapiens GN=MECR PE=1 SV=2	MECR_HUMAN	40 kDa	373		1	0.217901	0.619667	0.145575		0.149794	NS
Non-specific lipid-transfer protein OS=Homo sapiens GN=SCP2 PE=1 SV=2	NLTP_HUMAN	59 kDa	547		1	0.124977	0.823269	0.102445		0.293295	NS
Omega-amidase NIT2 OS=Homo sapiens GN=NIT2 PE=1 SV=1	NIT2_HUMAN	31 kDa	276		1	0.0680772	0.894406	0.116576		0.51112	NS
Ecto-ADP-ribosyltransferase 3 OS=Homo sapiens GN=ART3 PE=1 SV=2	NAR3_HUMAN	44 kDa	389		1	0.113582	0.889136	0.130493		0.563297	NS
Transmembrane protein 14C OS=Homo sapiens GN=TMEM14C PE=1 SV=1	TM14C_HUMAN	12 kDa	112		1	0.287021	0.758146	0.168545		0.446925	NS
Isovaleryl-CoA dehydrogenase, mitochondrial OS=Homo sapiens GN=IVD PE=1 SV=1	IVD_HUMAN	46 kDa	423		1	0.25434	0.636412	0.135178		0.185504	NS
Protein S100-A4 OS=Homo sapiens GN=S100A4 PE=1 SV=1	S10A4_HUMAN	12 kDa	101		1	0.227042	1.3893	0.489688		0.555058	NS
Malectin OS=Homo sapiens GN=MLEC PE=1 SV=1	MLEC_HUMAN	32 kDa	292		1	0.142656	0.743696	0.123093		0.200444	NS
Pterin-4-alpha-carbinolamine dehydratase 2 OS=Homo sapiens GN=PCBD2 PE=1 SV=4	PHS2_HUMAN	14 kDa	130		1	0.0809948	1.17304	0.218914		0.551823	NS
Heme-binding protein 1 OS=Homo sapiens GN=HEBP1 PE=1 SV=1	HEBP1_HUMAN	21 kDa	189		1	0.113148	1.06274	0.0879659		0.665504	NS
Tropomyosin alpha-4 chain OS=Homo sapiens GN=TPM4 PE=1 SV=3	TPM4_HUMAN	29 kDa	248		1	0.114838	0.893441	0.149207		0.617876	NS
Propionyl-CoA carboxylase beta chain, mitochondrial OS=Homo sapiens GN=PCCB PE=1 SV=3	PCCB_HUMAN	58 kDa	539		1	0.27256	0.816536	0.153336		0.534159	NS
Eukaryotic translation initiation factor 2A OS=Homo sapiens GN=EIF2A PE=1 SV=3	EIF2A_HUMAN	65 kDa	585		1	0.131163	1.03389	0.119748		0.855627	NS
Ubiquitin-conjugating enzyme E2 K OS=Homo sapiens GN=UBE2K PE=1 SV=3	UBE2K_HUMAN	22 kDa	200		1	0.127497	1.20251	0.124891		0.295375	NS
Histidine triad nucleotide-binding protein 3 OS=Homo sapiens GN=HINT3 PE=1 SV=1	HINT3_HUMAN	20 kDa	182		1	0.136509	1.0419	0.106958		0.811376	NS
Replication protein A 70 kDa DNA-binding subunit OS=Homo sapiens GN=RPA1 PE=1 SV=2	RFA1_HUMAN	68 kDa	616		1	0.229849	1.09007	0.136317		0.72289	NS
Integrin alpha-7 OS=Homo sapiens GN=ITGA7 PE=1 SV=3	ITA7_HUMAN	129 kDa	1181		1	0.194265	1.01648	0.135389		0.943622	NS
Tubulin alpha-8 chain OS=Homo sapiens GN=TUBA8 PE=1 SV=1	TBA8_HUMAN	50 kDa	449		1	0.153097	0.874932	0.0810346		0.439941	NS
Pentatricopeptide repeat domain-containing protein 3, mitochondrial OS=Homo sapiens GN=PTCD3 PE=1 SV=3	PTCD3_HUMAN	79 kDa	689		1	0.178782	0.934023	0.138458		0.772677	NS
Epimerase family protein SDR39U1 OS=Homo sapiens GN=SDR39U1 PE=1 SV=2	D39U1_HUMAN	35 kDa	319		1	0.145217	0.851598	0.144973		0.50217	NS
Ras GTPase-activating protein-binding protein 2 OS=Homo sapiens GN=G3BP2 PE=1 SV=2	G3BP2_HUMAN	54 kDa	482		1	0.121928	1.07329	0.128168		0.702513	NS
Laforin OS=Homo sapiens GN=EPM2A PE=1 SV=2	EPM2A_HUMAN	37 kDa	331		1	0.171259	0.797536	0.13142		0.357963	NS
Triokinase/FMN cyclase OS=Homo sapiens GN=TKFC PE=1 SV=2	TKFC_HUMAN	59 kDa	575		1	0.338109	1.11327	0.195153		0.758671	NS
Surfeit locus protein 4 OS=Homo sapiens GN=SURF4 PE=1 SV=3	SURF4_HUMAN	30 kDa	269		1	0.162651	1.09379	0.123965		0.649178	NS
39S ribosomal protein L12, mitochondrial OS=Homo sapiens GN=MRPL12 PE=1 SV=2	RM12_HUMAN	21 kDa	198		1	0.0896216	1.1432	0.112379		0.380626	NS
Telethonin OS=Homo sapiens GN=TCAP PE=1 SV=1	TELT_HUMAN	19 kDa	167		1	0.179437	1.03091	0.14726		0.896426	NS
Major vault protein OS=Homo sapiens GN=MVP PE=1 SV=4	MVP_HUMAN	99 kDa	893		1	0.447102	0.544005	0.155032		0.272928	NS
Elongation factor 1-beta OS=Homo sapiens GN=EEF1B2 PE=1 SV=3	EF1B_HUMAN	25 kDa	225		1	0.0313736	0.994563	0.112017		0.970376	NS
NEDD8-activating enzyme E1 regulatory subunit OS=Homo sapiens GN=NAE1 PE=1 SV=1	ULA1_HUMAN	60 kDa	534		1	0.138243	1.13365	0.160429		0.56996	NS
Transmembrane protein 43 OS=Homo sapiens GN=TMEM43 PE=1 SV=1	TMM43_HUMAN	45 kDa	400		1	0.209621	0.69141	0.119187		0.185691	NS
Isoamyl acetate-hydrolyzing esterase 1 homolog OS=Homo sapiens GN=IAH1 PE=1 SV=1	IAH1_HUMAN	28 kDa	248		1	0.0699303	0.960946	0.126356		0.82048	NS
60S ribosomal protein L23 OS=Homo sapiens GN=RPL23 PE=1 SV=1	RL23_HUMAN	15 kDa	140		1	0.144024	0.671667	0.10411		0.0768784	NS
Proline-rich basic protein 1 OS=Homo sapiens GN=PROB1 PE=2 SV=2	PROB1_HUMAN	107 kDa	1015		1	0.215106	0.712353	0.0927998		0.180698	NS
40S ribosomal protein S12 OS=Homo sapiens GN=RPS12 PE=1 SV=3	RS12_HUMAN	15 kDa	132		1	0.142895	1.12299	0.194628		0.655975	NS
60S ribosomal protein L30 OS=Homo sapiens GN=RPL30 PE=1 SV=2	RL30_HUMAN	13 kDa	115		1	0.228167	0.908	0.179688		0.754792	NS
Mitochondrial import inner membrane translocase subunit Tim21 OS=Homo sapiens GN=TIMM21 PE=1 SV=1	TIM21_HUMAN	28 kDa	248		1	0.163584	0.859143	0.129119		0.507715	NS
LanC-like protein 1 OS=Homo sapiens GN=LANCL1 PE=1 SV=1	LANC1_HUMAN	45 kDa	399		1	0.140901	0.94672	0.0900943		0.741647	NS
60S ribosomal protein L9 OS=Homo sapiens GN=RPL9 PE=1 SV=1	RL9_HUMAN	22 kDa	192		1	0.0638153	0.900096	0.118747		0.537703	NS
Histone-arginine methyltransferase CARM1 OS=Homo sapiens GN=CARM1 PE=1 SV=3	CARM1_HUMAN	66 kDa	608		1	0.249109	1.21728	0.188877		0.491902	NS
40S ribosomal protein S2 OS=Homo sapiens GN=RPS2 PE=1 SV=2	RS2_HUMAN	31 kDa	293		1	0.250934	0.744648	0.102139		0.294072	NS
Ras-related protein Rab-6A OS=Homo sapiens GN=RAB6A PE=1 SV=3	RAB6A_HUMAN	24 kDa	208		1	0.187064	1.00712	0.107783		0.972087	NS
Protein CDV3 homolog OS=Homo sapiens GN=CDV3 PE=1 SV=1	CDV3_HUMAN	27 kDa	258		1	0.0992733	1.1034	0.135469		0.590951	NS
Gamma-aminobutyric acid receptor-associated protein-like 2 OS=Homo sapiens GN=GABARAPL2 PE=1 SV=1	GBRL2_HUMAN	14 kDa	117		1	0.116085	0.974276	0.11641		0.883884	NS
Heterogeneous nuclear ribonucleoprotein M OS=Homo sapiens GN=HNRNPM PE=1 SV=3	HNRPM_HUMAN	78 kDa	730		1	0.184687	0.813884	0.122824		0.394175	NS
Adenosylhomocysteinase 3 OS=Homo sapiens GN=AHCYL2 PE=1 SV=1	SAHH3_HUMAN	67 kDa	611		1	0.209773	1.11393	0.121051		0.619267	NS
Eukaryotic translation initiation factor 3 subunit D OS=Homo sapiens GN=EIF3D PE=1 SV=1	EIF3D_HUMAN	64 kDa	548		1	0.182432	1.07544	0.0999911		0.698126	NS
Transmembrane protein 11, mitochondrial OS=Homo sapiens GN=TMEM11 PE=1 SV=1	TMM11_HUMAN	22 kDa	192		1	0.0931511	0.872846	0.0993383		0.395245	NS
Synaptobrevin homolog YKT6 OS=Homo sapiens GN=YKT6 PE=1 SV=1	YKT6_HUMAN	22 kDa	198		1	0.233635	1.23309	0.170307		0.422315	NS
Dual specificity phosphatase DUPD1 OS=Homo sapiens GN=DUPD1 PE=1 SV=1	DUPD1_HUMAN	25 kDa	220		1	0.102466	0.793463	0.111782		0.222882	NS
Oxysterol-binding protein-related protein 1 OS=Homo sapiens GN=OSBPL1A PE=1 SV=2	OSBL1_HUMAN	108 kDa	950		1	0.159937	0.845877	0.0931062		0.383853	NS
Nodal modulator 2 OS=Homo sapiens GN=NOMO2 PE=1 SV=1	NOMO2_HUMAN	139 kDa	1267		1	0.117975	1.12577	0.118107		0.485021	NS
Alpha-2-antiplasmin OS=Homo sapiens GN=SERPINF2 PE=1 SV=3	A2AP_HUMAN	55 kDa	491		1	0.160679	0.946466	0.12882		0.798453	NS
NADH dehydrogenase [ubiquinone] 1 beta subcomplex subunit 11, mitochondrial OS=Homo sapiens GN=NDUFB11 PE=1 SV=1	NDUBB_HUMAN	17 kDa	153		1	0.18502	0.941447	0.115782		0.780164	NS
Acetyl-coenzyme A synthetase 2-like, mitochondrial OS=Homo sapiens GN=ACSS1 PE=1 SV=2	ACS2L_HUMAN	75 kDa	689		1	0.218701	0.872613	0.194128		0.676624	NS
Cardiomyopathy-associated protein 5 OS=Homo sapiens GN=CMYA5 PE=1 SV=3	CMYA5_HUMAN	449 kDa	4069		1	0.125148	0.737874	0.10912		0.141651	NS
Coiled-coil-helix-coiled-coil-helix domain-containing protein 2 OS=Homo sapiens GN=CHCHD2 PE=1 SV=1	CHCH2_HUMAN	16 kDa	151		1	0.148733	1.0514	0.160034		0.828895	NS
Transmembrane protein 205 OS=Homo sapiens GN=TMEM205 PE=1 SV=1	TM205_HUMAN	21 kDa	189		1	0.0909095	1.08374	0.105751		0.588809	NS
RNA-binding motif protein, X chromosome OS=Homo sapiens GN=RBMX PE=1 SV=3	RBMX_HUMAN	42 kDa	391		1	0.209214	0.627674	0.0749035		0.0669333	NS
DNA-(apurinic or apyrimidinic site) lyase OS=Homo sapiens GN=APEX1 PE=1 SV=2	APEX1_HUMAN	36 kDa	318		1	0.191403	0.713246	0.09874		0.161453	NS
Haloacid dehalogenase-like hydrolase domain-containing protein 2 OS=Homo sapiens GN=HDHD2 PE=1 SV=1	HDHD2_HUMAN	29 kDa	259		1	0.128149	1.10813	0.147295		0.616993	NS
26S proteasome non-ATPase regulatory subunit 4 OS=Homo sapiens GN=PSMD4 PE=1 SV=1	PSMD4_HUMAN	41 kDa	377		1	0.127002	0.896804	0.0658841		0.438569	NS
Hypoxia up-regulated protein 1 OS=Homo sapiens GN=HYOU1 PE=1 SV=1	HYOU1_HUMAN	111 kDa	999		1	0.200817	0.725026	0.123613		0.233439	NS
E3 ubiquitin-protein ligase CHIP OS=Homo sapiens GN=STUB1 PE=1 SV=2	CHIP_HUMAN	35 kDa	303		1	0.142765	0.967905	0.15499		0.888884	NS
Ras-related protein Rab-1A OS=Homo sapiens GN=RAB1A PE=1 SV=3	RAB1A_HUMAN	23 kDa	205		1	0.138906	1.11447	0.132587		0.575468	NS
Proteasome-associated protein ECM29 homolog OS=Homo sapiens GN=ECM29 PE=1 SV=2	ECM29_HUMAN	204 kDa	1845		1	0.393886	0.670989	0.223697		0.443874	NS
Ankyrin-3 OS=Homo sapiens GN=ANK3 PE=1 SV=3	ANK3_HUMAN	480 kDa	4377		1	0.266799	0.892334	0.119192		0.68188	NS
Isoleucine--tRNA ligase, cytoplasmic OS=Homo sapiens GN=IARS PE=1 SV=2	SYIC_HUMAN	145 kDa	1262		1	0.285263	0.659821	0.113502		0.218818	NS
Metaxin-1 OS=Homo sapiens GN=MTX1 PE=1 SV=2	MTX1_HUMAN	51 kDa	466		1	0.117458	0.792284	0.116586		0.250228	NS
Glutathione synthetase OS=Homo sapiens GN=GSS PE=1 SV=1	GSHB_HUMAN	52 kDa	474		1	0.178748	0.89584	0.0828281		0.560077	NS
Tripeptidyl-peptidase 1 OS=Homo sapiens GN=TPP1 PE=1 SV=2	TPP1_HUMAN	61 kDa	563		1	0.123201	0.898454	0.0623637		0.427628	NS
ATP synthase subunit s, mitochondrial OS=Homo sapiens GN=ATP5S PE=1 SV=3	ATP5S_HUMAN	25 kDa	215		1	0.149321	1.11625	0.133652		0.580144	NS
Far upstream element-binding protein 1 OS=Homo sapiens GN=FUBP1 PE=1 SV=3	FUBP1_HUMAN	68 kDa	644		1	0.284833	0.863551	0.126308		0.626061	NS
DnaJ homolog subfamily A member 4 OS=Homo sapiens GN=DNAJA4 PE=1 SV=1	DNJA4_HUMAN	45 kDa	397		1	0.299035	0.540241	0.077313		0.089022	NS
Alpha-2-HS-glycoprotein OS=Homo sapiens GN=AHSG PE=1 SV=1	FETUA_HUMAN	39 kDa	367		1	0.148728	1.0943	0.0798988		0.549877	NS
Eukaryotic translation initiation factor 2 subunit 3 OS=Homo sapiens GN=EIF2S3 PE=1 SV=3	IF2G_HUMAN	51 kDa	472		1	0.251412	1.21587	0.206493		0.519281	NS
Septin-2 OS=Homo sapiens GN=SEPT2 PE=1 SV=1	SEPT2_HUMAN	41 kDa	361		1	0.177202	0.66975	0.111149		0.114434	NS
Tetratricopeptide repeat protein 37 OS=Homo sapiens GN=TTC37 PE=1 SV=1	TTC37_HUMAN	175 kDa	1564		1	0.223456	0.970562	0.122313		0.901391	NS
Fructosamine-3-kinase OS=Homo sapiens GN=FN3K PE=1 SV=1	FN3K_HUMAN	35 kDa	309		1	0.144709	0.859861	0.136571		0.507965	NS
Ragulator complex protein LAMTOR1 OS=Homo sapiens GN=LAMTOR1 PE=1 SV=2	LTOR1_HUMAN	18 kDa	161		1	0.221126	0.817959	0.15839		0.502249	NS
Coagulation factor XIII A chain OS=Homo sapiens GN=F13A1 PE=1 SV=4	F13A_HUMAN	83 kDa	732		1	0.271456	0.9677	0.170813		0.916566	NS
Keratin, type II cytoskeletal 5 OS=Homo sapiens GN=KRT5 PE=1 SV=3	K2C5_HUMAN	62 kDa	590		1	0.328418	1.01543	0.306761		0.97401	NS
60S ribosomal protein L35a OS=Homo sapiens GN=RPL35A PE=1 SV=2	RL35A_HUMAN	13 kDa	110		1	0.159572	0.965367	0.0962159		0.845312	NS
Probable ATP-dependent RNA helicase DDX17 OS=Homo sapiens GN=DDX17 PE=1 SV=2	DDX17_HUMAN	80 kDa	729		1	0.125803	1.12201	0.107974		0.479902	NS
Methionine--tRNA ligase, cytoplasmic OS=Homo sapiens GN=MARS PE=1 SV=2	SYMC_HUMAN	101 kDa	900		1	0.211018	0.88369	0.117637		0.608527	NS
60S ribosomal protein L31 OS=Homo sapiens GN=RPL31 PE=1 SV=1	RL31_HUMAN	14 kDa	125		1	0.114374	0.721246	0.10496		0.101465	NS
Ras suppressor protein 1 OS=Homo sapiens GN=RSU1 PE=1 SV=3	RSU1_HUMAN	32 kDa	277		1	0.112642	0.894924	0.108158		0.528431	NS
Coatomer subunit beta OS=Homo sapiens GN=COPB1 PE=1 SV=3	COPB_HUMAN	107 kDa	953		1	0.26823	0.92668	0.135892		0.790729	NS
NADH dehydrogenase [ubiquinone] 1 alpha subcomplex assembly factor 3 OS=Homo sapiens GN=NDUFAF3 PE=1 SV=1	NDUF3_HUMAN	20 kDa	184		1	0.12052	0.960261	0.135299		0.841718	NS
Serum amyloid P-component OS=Homo sapiens GN=APCS PE=1 SV=2	SAMP_HUMAN	25 kDa	223		1	0.2165	1.29032	0.27269		0.46183	NS
GMP reductase 1 OS=Homo sapiens GN=GMPR PE=1 SV=1	GMPR1_HUMAN	37 kDa	345		1	0.188024	0.951408	0.182355		0.861521	NS
Carbonyl reductase family member 4 OS=Homo sapiens GN=CBR4 PE=1 SV=3	CBR4_HUMAN	25 kDa	237		1	0.193311	1.03736	0.12009		0.864065	NS
Macrophage migration inhibitory factor OS=Homo sapiens GN=MIF PE=1 SV=4	MIF_HUMAN	12 kDa	115		1	0.256724	1.32857	0.313527		0.471425	NS
Prefoldin subunit 3 OS=Homo sapiens GN=VBP1 PE=1 SV=3	PFD3_HUMAN	23 kDa	197		1	0.160009	0.971722	0.0991611		0.875432	NS
Histone H1.4 OS=Homo sapiens GN=HIST1H1E PE=1 SV=2	H14_HUMAN	22 kDa	219		1	0.245396	0.556917	0.107422		0.0783256	NS
Cytoskeleton-associated protein 4 OS=Homo sapiens GN=CKAP4 PE=1 SV=2	CKAP4_HUMAN	66 kDa	602		1	0.39206	0.562514	0.11404		0.215783	NS
Adenylyl cyclase-associated protein 1 OS=Homo sapiens GN=CAP1 PE=1 SV=5	CAP1_HUMAN	52 kDa	475		1	0.268418	1.16134	0.202364		0.633284	NS
40S ribosomal protein S26 OS=Homo sapiens GN=RPS26 PE=1 SV=3	RS26_HUMAN	13 kDa	115		1	0.13881	1.01875	0.134035		0.927115	NS
Syntaxin-binding protein 3 OS=Homo sapiens GN=STXBP3 PE=1 SV=2	STXB3_HUMAN	68 kDa	592		1	0.210344	1.19783	0.222605		0.553413	NS
Synaptopodin 2-like protein OS=Homo sapiens GN=SYNPO2L PE=2 SV=3	SYP2L_HUMAN	102 kDa	977		1	0.135643	0.983861	0.169893		0.947256	NS
Chromobox protein homolog 3 OS=Homo sapiens GN=CBX3 PE=1 SV=4	CBX3_HUMAN	21 kDa	183		1	0.0799182	0.91014	0.0810262		0.465897	NS
Heterogeneous nuclear ribonucleoprotein H3 OS=Homo sapiens GN=HNRNPH3 PE=1 SV=2	HNRH3_HUMAN	37 kDa	346		1	0.131057	0.798569	0.102143		0.240532	NS
Ubiquitin-conjugating enzyme E2 variant 2 OS=Homo sapiens GN=UBE2V2 PE=1 SV=4	UB2V2_HUMAN	16 kDa	145		1	0.20481	0.865902	0.132317		0.571496	NS
Polyribonucleotide nucleotidyltransferase 1, mitochondrial OS=Homo sapiens GN=PNPT1 PE=1 SV=2	PNPT1_HUMAN	86 kDa	783		1	0.238064	0.517966	0.134706		0.0747367	NS
Exportin-7 OS=Homo sapiens GN=XPO7 PE=1 SV=3	XPO7_HUMAN	124 kDa	1087		1	0.139137	1.01814	0.125284		0.92616	NS
Alpha-adducin OS=Homo sapiens GN=ADD1 PE=1 SV=2	ADDA_HUMAN	81 kDa	737		1	0.235207	1.36463	0.310593		0.413961	NS
Glutathione S-transferase Mu 4 OS=Homo sapiens GN=GSTM4 PE=1 SV=3	GSTM4_HUMAN	26 kDa	218		1	0.24623	0.794766	0.218164		0.551294	NS
Density-regulated protein OS=Homo sapiens GN=DENR PE=1 SV=2	DENR_HUMAN	22 kDa	198		1	0.0544532	0.980179	0.153032		0.921756	NS
6.8 kDa mitochondrial proteolipid OS=Homo sapiens GN=MP68 PE=1 SV=1	68MP_HUMAN	7 kDa	58		1	0.44013	1.13269	0.317514		0.805499	NS
E3 UFM1-protein ligase 1 OS=Homo sapiens GN=UFL1 PE=1 SV=2	UFL1_HUMAN	90 kDa	794		1	0.181123	0.757765	0.104551		0.230128	NS
S-phase kinase-associated protein 1 OS=Homo sapiens GN=SKP1 PE=1 SV=2	SKP1_HUMAN	19 kDa	163		1	0.118141	1.15288	0.103222		0.354344	NS
PITH domain-containing protein 1 OS=Homo sapiens GN=PITHD1 PE=1 SV=1	PITH1_HUMAN	24 kDa	211		1	0.237828	1.57202	0.190814		0.0793877	NS
Non-POU domain-containing octamer-binding protein OS=Homo sapiens GN=NONO PE=1 SV=4	NONO_HUMAN	54 kDa	471		1	0.401605	0.972527	0.280774		0.954598	NS
Estradiol 17-beta-dehydrogenase 8 OS=Homo sapiens GN=HSD17B8 PE=1 SV=2	DHB8_HUMAN	27 kDa	261		1	0.0521747	0.830757	0.145705		0.38426	NS
Peptidyl-prolyl cis-trans isomerase-like 1 OS=Homo sapiens GN=PPIL1 PE=1 SV=1	PPIL1_HUMAN	18 kDa	166		1	0.137703	1.07556	0.138542		0.718731	NS
Calcineurin B homologous protein 1 OS=Homo sapiens GN=CHP1 PE=1 SV=3	CHP1_HUMAN	22 kDa	195		1	0.132952	0.847082	0.104415		0.377401	NS
Apolipoprotein A-II OS=Homo sapiens GN=APOA2 PE=1 SV=1	APOA2_HUMAN	11 kDa	100		1	0.256041	0.83387	0.200099		0.614468	NS
Endoplasmic reticulum resident protein 29 OS=Homo sapiens GN=ERP29 PE=1 SV=4	ERP29_HUMAN	29 kDa	261		1	0.078258	0.816825	0.120449		0.282054	NS
Heterogeneous nuclear ribonucleoprotein A3 OS=Homo sapiens GN=HNRNPA3 PE=1 SV=2	ROA3_HUMAN	40 kDa	378		1	0.217797	0.654455	0.125159		0.157478	NS
Peptidyl-prolyl cis-trans isomerase-like 3 OS=Homo sapiens GN=PPIL3 PE=1 SV=1	PPIL3_HUMAN	18 kDa	161		1	0.264049	1.32786	0.182707		0.306743	NS
Cytochrome b-c1 complex subunit 6, mitochondrial OS=Homo sapiens GN=UQCRH PE=1 SV=2	QCR6_HUMAN	11 kDa	91		1	0.116366	0.88174	0.23006		0.703843	NS
Chloride intracellular channel protein 5 OS=Homo sapiens GN=CLIC5 PE=1 SV=3	CLIC5_HUMAN	47 kDa	410		1	0.0727768	0.908356	0.129097		0.604205	NS
Tyrosine-protein phosphatase non-receptor type 11 OS=Homo sapiens GN=PTPN11 PE=1 SV=2	PTN11_HUMAN	68 kDa	597		1	0.239044	0.977081	0.0910315		0.918307	NS
Protein S100-A13 OS=Homo sapiens GN=S100A13 PE=1 SV=1	S10AD_HUMAN	11 kDa	98		1	0.204015	0.816374	0.187018		0.529824	NS
DDB1- and CUL4-associated factor 6 OS=Homo sapiens GN=DCAF6 PE=1 SV=1	DCAF6_HUMAN	96 kDa	860		1	0.172106	0.838695	0.110734		0.419434	NS
Far upstream element-binding protein 2 OS=Homo sapiens GN=KHSRP PE=1 SV=4	FUBP2_HUMAN	73 kDa	711		1	0.265864	0.765458	0.0873449		0.334846	NS
Trimeric intracellular cation channel type B OS=Homo sapiens GN=TMEM38B PE=1 SV=1	TM38B_HUMAN	33 kDa	291		1	0.164969	1.03037	0.191454		0.913439	NS
UBX domain-containing protein 6 OS=Homo sapiens GN=UBXN6 PE=1 SV=1	UBXN6_HUMAN	50 kDa	441		1	0.179788	0.912919	0.125857		0.687834	NS
UDP-glucose:glycoprotein glucosyltransferase 1 OS=Homo sapiens GN=UGGT1 PE=1 SV=3	UGGG1_HUMAN	177 kDa	1555		1	0.504491	0.797879	0.237713		0.68962	NS
Cold-inducible RNA-binding protein OS=Homo sapiens GN=CIRBP PE=1 SV=1	CIRBP_HUMAN	19 kDa	172		1	0.136533	0.928775	0.161049		0.761293	NS
Dystroglycan OS=Homo sapiens GN=DAG1 PE=1 SV=2	DAG1_HUMAN	97 kDa	895		1	0.198032	0.778051	0.122452		0.326905	NS
D-beta-hydroxybutyrate dehydrogenase, mitochondrial OS=Homo sapiens GN=BDH1 PE=1 SV=3	BDH_HUMAN	38 kDa	343		1	0.187985	0.779535	0.168065		0.407205	NS
Prostaglandin reductase 1 OS=Homo sapiens GN=PTGR1 PE=1 SV=2	PTGR1_HUMAN	36 kDa	329		1	0.184159	0.701998	0.183884		0.293128	NS
ADP-ribosylation factor-like protein 8B OS=Homo sapiens GN=ARL8B PE=1 SV=1	ARL8B_HUMAN	22 kDa	186		1	0.227195	1.13627	0.181379		0.645649	NS
Ubiquitin-protein ligase E3C OS=Homo sapiens GN=UBE3C PE=1 SV=3	UBE3C_HUMAN	124 kDa	1083		1	0.138391	1.24258	0.187377		0.366675	NS
Myotubularin OS=Homo sapiens GN=MTM1 PE=1 SV=2	MTM1_HUMAN	70 kDa	603		1	0.200259	1.05998	0.100363		0.770303	NS
39S ribosomal protein L11, mitochondrial OS=Homo sapiens GN=MRPL11 PE=1 SV=1	RM11_HUMAN	21 kDa	192		1	0.192611	0.991008	0.129968		0.968394	NS
Protein NipSnap homolog 3A OS=Homo sapiens GN=NIPSNAP3A PE=1 SV=2	NPS3A_HUMAN	28 kDa	247		1	0.238167	0.460482	0.143982		0.0553041	NS
Rho GDP-dissociation inhibitor 2 OS=Homo sapiens GN=ARHGDIB PE=1 SV=3	GDIR2_HUMAN	23 kDa	201		1	0.183343	0.978847	0.193413		0.941582	NS
Beta-parvin OS=Homo sapiens GN=PARVB PE=1 SV=1	PARVB_HUMAN	42 kDa	364		1	0.235542	0.841514	0.160427		0.571874	NS
Threonine--tRNA ligase, cytoplasmic OS=Homo sapiens GN=TARS PE=1 SV=3	SYTC_HUMAN	83 kDa	723		1	0.218	0.916864	0.148302		0.747667	NS
Glycophorin-A OS=Homo sapiens GN=GYPA PE=1 SV=2	GLPA_HUMAN	16 kDa	150		1	0.1916	1.28262	0.199697		0.351204	NS
Eukaryotic translation initiation factor 1 OS=Homo sapiens GN=EIF1 PE=1 SV=1	EIF1_HUMAN	13 kDa	113		1	0.0883649	1.00684	0.156101		0.974373	NS
Tyrosine--tRNA ligase, cytoplasmic OS=Homo sapiens GN=YARS PE=1 SV=4	SYYC_HUMAN	59 kDa	528		1	0.241987	1.38295	0.202357		0.247385	NS
Hydroxyacid-oxoacid transhydrogenase, mitochondrial OS=Homo sapiens GN=ADHFE1 PE=1 SV=1	HOT_HUMAN	50 kDa	467		1	0.295636	1.18832	0.24836		0.636453	NS
Integrin-linked protein kinase OS=Homo sapiens GN=ILK PE=1 SV=2	ILK_HUMAN	51 kDa	452		1	0.184191	0.692167	0.0725183		0.0908587	NS
NADH dehydrogenase [ubiquinone] 1 alpha subcomplex assembly factor 4 OS=Homo sapiens GN=NDUFAF4 PE=1 SV=1	NDUF4_HUMAN	20 kDa	175		1	0.139291	0.878042	0.123096		0.530927	NS
Glucose 1,6-bisphosphate synthase OS=Homo sapiens GN=PGM2L1 PE=1 SV=3	PGM2L_HUMAN	70 kDa	622		1	0.124709	1.32771	0.204471		0.254084	NS
Actin-related protein 2/3 complex subunit 3 OS=Homo sapiens GN=ARPC3 PE=1 SV=3	ARPC3_HUMAN	21 kDa	178		1	0.210478	1.01533	0.146489		0.951543	NS
6-phosphofructo-2-kinase/fructose-2,6-bisphosphatase 1 OS=Homo sapiens GN=PFKFB1 PE=1 SV=3	F261_HUMAN	55 kDa	471		1	0.257412	1.21089	0.247426		0.57955	NS
Protein S100-A6 OS=Homo sapiens GN=S100A6 PE=1 SV=1	S10A6_HUMAN	10 kDa	90		1	0.386518	0.947921	0.246862		0.90629	NS
Alcohol dehydrogenase 1B OS=Homo sapiens GN=ADH1B PE=1 SV=2	ADH1B_HUMAN	40 kDa	375		1	0.173339	0.853771	0.155869		0.550488	NS
CLIP-associating protein 2 OS=Homo sapiens GN=CLASP2 PE=1 SV=2	CLAP2_HUMAN	141 kDa	1294		1	0.153339	1.04669	0.102771		0.79553	NS
Elongation factor G, mitochondrial OS=Homo sapiens GN=GFM1 PE=1 SV=2	EFGM_HUMAN	83 kDa	751		1	0.104301	0.910818	0.113003		0.596122	NS
Multifunctional protein ADE2 OS=Homo sapiens GN=PAICS PE=1 SV=3	PUR6_HUMAN	47 kDa	425		1	0.274112	0.774581	0.122955		0.408104	NS
RNA-binding protein FUS OS=Homo sapiens GN=FUS PE=1 SV=1	FUS_HUMAN	53 kDa	526		1	0.0960369	1.17139	0.0810719		0.197186	NS
Eukaryotic translation initiation factor 3 subunit K OS=Homo sapiens GN=EIF3K PE=1 SV=1	EIF3K_HUMAN	25 kDa	218		1	0.0516096	1.06773	0.0906493		0.585932	NS
Serine--tRNA ligase, mitochondrial OS=Homo sapiens GN=SARS2 PE=1 SV=1	SYSM_HUMAN	58 kDa	518		1	0.229588	0.804287	0.0926402		0.37574	NS
Mitogen-activated protein kinase 1 OS=Homo sapiens GN=MAPK1 PE=1 SV=3	MK01_HUMAN	41 kDa	360		1	0.141257	0.807951	0.0942676		0.255567	NS
Transmembrane emp24 domain-containing protein 2 OS=Homo sapiens GN=TMED2 PE=1 SV=1	TMED2_HUMAN	23 kDa	201		1	0.101578	0.895611	0.155743		0.630518	NS
U8 snoRNA-decapping enzyme OS=Homo sapiens GN=NUDT16 PE=1 SV=2	NUD16_HUMAN	21 kDa	195		1	0.0758442	0.973252	0.0833789		0.8282	NS
Poly(ADP-ribose) glycohydrolase ARH3 OS=Homo sapiens GN=ADPRHL2 PE=1 SV=1	ARHL2_HUMAN	39 kDa	363		1	0.294861	1.06338	0.146347		0.833291	NS
Thioredoxin domain-containing protein 17 OS=Homo sapiens GN=TXNDC17 PE=1 SV=1	TXD17_HUMAN	14 kDa	123		1	0.0758196	1.24486	0.0831841		0.0600976	NS
Very-long-chain (3R)-3-hydroxyacyl-CoA dehydratase 1 OS=Homo sapiens GN=HACD1 PE=1 SV=1	HACD1_HUMAN	32 kDa	288		1	0.192547	0.964688	0.195892		0.904781	NS
116 kDa U5 small nuclear ribonucleoprotein component OS=Homo sapiens GN=EFTUD2 PE=1 SV=1	U5S1_HUMAN	109 kDa	972		1	0.251276	0.681419	0.101779		0.194676	NS
SUN domain-containing protein 2 OS=Homo sapiens GN=SUN2 PE=1 SV=3	SUN2_HUMAN	80 kDa	717		1	0.269676	0.47305	0.103346		0.0500063	NS
Sorting nexin-2 OS=Homo sapiens GN=SNX2 PE=1 SV=2	SNX2_HUMAN	58 kDa	519		1	0.110834	0.994663	0.12681		0.97706	NS
Translation machinery-associated protein 7 OS=Homo sapiens GN=TMA7 PE=1 SV=1	TMA7_HUMAN	7 kDa	64		1	0.289304	1.18899	0.491062		0.779098	NS
Serine/threonine-protein kinase PAK 2 OS=Homo sapiens GN=PAK2 PE=1 SV=3	PAK2_HUMAN	58 kDa	524		1	0.213915	0.802629	0.085923		0.33808	NS
Small nuclear ribonucleoprotein Sm D1 OS=Homo sapiens GN=SNRPD1 PE=1 SV=1	SMD1_HUMAN	13 kDa	119		1	0.210683	0.789326	0.133689		0.386358	NS
60S ribosomal protein L14 OS=Homo sapiens GN=RPL14 PE=1 SV=4	RL14_HUMAN	23 kDa	215		1	0.129158	0.846545	0.122097		0.418834	NS
26S proteasome non-ATPase regulatory subunit 10 OS=Homo sapiens GN=PSMD10 PE=1 SV=1	PSD10_HUMAN	24 kDa	226		1	0.163624	1.06138	0.125457		0.767668	NS
Protein phosphatase 1B OS=Homo sapiens GN=PPM1B PE=1 SV=1	PPM1B_HUMAN	53 kDa	479		1	0.146656	1.02877	0.0847112		0.857133	NS
28S ribosomal protein S34, mitochondrial OS=Homo sapiens GN=MRPS34 PE=1 SV=2	RT34_HUMAN	26 kDa	218		1	0.17325	0.704754	0.104737		0.139495	NS
Regulator of nonsense transcripts 1 OS=Homo sapiens GN=UPF1 PE=1 SV=2	RENT1_HUMAN	124 kDa	1129		1	0.186413	0.877824	0.0832002		0.507307	NS
Uncharacterized family 31 glucosidase KIAA1161 OS=Homo sapiens GN=KIAA1161 PE=1 SV=2	K1161_HUMAN	81 kDa	714		1	0.199735	1.71815	0.394439		0.189407	NS
60S ribosomal protein L24 OS=Homo sapiens GN=RPL24 PE=1 SV=1	RL24_HUMAN	18 kDa	157		1	0.170363	0.780988	0.14324		0.345587	NS
ER membrane protein complex subunit 2 OS=Homo sapiens GN=EMC2 PE=1 SV=1	EMC2_HUMAN	35 kDa	297		1	0.0889817	0.823909	0.113588		0.287315	NS
Glucosamine-6-phosphate isomerase 1 OS=Homo sapiens GN=GNPDA1 PE=1 SV=1	GNPI1_HUMAN	33 kDa	289		1	0.109029	1.11433	0.20122		0.676508	NS
Transmembrane protein 70, mitochondrial OS=Homo sapiens GN=TMEM70 PE=1 SV=2	TMM70_HUMAN	29 kDa	260		1	0.232729	0.770073	0.149779		0.395324	NS
Monocarboxylate transporter 4 OS=Homo sapiens GN=SLC16A3 PE=1 SV=1	MOT4_HUMAN	49 kDa	465		1	0.257774	1.00663	0.125585		0.979737	NS
V-type proton ATPase subunit B, brain isoform OS=Homo sapiens GN=ATP6V1B2 PE=1 SV=3	VATB2_HUMAN	57 kDa	511		1	0.229265	0.848782	0.126952		0.53947	NS
Reticulon-3 OS=Homo sapiens GN=RTN3 PE=1 SV=2	RTN3_HUMAN	113 kDa	1032		1	0.12742	0.766067	0.0790912		0.117715	NS
60S ribosomal protein L27a OS=Homo sapiens GN=RPL27A PE=1 SV=2	RL27A_HUMAN	17 kDa	148		1	0.148673	0.883065	0.118987		0.548102	NS
Protein arginine N-methyltransferase 1 OS=Homo sapiens GN=PRMT1 PE=1 SV=2	ANM1_HUMAN	42 kDa	361		1	0.247772	0.817819	0.115544		0.4646	NS
NADH dehydrogenase [ubiquinone] 1 beta subcomplex subunit 1 OS=Homo sapiens GN=NDUFB1 PE=1 SV=1	NDUB1_HUMAN	7 kDa	58		1	0.211836	1.04689	0.187911		0.873705	NS
Spliceosome RNA helicase DDX39B OS=Homo sapiens GN=DDX39B PE=1 SV=1	DX39B_HUMAN	49 kDa	428		1	0.166052	0.725717	0.120509		0.19053	NS
Protein FAM210A OS=Homo sapiens GN=FAM210A PE=1 SV=2	F210A_HUMAN	31 kDa	272		1	0.197585	0.792558	0.187924		0.475842	NS
Microsomal glutathione S-transferase 2 OS=Homo sapiens GN=MGST2 PE=1 SV=1	MGST2_HUMAN	17 kDa	147		1	0.146784	0.887651	0.0936399		0.506347	NS
Acid ceramidase OS=Homo sapiens GN=ASAH1 PE=1 SV=5	ASAH1_HUMAN	45 kDa	395		1	0.290168	0.881028	0.169102		0.70838	NS
Transcription intermediary factor 1-beta OS=Homo sapiens GN=TRIM28 PE=1 SV=5	TIF1B_HUMAN	89 kDa	835		1	0.247956	0.76552	0.169043		0.429427	NS
40S ribosomal protein S11 OS=Homo sapiens GN=RPS11 PE=1 SV=3	RS11_HUMAN	18 kDa	158		1	0.194573	0.663493	0.0878016		0.0935744	NS
Enoyl-CoA hydratase domain-containing protein 3, mitochondrial OS=Homo sapiens GN=ECHDC3 PE=1 SV=2	ECHD3_HUMAN	33 kDa	303		1	0.218345	0.849235	0.166663		0.586827	NS
Protein transport protein Sec24C OS=Homo sapiens GN=SEC24C PE=1 SV=3	SC24C_HUMAN	118 kDa	1094		1	0.0548315	0.811215	0.133923		0.297027	NS
Importin subunit alpha-5 OS=Homo sapiens GN=KPNA1 PE=1 SV=3	IMA5_HUMAN	60 kDa	538		1	0.160618	0.998496	0.105558		0.993568	NS
Inorganic pyrophosphatase 2, mitochondrial OS=Homo sapiens GN=PPA2 PE=1 SV=2	IPYR2_HUMAN	38 kDa	334		1	0.163837	0.624063	0.105681		0.0597405	NS
Charged multivesicular body protein 4b OS=Homo sapiens GN=CHMP4B PE=1 SV=1	CHM4B_HUMAN	25 kDa	224		1	0.128899	0.970325	0.140178		0.886377	NS
Actin-binding LIM protein 2 OS=Homo sapiens GN=ABLIM2 PE=1 SV=2	ABLM2_HUMAN	68 kDa	611		1	0.227551	0.846991	0.158451		0.576765	NS
Apolipoprotein C-III OS=Homo sapiens GN=APOC3 PE=1 SV=1	APOC3_HUMAN	11 kDa	99		1	0.118863	1.09407	0.132766		0.631425	NS
Coatomer subunit delta OS=Homo sapiens GN=ARCN1 PE=1 SV=1	COPD_HUMAN	57 kDa	511		1	0.30152	0.907759	0.171191		0.777369	NS
Alpha-2-macroglobulin receptor-associated protein OS=Homo sapiens GN=LRPAP1 PE=1 SV=1	AMRP_HUMAN	41 kDa	357		1	0.294193	0.887682	0.148323		0.710672	NS
Glycogenin-1 OS=Homo sapiens GN=GYG1 PE=1 SV=4	GLYG_HUMAN	39 kDa	350		1	0.333342	1.12523	0.264637		0.772118	NS
Vigilin OS=Homo sapiens GN=HDLBP PE=1 SV=2	VIGLN_HUMAN	141 kDa	1268		1	0.216906	0.962193	0.134901		0.877343	NS
Peptidyl-prolyl cis-trans isomerase FKBP4 OS=Homo sapiens GN=FKBP4 PE=1 SV=3	FKBP4_HUMAN	52 kDa	459		1	0.188157	0.836258	0.171375		0.541618	NS
Interleukin enhancer-binding factor 3 OS=Homo sapiens GN=ILF3 PE=1 SV=3	ILF3_HUMAN	95 kDa	894		1	0.215376	0.810097	0.208565		0.553359	NS
Branched-chain-amino-acid aminotransferase, mitochondrial OS=Homo sapiens GN=BCAT2 PE=1 SV=2	BCAT2_HUMAN	44 kDa	392		1	0.231802	0.773513	0.155926		0.411223	NS
Microtubule-associated protein RP/EB family member 1 OS=Homo sapiens GN=MAPRE1 PE=1 SV=3	MARE1_HUMAN	30 kDa	268		1	0.160515	0.88442	0.127961		0.581153	NS
Transcriptional activator protein Pur-beta OS=Homo sapiens GN=PURB PE=1 SV=3	PURB_HUMAN	33 kDa	312		1	0.0934894	0.896754	0.116943		0.541173	NS
Probable 2-oxoglutarate dehydrogenase E1 component DHKTD1, mitochondrial OS=Homo sapiens GN=DHTKD1 PE=1 SV=2	DHTK1_HUMAN	103 kDa	919		1	0.159363	1.3081	0.258684		0.392914	NS
TBC1 domain family member 17 OS=Homo sapiens GN=TBC1D17 PE=1 SV=2	TBC17_HUMAN	73 kDa	648		1	0.133972	1.21332	0.139712		0.315527	NS
Coatomer subunit gamma-1 OS=Homo sapiens GN=COPG1 PE=1 SV=1	COPG1_HUMAN	98 kDa	874		1	0.238701	0.8876	0.167213		0.696149	NS
AP-1 complex subunit gamma-1 OS=Homo sapiens GN=AP1G1 PE=1 SV=5	AP1G1_HUMAN	91 kDa	822		1	0.245867	0.734582	0.0830007		0.244089	NS
Copine-1 OS=Homo sapiens GN=CPNE1 PE=1 SV=1	CPNE1_HUMAN	59 kDa	537		1	0.13527	1.17917	0.0976967		0.287934	NS
Small nuclear ribonucleoprotein Sm D2 OS=Homo sapiens GN=SNRPD2 PE=1 SV=1	SMD2_HUMAN	14 kDa	118		1	0.170887	0.73081	0.130988		0.225015	NS
Pyruvate dehydrogenase phosphatase regulatory subunit, mitochondrial OS=Homo sapiens GN=PDPR PE=1 SV=2	PDPR_HUMAN	99 kDa	879		1	0.200808	0.830335	0.0793817		0.377061	NS
Serine/threonine-protein phosphatase CPPED1 OS=Homo sapiens GN=CPPED1 PE=1 SV=3	CPPED_HUMAN	36 kDa	314		1	0.218419	1.21592	0.353745		0.658862	NS
Putative peptidyl-tRNA hydrolase PTRHD1 OS=Homo sapiens GN=PTRHD1 PE=1 SV=1	PTRD1_HUMAN	16 kDa	140		1	0.193633	1.05344	0.210214		0.863845	NS
Inter-alpha-trypsin inhibitor heavy chain H2 OS=Homo sapiens GN=ITIH2 PE=1 SV=2	ITIH2_HUMAN	106 kDa	946		1	0.259614	0.852756	0.174639		0.630926	NS
DCN1-like protein 1 OS=Homo sapiens GN=DCUN1D1 PE=1 SV=1	DCNL1_HUMAN	30 kDa	259		1	0.160229	0.812363	0.149286		0.42081	NS
40S ribosomal protein S28 OS=Homo sapiens GN=RPS28 PE=1 SV=1	RS28_HUMAN	8 kDa	69		1	0.222097	1.03757	0.237611		0.915334	NS
Core histone macro-H2A.1 OS=Homo sapiens GN=H2AFY PE=1 SV=4	H2AY_HUMAN	40 kDa	372		1	0.203313	0.531434	0.126846		0.0549645	NS
Platelet-activating factor acetylhydrolase IB subunit gamma OS=Homo sapiens GN=PAFAH1B3 PE=1 SV=1	PA1B3_HUMAN	26 kDa	231		1	0.0721837	1.0619	0.143135		0.748883	NS
ELAV-like protein 1 OS=Homo sapiens GN=ELAVL1 PE=1 SV=2	ELAV1_HUMAN	36 kDa	326		1	0.216313	0.88417	0.111827		0.607271	NS
Probable threonine--tRNA ligase 2, cytoplasmic OS=Homo sapiens GN=TARSL2 PE=1 SV=1	SYTC2_HUMAN	93 kDa	802		1	0.22821	1.0295	0.12111		0.901922	NS
ATP synthase subunit epsilon, mitochondrial OS=Homo sapiens GN=ATP5E PE=1 SV=2	ATP5E_HUMAN	6 kDa	51		1	0.281187	0.660447	0.134687		0.240751	NS
AP-1 complex subunit beta-1 OS=Homo sapiens GN=AP1B1 PE=1 SV=2	AP1B1_HUMAN	105 kDa	949		1	0.165182	0.987703	0.113463		0.950108	NS
Paraplegin OS=Homo sapiens GN=SPG7 PE=1 SV=2	SPG7_HUMAN	88 kDa	795		1	0.205802	0.643815	0.0833359		0.0831829	NS
Iron-sulfur cluster assembly 2 homolog, mitochondrial OS=Homo sapiens GN=ISCA2 PE=1 SV=2	ISCA2_HUMAN	16 kDa	154		1	0.214616	0.981091	0.238191		0.957046	NS
Pigment epithelium-derived factor OS=Homo sapiens GN=SERPINF1 PE=1 SV=4	PEDF_HUMAN	46 kDa	418		1	0.240697	0.891919	0.0779712		0.6186	NS
Mitochondrial import inner membrane translocase subunit TIM14 OS=Homo sapiens GN=DNAJC19 PE=1 SV=3	TIM14_HUMAN	12 kDa	116		1	0.198759	1.17614	0.196499		0.557179	NS
Histone H2B type 1-C/E/F/G/I OS=Homo sapiens GN=HIST1H2BC PE=1 SV=4	H2B1C_HUMAN	14 kDa	126		1	0.156521	1.01222	0.0952843		0.94427	NS
Glutamate--cysteine ligase catalytic subunit OS=Homo sapiens GN=GCLC PE=1 SV=2	GSH1_HUMAN	73 kDa	637		1	0.17325	1.48933	0.372181		0.333753	NS
Probable aminopeptidase NPEPL1 OS=Homo sapiens GN=NPEPL1 PE=1 SV=3	PEPL1_HUMAN	56 kDa	523		1	0.157624	0.956657	0.105066		0.814413	NS
26S proteasome non-ATPase regulatory subunit 8 OS=Homo sapiens GN=PSMD8 PE=1 SV=2	PSMD8_HUMAN	40 kDa	350		1	0.171763	0.76517	0.117169		0.258472	NS
ER membrane protein complex subunit 7 OS=Homo sapiens GN=EMC7 PE=1 SV=1	EMC7_HUMAN	26 kDa	242		1	0.216296	1.02248	0.21867		0.945693	NS
Tubulin beta-2B chain OS=Homo sapiens GN=TUBB2B PE=1 SV=1	TBB2B_HUMAN	50 kDa	445		1	0.116168	0.847285	0.0745509		0.261491	NS
Nesprin-2 OS=Homo sapiens GN=SYNE2 PE=1 SV=3	SYNE2_HUMAN	796 kDa	6885		1	0.254612	1.01487	0.106147		0.951494	NS
Death domain-containing protein CRADD OS=Homo sapiens GN=CRADD PE=1 SV=1	CRADD_HUMAN	23 kDa	199		1	0.11959	0.972873	0.172454		0.910617	NS
Protein farnesyltransferase/geranylgeranyltransferase type-1 subunit alpha OS=Homo sapiens GN=FNTA PE=1 SV=1	FNTA_HUMAN	44 kDa	379		1	0.0747033	0.867251	0.0930892		0.328559	NS
Cysteine-rich protein 2 OS=Homo sapiens GN=CRIP2 PE=1 SV=1	CRIP2_HUMAN	22 kDa	208		1	0.160888	1.20176	0.0769813		0.223711	NS
Kinesin light chain 1 OS=Homo sapiens GN=KLC1 PE=1 SV=2	KLC1_HUMAN	65 kDa	573		1	0.201703	0.855585	0.115196		0.51166	NS
Protein transport protein Sec31A OS=Homo sapiens GN=SEC31A PE=1 SV=3	SC31A_HUMAN	133 kDa	1220		1	0.274787	0.922294	0.169771		0.801759	NS
Aspartoacylase OS=Homo sapiens GN=ASPA PE=1 SV=1	ACY2_HUMAN	36 kDa	313		1	0.125352	1.00272	0.169766		0.990958	NS
Alpha-mannosidase 2C1 OS=Homo sapiens GN=MAN2C1 PE=1 SV=1	MA2C1_HUMAN	116 kDa	1040		1	0.0875706	1.02368	0.117566		0.887038	NS
Eukaryotic translation initiation factor 5B OS=Homo sapiens GN=EIF5B PE=1 SV=4	IF2P_HUMAN	139 kDa	1220		1	0.138774	0.678785	0.0938		0.0635177	NS
Catenin alpha-1 OS=Homo sapiens GN=CTNNA1 PE=1 SV=1	CTNA1_HUMAN	100 kDa	906		1	0.234611	0.621497	0.141019		0.15928	NS
39S ribosomal protein L49, mitochondrial OS=Homo sapiens GN=MRPL49 PE=1 SV=1	RM49_HUMAN	19 kDa	166		1	0.0621102	0.771764	0.134641		0.216767	NS
Parvalbumin alpha OS=Homo sapiens GN=PVALB PE=1 SV=2	PRVA_HUMAN	12 kDa	110		1	0.741978	1.56896	0.650593		0.58065	NS
BRO1 domain-containing protein BROX OS=Homo sapiens GN=BROX PE=1 SV=1	BROX_HUMAN	46 kDa	411		1	0.143345	1.18374	0.192088		0.503023	NS
Microtubule-associated protein RP/EB family member 3 OS=Homo sapiens GN=MAPRE3 PE=1 SV=1	MARE3_HUMAN	32 kDa	281		1	0.177092	0.829683	0.131939		0.444624	NS
Thimet oligopeptidase OS=Homo sapiens GN=THOP1 PE=1 SV=2	THOP1_HUMAN	79 kDa	689		1	0.223407	0.816977	0.0803938		0.379546	NS
Transmembrane emp24 domain-containing protein 9 OS=Homo sapiens GN=TMED9 PE=1 SV=2	TMED9_HUMAN	27 kDa	235		1	0.165885	0.998528	0.167945		0.995364	NS
Ig lambda chain V-III region LOI OS=Homo sapiens PE=1 SV=1	LV302_HUMAN	12 kDa	117		1	0.182008	0.841616	0.162971		0.536981	NS
Homer protein homolog 1 OS=Homo sapiens GN=HOMER1 PE=1 SV=2	HOME1_HUMAN	40 kDa	354		1	0.267567	1.10545	0.217726		0.76486	NS
Calcium uptake protein 1, mitochondrial OS=Homo sapiens GN=MICU1 PE=1 SV=1	MICU1_HUMAN	54 kDa	476		1	0.25955	0.685895	0.147306		0.271958	NS
Complement component C9 OS=Homo sapiens GN=C9 PE=1 SV=2	CO9_HUMAN	63 kDa	559		1	0.273198	1.16313	0.206666		0.636186	NS
Dysferlin OS=Homo sapiens GN=DYSF PE=1 SV=1	DYSF_HUMAN	237 kDa	2080		1	0.284494	1.3624	0.37028		0.495557	NS
POTE ankyrin domain family member I OS=Homo sapiens GN=POTEI PE=3 SV=1	POTEI_HUMAN	121 kDa	1075		1	0.401591	0.694383	0.194522		0.455653	NS
Trimethyllysine dioxygenase, mitochondrial OS=Homo sapiens GN=TMLHE PE=1 SV=1	TMLH_HUMAN	50 kDa	421		1	0.236038	0.85817	0.271932		0.72168	NS
Nucleosome assembly protein 1-like 1 OS=Homo sapiens GN=NAP1L1 PE=1 SV=1	NP1L1_HUMAN	45 kDa	391		1	0.159355	1.2003	0.175731		0.444294	NS
Membrane-associated progesterone receptor component 1 OS=Homo sapiens GN=PGRMC1 PE=1 SV=3	PGRC1_HUMAN	22 kDa	195		1	0.310708	0.875508	0.193938		0.723668	NS
Phosphatidate phosphatase LPIN1 OS=Homo sapiens GN=LPIN1 PE=1 SV=2	LPIN1_HUMAN	99 kDa	890		1	0.152221	0.756643	0.105164		0.192512	NS
Adenosine kinase OS=Homo sapiens GN=ADK PE=1 SV=2	ADK_HUMAN	41 kDa	362		1	0.163103	0.72104	0.0964846		0.134328	NS
Adiponectin OS=Homo sapiens GN=ADIPOQ PE=1 SV=1	ADIPO_HUMAN	26 kDa	244		1	0.143441	1.05024	0.16307		0.833612	NS
C-terminal-binding protein 1 OS=Homo sapiens GN=CTBP1 PE=1 SV=2	CTBP1_HUMAN	48 kDa	440		1	0.152414	0.737811	0.0972296		0.146073	NS
HLA class I histocompatibility antigen, A-69 alpha chain OS=Homo sapiens GN=HLA-A PE=1 SV=2	1A69_HUMAN	41 kDa	365		1	0.243516	0.882354	0.0885847		0.602394	NS
CTP synthase 1 OS=Homo sapiens GN=CTPS1 PE=1 SV=2	PYRG1_HUMAN	67 kDa	591		1	0.207904	1.04642	0.0913636		0.819277	NS
Protein THEM6 OS=Homo sapiens GN=THEM6 PE=1 SV=2	THEM6_HUMAN	24 kDa	208		1	0.174544	0.977977	0.171817		0.932821	NS
GTPase NRas OS=Homo sapiens GN=NRAS PE=1 SV=1	RASN_HUMAN	21 kDa	189		1	0.16113	0.940107	0.120368		0.766212	NS
V-type proton ATPase subunit G 1 OS=Homo sapiens GN=ATP6V1G1 PE=1 SV=3	VATG1_HUMAN	14 kDa	118		1	0.105209	1.12325	0.204002		0.655886	NS
Palmdelphin OS=Homo sapiens GN=PALMD PE=1 SV=1	PALMD_HUMAN	63 kDa	551		1	0.260167	0.697427	0.106483		0.233667	NS
Serine/arginine-rich splicing factor 1 OS=Homo sapiens GN=SRSF1 PE=1 SV=2	SRSF1_HUMAN	28 kDa	248		1	0.11768	0.841189	0.134907		0.425705	NS
Zinc-alpha-2-glycoprotein OS=Homo sapiens GN=AZGP1 PE=1 SV=2	ZA2G_HUMAN	34 kDa	298		1	0.301761	0.532642	0.128475		0.123038	NS
Toll-interacting protein OS=Homo sapiens GN=TOLLIP PE=1 SV=1	TOLIP_HUMAN	30 kDa	274		1	0.0945559	1.09681	0.188502		0.703886	NS
Pterin-4-alpha-carbinolamine dehydratase OS=Homo sapiens GN=PCBD1 PE=1 SV=2	PHS_HUMAN	12 kDa	104		1	0.292882	1.4368	0.357061		0.402101	NS
55 kDa erythrocyte membrane protein OS=Homo sapiens GN=MPP1 PE=1 SV=2	EM55_HUMAN	52 kDa	466		1	0.156417	0.99088	0.218663		0.976366	NS
Eukaryotic translation initiation factor 3 subunit F OS=Homo sapiens GN=EIF3F PE=1 SV=1	EIF3F_HUMAN	38 kDa	357		1	0.288537	0.656982	0.0831987		0.188007	NS
Serine/threonine-protein kinase Nek9 OS=Homo sapiens GN=NEK9 PE=1 SV=2	NEK9_HUMAN	107 kDa	979		1	0.17729	1.08877	0.104422		0.649824	NS
Protein kinase C theta type OS=Homo sapiens GN=PRKCQ PE=1 SV=3	KPCT_HUMAN	82 kDa	706		1	0.262079	0.708048	0.0973133		0.240537	NS
Chromatin target of PRMT1 protein OS=Homo sapiens GN=CHTOP PE=1 SV=2	CHTOP_HUMAN	26 kDa	248		1	0.186614	0.557115	0.140706		0.0728188	NS
Farnesyl pyrophosphate synthase OS=Homo sapiens GN=FDPS PE=1 SV=4	FPPS_HUMAN	48 kDa	419		1	0.196713	0.690987	0.121677		0.175586	NS
Dynactin subunit 3 OS=Homo sapiens GN=DCTN3 PE=1 SV=1	DCTN3_HUMAN	21 kDa	186		1	0.102549	0.961448	0.14433		0.849447	NS
TAR DNA-binding protein 43 OS=Homo sapiens GN=TARDBP PE=1 SV=1	TADBP_HUMAN	45 kDa	414		1	0.118451	0.77153	0.0772368		0.109704	NS
Methionine-R-sulfoxide reductase B2, mitochondrial OS=Homo sapiens GN=MSRB2 PE=1 SV=2	MSRB2_HUMAN	20 kDa	182		1	0.092281	0.726761	0.148367		0.193927	NS
Peptidyl-tRNA hydrolase 2, mitochondrial OS=Homo sapiens GN=PTRH2 PE=1 SV=1	PTH2_HUMAN	19 kDa	179		1	0.21087	0.962268	0.0641609		0.840214	NS
Leiomodin-2 OS=Homo sapiens GN=LMOD2 PE=1 SV=2	LMOD2_HUMAN	62 kDa	547		1	0.243627	0.789898	0.127417		0.413114	NS
Cytochrome c oxidase subunit 7A-related protein, mitochondrial OS=Homo sapiens GN=COX7A2L PE=1 SV=2	COX7R_HUMAN	13 kDa	114		1	0.121597	0.911873	0.109851		0.608602	NS
28S ribosomal protein S29, mitochondrial OS=Homo sapiens GN=DAP3 PE=1 SV=1	RT29_HUMAN	46 kDa	398		1	0.180519	0.594724	0.105517		0.0537515	NS
A-kinase anchor protein 1, mitochondrial OS=Homo sapiens GN=AKAP1 PE=1 SV=1	AKAP1_HUMAN	97 kDa	903		1	0.288136	0.724605	0.215748		0.448726	NS
39S ribosomal protein L40, mitochondrial OS=Homo sapiens GN=MRPL40 PE=1 SV=1	RM40_HUMAN	24 kDa	206		1	0.1117	1.09591	0.170353		0.686097	NS
Catechol O-methyltransferase OS=Homo sapiens GN=COMT PE=1 SV=2	COMT_HUMAN	30 kDa	271		1	0.1887	0.813933	0.127087		0.407334	NS
Neuroblast differentiation-associated protein AHNAK OS=Homo sapiens GN=AHNAK PE=1 SV=2	AHNK_HUMAN	629 kDa	5890		1	0.453648	0.260112	0.0750659		0.0614658	NS
Alpha/beta hydrolase domain-containing protein 11 OS=Homo sapiens GN=ABHD11 PE=2 SV=1	ABHDB_HUMAN	35 kDa	315		1	0.269632	0.682201	0.162818		0.297844	NS
Cytochrome b-c1 complex subunit 9 OS=Homo sapiens GN=UQCR10 PE=1 SV=3	QCR9_HUMAN	7 kDa	63		1	0.404577	1.0841	0.397907		0.889493	NS
Cytochrome c oxidase subunit 3 OS=Homo sapiens GN=MT-CO3 PE=1 SV=2	COX3_HUMAN	30 kDa	261		1	0.130489	0.926525	0.152442		0.741178	NS
Protein FAM98A OS=Homo sapiens GN=FAM98A PE=1 SV=1	FA98A_HUMAN	55 kDa	519		1	0.242201	0.999447	0.141672		0.998339	NS
tRNA (cytosine(34)-C(5))-methyltransferase OS=Homo sapiens GN=NSUN2 PE=1 SV=2	NSUN2_HUMAN	86 kDa	767		1	0.206266	0.749268	0.105806		0.24989	NS
RNA 3'-terminal phosphate cyclase OS=Homo sapiens GN=RTCA PE=1 SV=1	RTCA_HUMAN	39 kDa	366		1	0.258618	1.38092	0.194511		0.250037	NS
Eukaryotic translation initiation factor 3 subunit G OS=Homo sapiens GN=EIF3G PE=1 SV=2	EIF3G_HUMAN	36 kDa	320		1	0.25864	0.589435	0.102301		0.107205	NS
IST1 homolog OS=Homo sapiens GN=IST1 PE=1 SV=1	IST1_HUMAN	40 kDa	364		1	0.105591	0.898858	0.106856		0.532986	NS
Ras-related protein Rab-5A OS=Homo sapiens GN=RAB5A PE=1 SV=2	RAB5A_HUMAN	24 kDa	215		1	0.110158	1.09359	0.188984		0.71804	NS
Dynactin subunit 4 OS=Homo sapiens GN=DCTN4 PE=1 SV=1	DCTN4_HUMAN	52 kDa	460		1	0.199034	0.854873	0.211713		0.646406	NS
High mobility group protein HMG-I/HMG-Y OS=Homo sapiens GN=HMGA1 PE=1 SV=3	HMGA1_HUMAN	12 kDa	107		1	0.197116	0.943314	0.246973		0.873041	NS
Mitochondrial coenzyme A transporter SLC25A42 OS=Homo sapiens GN=SLC25A42 PE=2 SV=2	S2542_HUMAN	35 kDa	318		1	0.19231	0.742151	0.146144		0.29623	NS
Histone-lysine N-methyltransferase setd3 OS=Homo sapiens GN=SETD3 PE=1 SV=1	SETD3_HUMAN	67 kDa	594		1	0.206971	0.851195	0.158691		0.572682	NS
Serine/threonine-protein phosphatase 2A 56 kDa regulatory subunit delta isoform OS=Homo sapiens GN=PPP2R5D PE=1 SV=1	2A5D_HUMAN	70 kDa	602		1	0.284765	1.14061	0.105644		0.596359	NS
Eukaryotic translation initiation factor 3 subunit M OS=Homo sapiens GN=EIF3M PE=1 SV=1	EIF3M_HUMAN	43 kDa	374		1	0.149059	0.882889	0.161305		0.625722	NS
Keratin, type II cytoskeletal 6B OS=Homo sapiens GN=KRT6B PE=1 SV=5	K2C6B_HUMAN	60 kDa	564		1	0.454337	1.70014	0.776006		0.512884	NS
Thioredoxin-related transmembrane protein 4 OS=Homo sapiens GN=TMX4 PE=1 SV=1	TMX4_HUMAN	39 kDa	349		1	0.184147	0.863424	0.0945614		0.477035	NS
RNA-binding protein 8A OS=Homo sapiens GN=RBM8A PE=1 SV=1	RBM8A_HUMAN	20 kDa	174		1	0.0690599	0.967808	0.178749		0.891824	NS
Tubulin-folding cofactor B OS=Homo sapiens GN=TBCB PE=1 SV=2	TBCB_HUMAN	27 kDa	244		1	0.160686	0.618811	0.10614		0.0551195	NS
14-3-3 protein theta OS=Homo sapiens GN=YWHAQ PE=1 SV=1	1433T_HUMAN	28 kDa	245		1	0.188656	0.82925	0.162814		0.510783	NS
Actin-related protein 3 OS=Homo sapiens GN=ACTR3 PE=1 SV=3	ARP3_HUMAN	47 kDa	418		1	0.214874	0.782556	0.102827		0.322281	NS
ER membrane protein complex subunit 4 OS=Homo sapiens GN=EMC4 PE=1 SV=2	EMC4_HUMAN	20 kDa	183		1	0.187876	0.771238	0.103547		0.263068	NS
Leucyl-cystinyl aminopeptidase OS=Homo sapiens GN=LNPEP PE=1 SV=3	LCAP_HUMAN	117 kDa	1011		1	0.242576	0.720916	0.187384		0.372541	NS
28S ribosomal protein S27, mitochondrial OS=Homo sapiens GN=MRPS27 PE=1 SV=3	RT27_HUMAN	48 kDa	414		1	0.220663	0.565298	0.122488		0.0797765	NS
39S ribosomal protein L1, mitochondrial OS=Homo sapiens GN=MRPL1 PE=1 SV=2	RM01_HUMAN	37 kDa	325		1	0.203516	0.661042	0.104147		0.12104	NS
Protein S100-A10 OS=Homo sapiens GN=S100A10 PE=1 SV=2	S10AA_HUMAN	11 kDa	97		1	0.421972	0.780781	0.221888		0.620398	NS
Eukaryotic peptide chain release factor GTP-binding subunit ERF3A OS=Homo sapiens GN=GSPT1 PE=1 SV=1	ERF3A_HUMAN	56 kDa	499		1	0.187648	0.864029	0.0873281		0.470676	NS
Mannosyl-oligosaccharide glucosidase OS=Homo sapiens GN=MOGS PE=1 SV=5	MOGS_HUMAN	92 kDa	837		1	0.295214	0.48133	0.111763		0.0738929	NS
Diphosphoinositol polyphosphate phosphohydrolase 1 OS=Homo sapiens GN=NUDT3 PE=1 SV=1	NUDT3_HUMAN	19 kDa	172		1	0.280688	1.27548	0.216789		0.445241	NS
Enolase-phosphatase E1 OS=Homo sapiens GN=ENOPH1 PE=1 SV=1	ENOPH_HUMAN	29 kDa	261		1	0.0955492	0.892685	0.19406		0.681987	NS
Glutaredoxin-3 OS=Homo sapiens GN=GLRX3 PE=1 SV=2	GLRX3_HUMAN	37 kDa	335		1	0.302713	1.22449	0.196821		0.523557	NS
Cytoplasmic dynein 1 light intermediate chain 2 OS=Homo sapiens GN=DYNC1LI2 PE=1 SV=1	DC1L2_HUMAN	54 kDa	492		1	0.175978	0.776045	0.133538		0.320237	NS
NADH dehydrogenase [ubiquinone] 1 alpha subcomplex subunit 3 OS=Homo sapiens GN=NDUFA3 PE=1 SV=1	NDUA3_HUMAN	9 kDa	84		1	0.222733	0.811614	0.23267		0.590113	NS
28S ribosomal protein S22, mitochondrial OS=Homo sapiens GN=MRPS22 PE=1 SV=1	RT22_HUMAN	41 kDa	360		1	0.288316	0.691533	0.134904		0.292353	NS
ATP-citrate synthase OS=Homo sapiens GN=ACLY PE=1 SV=3	ACLY_HUMAN	121 kDa	1101		1	0.189229	1.27404	0.4524		0.649868	NS
Succinate dehydrogenase [ubiquinone] cytochrome b small subunit, mitochondrial OS=Homo sapiens GN=SDHD PE=1 SV=1	DHSD_HUMAN	17 kDa	159		1	0.209437	0.970475	0.231066		0.931016	NS
40S ribosomal protein S15 OS=Homo sapiens GN=RPS15 PE=1 SV=2	RS15_HUMAN	17 kDa	145		1	0.234834	0.486881	0.148705		0.0691708	NS
60S ribosomal protein L34 OS=Homo sapiens GN=RPL34 PE=1 SV=3	RL34_HUMAN	13 kDa	117		1	0.217559	0.599812	0.121769		0.100988	NS
Heterogeneous nuclear ribonucleoprotein U-like protein 2 OS=Homo sapiens GN=HNRNPUL2 PE=1 SV=1	HNRL2_HUMAN	85 kDa	747		1	0.273057	0.974248	0.139333		0.92719	NS
Ubiquilin-1 OS=Homo sapiens GN=UBQLN1 PE=1 SV=2	UBQL1_HUMAN	63 kDa	589		1	0.213957	1.0892	0.0845571		0.659913	NS
Phospholemman OS=Homo sapiens GN=FXYD1 PE=1 SV=2	PLM_HUMAN	10 kDa	92		1	0.131111	0.901156	0.118184		0.59384	NS
Ig heavy chain V-III region TIL OS=Homo sapiens PE=1 SV=1	HV304_HUMAN	12 kDa	117		1	0.225175	1.07476	0.218669		0.8229	NS
Dynein light chain Tctex-type 1 OS=Homo sapiens GN=DYNLT1 PE=1 SV=1	DYLT1_HUMAN	12 kDa	113		1	0.133385	0.794958	0.184739		0.435688	NS
cAMP-dependent protein kinase inhibitor alpha OS=Homo sapiens GN=PKIA PE=1 SV=2	IPKA_HUMAN	8 kDa	76		1	0.148045	0.734179	0.103089		0.147685	NS
Ribosome-recycling factor, mitochondrial OS=Homo sapiens GN=MRRF PE=1 SV=1	RRFM_HUMAN	29 kDa	262		1	0.141959	0.749323	0.122536		0.207985	NS
Protein LYRIC OS=Homo sapiens GN=MTDH PE=1 SV=2	LYRIC_HUMAN	64 kDa	582		1	0.257691	1.32553	0.298997		0.45946	NS
Smoothelin OS=Homo sapiens GN=SMTN PE=1 SV=7	SMTN_HUMAN	99 kDa	917		1	0.319425	0.736719	0.179377		0.447538	NS
ATPase family AAA domain-containing protein 1 OS=Homo sapiens GN=ATAD1 PE=1 SV=1	ATAD1_HUMAN	41 kDa	361		1	0.189567	0.60583	0.209802		0.214042	NS
Methylglutaconyl-CoA hydratase, mitochondrial OS=Homo sapiens GN=AUH PE=1 SV=1	AUHM_HUMAN	36 kDa	339		1	0.344719	0.674266	0.176976		0.367292	NS
ADP-ribosylation factor 5 OS=Homo sapiens GN=ARF5 PE=1 SV=2	ARF5_HUMAN	21 kDa	180		1	0.175819	0.804205	0.0853241		0.280064	NS
Protein pelota homolog OS=Homo sapiens GN=PELO PE=1 SV=2	PELO_HUMAN	43 kDa	385		1	0.180573	0.645637	0.100116		0.0806853	NS
Ras-related protein Rab-12 OS=Homo sapiens GN=RAB12 PE=1 SV=3	RAB12_HUMAN	27 kDa	244		1	0.12557	0.926726	0.0522528		0.545354	NS
Ubiquitin-like modifier-activating enzyme 6 OS=Homo sapiens GN=UBA6 PE=1 SV=1	UBA6_HUMAN	118 kDa	1052		1	0.310224	0.572783	0.138081		0.172959	NS
Protein TBRG4 OS=Homo sapiens GN=TBRG4 PE=1 SV=1	TBRG4_HUMAN	71 kDa	631		1	0.32513	0.649227	0.10132		0.236579	NS
Developmentally-regulated GTP-binding protein 2 OS=Homo sapiens GN=DRG2 PE=1 SV=1	DRG2_HUMAN	41 kDa	364		1	0.0931706	0.950015	0.056412		0.631359	NS
Splicing factor 3B subunit 1 OS=Homo sapiens GN=SF3B1 PE=1 SV=3	SF3B1_HUMAN	146 kDa	1304		1	0.286519	0.728031	0.150632		0.369767	NS
Beta-2-syntrophin OS=Homo sapiens GN=SNTB2 PE=1 SV=1	SNTB2_HUMAN	58 kDa	540		1	0.336314	0.793638	0.132382		0.51824	NS
Aquaporin-1 OS=Homo sapiens GN=AQP1 PE=1 SV=3	AQP1_HUMAN	29 kDa	269		1	0.148563	0.975296	0.119572		0.898755	NS
Molybdopterin synthase catalytic subunit OS=Homo sapiens GN=MOCS2 PE=1 SV=1	MOC2B_HUMAN	21 kDa	188		1	0.0722807	1.06335	0.108107		0.6749	NS
ATP-binding cassette sub-family F member 3 OS=Homo sapiens GN=ABCF3 PE=1 SV=2	ABCF3_HUMAN	80 kDa	709		1	0.261055	0.9817	0.127268		0.944862	NS
Ig kappa chain V-II region TEW OS=Homo sapiens PE=1 SV=1	KV204_HUMAN	12 kDa	120		1	0.172047	0.977586	0.0960508		0.903325	NS
Aldose 1-epimerase OS=Homo sapiens GN=GALM PE=1 SV=1	GALM_HUMAN	38 kDa	342		1	0.234172	1.29076	0.16026		0.303896	NS
ATP-binding cassette sub-family B member 7, mitochondrial OS=Homo sapiens GN=ABCB7 PE=1 SV=2	ABCB7_HUMAN	83 kDa	752		1	0.316166	0.505798	0.145113		0.128742	NS
Torsin-1A-interacting protein 1 OS=Homo sapiens GN=TOR1AIP1 PE=1 SV=2	TOIP1_HUMAN	66 kDa	583		1	0.132175	0.817609	0.107038		0.30112	NS
Protein prune homolog OS=Homo sapiens GN=PRUNE PE=1 SV=2	PRUNE_HUMAN	50 kDa	453		1	0.243745	1.12142	0.15397		0.662501	NS
Protein Shroom3 OS=Homo sapiens GN=SHROOM3 PE=1 SV=2	SHRM3_HUMAN	217 kDa	1996		1	0.193157	0.977967	0.174028		0.935383	NS
Ryanodine receptor 1 OS=Homo sapiens GN=RYR1 PE=1 SV=3	RYR1_HUMAN	565 kDa	5038		1	0.292773	0.774825	0.161802		0.47486	NS
N-terminal Xaa-Pro-Lys N-methyltransferase 1 OS=Homo sapiens GN=NTMT1 PE=1 SV=3	NTM1A_HUMAN	25 kDa	223		1	0.224957	0.787488	0.0945538		0.333545	NS
Constitutive coactivator of PPAR-gamma-like protein 1 OS=Homo sapiens GN=FAM120A PE=1 SV=2	F120A_HUMAN	122 kDa	1118		1	0.243329	0.893875	0.115058		0.664295	NS
Prothymosin alpha OS=Homo sapiens GN=PTMA PE=1 SV=2	PTMA_HUMAN	12 kDa	111		1	0.257397	0.556836	0.165543		0.147341	NS
SUMO-conjugating enzyme UBC9 OS=Homo sapiens GN=UBE2I PE=1 SV=1	UBC9_HUMAN	18 kDa	158		1	0.241771	0.751831	0.199051		0.443032	NS
Rho GTPase-activating protein 17 OS=Homo sapiens GN=ARHGAP17 PE=1 SV=1	RHG17_HUMAN	95 kDa	881		1	0.203793	0.790853	0.103265		0.326115	NS
Protein S100-A11 OS=Homo sapiens GN=S100A11 PE=1 SV=2	S10AB_HUMAN	12 kDa	105		1	0.297135	0.999754	0.324029		0.99959	NS
Protein lunapark OS=Homo sapiens GN=LNP PE=1 SV=2	LNP_HUMAN	48 kDa	428		1	0.195348	0.791874	0.188458		0.473828	NS
26S proteasome non-ATPase regulatory subunit 9 OS=Homo sapiens GN=PSMD9 PE=1 SV=3	PSMD9_HUMAN	25 kDa	223		1	0.103166	0.89608	0.248657		0.753604	NS
Argininosuccinate synthase OS=Homo sapiens GN=ASS1 PE=1 SV=2	ASSY_HUMAN	47 kDa	412		1	0.282568	1.01479	0.212659		0.966709	NS
MOB kinase activator 1A OS=Homo sapiens GN=MOB1A PE=1 SV=4	MOB1A_HUMAN	25 kDa	216		1	0.0953592	1.01717	0.220491		0.953417	NS
Heat shock protein beta-8 OS=Homo sapiens GN=HSPB8 PE=1 SV=1	HSPB8_HUMAN	22 kDa	196		1	0.194266	0.787902	0.178713		0.44842	NS
39S ribosomal protein L22, mitochondrial OS=Homo sapiens GN=MRPL22 PE=1 SV=1	RM22_HUMAN	24 kDa	206		1	0.211719	1.17595	0.0954222		0.404026	NS
Vesicle-associated membrane protein 5 OS=Homo sapiens GN=VAMP5 PE=1 SV=1	VAMP5_HUMAN	13 kDa	116		1	0.11891	0.84083	0.192605		0.551032	NS
DEP domain-containing mTOR-interacting protein OS=Homo sapiens GN=DEPTOR PE=1 SV=2	DPTOR_HUMAN	46 kDa	409		1	0.189467	1.20397	0.278939		0.602127	NS
Agmatinase, mitochondrial OS=Homo sapiens GN=AGMAT PE=1 SV=2	SPEB_HUMAN	38 kDa	352		1	0.126601	0.738116	0.168051		0.281559	NS
S-adenosylmethionine synthase isoform type-2 OS=Homo sapiens GN=MAT2A PE=1 SV=1	METK2_HUMAN	44 kDa	395		1	0.228885	0.985265	0.082104		0.944219	NS
GrpE protein homolog 1, mitochondrial OS=Homo sapiens GN=GRPEL1 PE=1 SV=2	GRPE1_HUMAN	24 kDa	217		1	0.195771	0.590907	0.0972565		0.0540632	NS
Protein phosphatase 1A OS=Homo sapiens GN=PPM1A PE=1 SV=1	PPM1A_HUMAN	42 kDa	382		1	0.22226	1.01317	0.2003		0.966422	NS
Beta-2-glycoprotein 1 OS=Homo sapiens GN=APOH PE=1 SV=3	APOH_HUMAN	38 kDa	345		1	0.224276	1.20026	0.197677		0.522184	NS
L-aminoadipate-semialdehyde dehydrogenase-phosphopantetheinyl transferase OS=Homo sapiens GN=AASDHPPT PE=1 SV=2	ADPPT_HUMAN	36 kDa	309		1	0.126839	1.19333	0.148928		0.378295	NS
BolA-like protein 2 OS=Homo sapiens GN=BOLA2 PE=1 SV=1	BOLA2_HUMAN	10 kDa	86		1	0.289113	1.17479	0.306693		0.702789	NS
Protein flightless-1 homolog OS=Homo sapiens GN=FLII PE=1 SV=2	FLII_HUMAN	145 kDa	1269		1	0.286265	0.808639	0.10208		0.470545	NS
Fibronectin type III and SPRY domain-containing protein 2 OS=Homo sapiens GN=FSD2 PE=1 SV=1	FSD2_HUMAN	85 kDa	749		1	0.215515	0.697201	0.193686		0.324668	NS
Ubiquinol-cytochrome-c reductase complex assembly factor 1 OS=Homo sapiens GN=UQCC1 PE=1 SV=3	UQCC1_HUMAN	35 kDa	299		1	0.126364	0.888422	0.14566		0.601663	NS
Transmembrane emp24 domain-containing protein 4 OS=Homo sapiens GN=TMED4 PE=1 SV=1	TMED4_HUMAN	26 kDa	227		1	0.129287	0.831015	0.175952		0.500201	NS
Chloride intracellular channel protein 1 OS=Homo sapiens GN=CLIC1 PE=1 SV=4	CLIC1_HUMAN	27 kDa	241		1	0.159218	0.892808	0.209663		0.719827	NS
Signal recognition particle receptor subunit beta OS=Homo sapiens GN=SRPRB PE=1 SV=3	SRPRB_HUMAN	30 kDa	271		1	0.0744822	0.723441	0.137533		0.152013	NS
[truncated: 834 more rows]
